# Supplementary material for: Crystal structure of bis­(4-acetyl­anilinium) tetra­chlorido­mercurate(II)
Source: Acta Crystallogr E Crystallogr Commun. 2015 Nov 28;71(Pt 12):m236–7. doi: 10.1107/S2056989015022355 (PMC4719851; doi:10.1107/S2056989015022355)
Supplement: Supplementary file 1 [file e-71-0m236-sup1.cif]

##############################################################################
#                                                                            #
# This CIF contains the data in a paper accepted for publication in          #
# Acta Crystallographica Section E. It conforms to the requirements of       #
# Notes for Authors for Acta Crystallographica Section E, and has been       #
# peer reviewed under the auspices of the IUCr Commission on Journals.       #
#                                                                            #
# Full details of the Crystallographic Information File format               #
# are given in the paper "The Crystallographic Information File (CIF):       #
# a New Standard Archive File for Crystallography" by S. R. Hall, F. H.      #
# Allen and I. D. Brown [Acta Cryst. (1991), A47, 655-685].                  #
#                                                                            #
# The current version of the core CIF dictionary is obtainable from          #
# ftp://ftp.iucr.org/pub/cif_core.dic.                                       #
#                                                                            #
# Software is freely available for graphical display of the structure(s)     #
# in this CIF. For information consult the CIF software page                 #
# http://www.iucr.org/resources/cif/software.                                #
#                                                                            #
# This file may be used for bona fide research purposes within the           #
# scientific community so long as proper attribution is given to the journal # 
# article from which it was obtained.                                        #
#                                                                            #
##############################################################################
data_I
_database_code_depnum_ccdc_archive 'CCDC 1047866'
_audit_creation_method     'SHELXL-2014/7'
_chemical_name_systematic
;
Bis(4-acetylanilinium) tetrachloridomercurate(II)
;
_chemical_name_common     ?
_chemical_formula_moiety     '2(C8 H10 N O), Cl4 Hg'
_chemical_formula_sum     'C16 H20 Cl4 Hg N2 O2'
_chemical_formula_iupac     '(C8 H10 N O)2 [Hg Cl4 ]'
_chemical_formula_weight     614.73
_chemical_melting_point     ?
_shelx_space_group_comment
;
The symmetry employed for this shelxl refinement is uniquely defined
by the following loop, which should always be used as a source of
symmetry information in preference to the above space-group names.
They are only intended as comments.
;
_space_group_crystal_system     orthorhombic
_space_group_name_H-M_alt     'C m c e'
_space_group_name_Hall     '-C 2bc 2'
loop_
    _space_group_symop_operation_xyz
    'x, y, z'
    '-x, -y+1/2, z+1/2'
    'x, -y, -z'
    '-x, y+1/2, -z+1/2'
    'x+1/2, y+1/2, z'
    '-x+1/2, -y+1, z+1/2'
    'x+1/2, -y+1/2, -z'
    '-x+1/2, y+1, -z+1/2'
    '-x, -y, -z'
    'x, y-1/2, -z-1/2'
    '-x, y, z'
    'x, -y-1/2, z-1/2'
    '-x+1/2, -y+1/2, -z'
    'x+1/2, y, -z-1/2'
    '-x+1/2, y+1/2, z'
    'x+1/2, -y, z-1/2'
_cell_length_a     19.9231(6)
_cell_length_b     15.3515(6)
_cell_length_c     13.7587(5)
_cell_angle_alpha     90
_cell_angle_beta     90
_cell_angle_gamma     90
_cell_volume     4208.1(3)
_cell_formula_units_Z     8
_cell_measurement_reflns_used     9224
_cell_measurement_theta_min     2.23
_cell_measurement_theta_max     29.33
_cell_measurement_temperature     293(2)
_exptl_crystal_description     block
_exptl_crystal_colour     orange
_exptl_crystal_size_max     0.300
_exptl_crystal_size_mid     0.250
_exptl_crystal_size_min     0.200
_exptl_crystal_density_diffrn     1.941
_exptl_crystal_density_meas     ?
_exptl_crystal_density_method     ?
_exptl_crystal_F_000     2352
_exptl_absorpt_coefficient_mu     7.835
_exptl_absorpt_correction_type     multi-scan
_exptl_absorpt_process_details
;
(<i>SADABS</i>; Bruker, 2004)
;
_shelx_estimated_absorpt_T_min     0.202
_shelx_estimated_absorpt_T_max     0.303
_exptl_absorpt_correction_T_min     0.202
_exptl_absorpt_correction_T_max     0.303
_diffrn_ambient_temperature     293(2)
_diffrn_radiation_type     MoK\a
_diffrn_radiation_wavelength     0.71073
_diffrn_measurement_device_type     'Bruker SMART APEX CCD'
_diffrn_measurement_method     '\w and \f scan'
_diffrn_detector_area_resol_mean     ?
_diffrn_reflns_number     26289
_diffrn_reflns_av_R_equivalents     0.0306
_diffrn_reflns_theta_min     2.235
_diffrn_reflns_theta_max     29.396
_diffrn_reflns_theta_full     25.242
_diffrn_measured_fraction_theta_max     0.999
_diffrn_measured_fraction_theta_full     0.999
_diffrn_reflns_limit_h_min     -27
_diffrn_reflns_limit_h_max     27
_diffrn_reflns_limit_k_min     -19
_diffrn_reflns_limit_k_max     21
_diffrn_reflns_limit_l_min     -18
_diffrn_reflns_limit_l_max     19
_refine_special_details     ?
_reflns_number_total     2988
_reflns_number_gt     2152
_reflns_threshold_expression     'I > 2\s(I)'
_refine_ls_structure_factor_coef     Fsqd
_refine_ls_matrix_type     full
_refine_ls_R_factor_all     0.0419
_refine_ls_R_factor_gt     0.0233
_refine_ls_wR_factor_gt     0.0502
_refine_ls_wR_factor_ref     0.0562
_refine_ls_goodness_of_fit_ref     1.037
_refine_ls_restrained_S_all     1.037
_refine_ls_number_reflns     2988
_refine_ls_number_parameters     131
_refine_ls_number_restraints     3
_refine_ls_hydrogen_treatment     mixed
_refine_ls_weighting_scheme     calc
_refine_ls_weighting_details
              'w=1/[\s^2^(Fo^2^)+(0.0217P)^2^+6.8872P] where P=(Fo^2^+2Fc^2^)/3'
_atom_sites_solution_hydrogens     mixed
_atom_sites_solution_primary     isomor
_atom_sites_solution_secondary     ?
_refine_ls_shift/su_max     0.000
_refine_ls_shift/su_mean     0.000
_refine_diff_density_max     0.769
_refine_diff_density_min     -0.931
_refine_ls_extinction_method     none
_refine_ls_extinction_coef     .
loop_
    _atom_type_symbol
    _atom_type_description
    _atom_type_scat_dispersion_real
    _atom_type_scat_dispersion_imag
    _atom_type_scat_source
    'C' 'C' 0.0033 0.0016
                         'International Tables Vol C Tables 4.2.6.8 and 6.1.1.4'
    'H' 'H' 0.0000 0.0000
                         'International Tables Vol C Tables 4.2.6.8 and 6.1.1.4'
    'Cl' 'Cl' 0.1484 0.1585
                         'International Tables Vol C Tables 4.2.6.8 and 6.1.1.4'
    'Hg' 'Hg' -2.3894 9.2266
                         'International Tables Vol C Tables 4.2.6.8 and 6.1.1.4'
    'N' 'N' 0.0061 0.0033
                         'International Tables Vol C Tables 4.2.6.8 and 6.1.1.4'
    'O' 'O' 0.0106 0.0060
                         'International Tables Vol C Tables 4.2.6.8 and 6.1.1.4'
_computing_data_collection
;
APEX2 (Bruker, 2004)
;
_computing_cell_refinement
;
SAINT (Bruker, 2004)
;
_computing_data_reduction
;
SAINT (Bruker, 2004)
;
_computing_structure_solution     'coorsdinates taken from an isotypic compound'
_computing_structure_refinement
;
SHELXL2014 (Sheldrick, 2015)
;
_computing_molecular_graphics
;
PLATON (Spek, 2009)
;
_computing_publication_material
;
publCIF (Westrip, 2010)
;
loop_
    _atom_site_type_symbol
    _atom_site_label
    _atom_site_fract_x
    _atom_site_fract_y
    _atom_site_fract_z
    _atom_site_U_iso_or_equiv
    _atom_site_adp_type
    _atom_site_calc_flag
    _atom_site_occupancy
    _atom_site_disorder_assembly
    _atom_site_disorder_group
    O O11 0.18874(11) 0.60387(14) 0.87716(17) 0.0544(6) Uani d 1 . .
    N N41 0.37059(13) 0.26610(16) 0.9093(2) 0.0430(6) Uani d 1 . .
    H H41A 0.359(2) 0.2125(16) 0.889(3) 0.084(14) Uiso d 1 . .
    H H41B 0.3848(19) 0.270(2) 0.9703(16) 0.072(13) Uiso d 1 . .
    H H41C 0.4057(15) 0.276(3) 0.870(2) 0.067(12) Uiso d 1 . .
    C C1 0.22199(12) 0.45798(17) 0.87221(17) 0.0297(5) Uani d 1 . .
    C C2 0.20483(13) 0.37068(17) 0.86957(19) 0.0359(6) Uani d 1 . .
    H H2 0.1603 0.3546 0.8606 0.043 Uiso calc 1 . .
    C C3 0.25367(13) 0.30686(17) 0.8803(2) 0.0373(6) Uani d 1 . .
    H H3 0.2423 0.2481 0.8784 0.045 Uiso calc 1 . .
    C C4 0.31897(12) 0.33222(17) 0.89352(19) 0.0321(5) Uani d 1 . .
    C C5 0.33780(13) 0.41877(18) 0.8947(2) 0.0374(6) Uani d 1 . .
    H H5 0.3825 0.4346 0.9029 0.045 Uiso calc 1 . .
    C C6 0.28863(13) 0.48110(18) 0.88350(19) 0.0349(6) Uani d 1 . .
    H H6 0.3005 0.5397 0.8835 0.042 Uiso calc 1 . .
    C C11 0.17064(14) 0.52843(18) 0.86546(19) 0.0341(6) Uani d 1 . .
    C C12 0.09920(13) 0.5071(2) 0.8458(2) 0.0482(8) Uani d 1 . .
    H H12A 0.0742 0.5600 0.8372 0.072 Uiso calc 1 . .
    H H12B 0.0811 0.4750 0.8996 0.072 Uiso calc 1 . .
    H H12C 0.0962 0.4725 0.7878 0.072 Uiso calc 1 . .
    Hg Hg1 0.0000 0.24841(2) 0.85591(2) 0.04734(7) Uani d 1 . .
    Cl Cl1 0.0000 0.34199(7) 1.00252(8) 0.0479(2) Uani d 1 . .
    Cl Cl2 0.0000 0.33901(7) 0.70279(8) 0.0455(2) Uani d 1 . .
    Cl Cl3 0.10720(4) 0.17292(6) 0.86099(7) 0.0607(2) Uani d 1 . .
loop_
    _atom_site_aniso_label
    _atom_site_aniso_U_11
    _atom_site_aniso_U_22
    _atom_site_aniso_U_33
    _atom_site_aniso_U_12
    _atom_site_aniso_U_13
    _atom_site_aniso_U_23
    O11 0.0515(12) 0.0266(12) 0.0850(17) 0.0019(9) -0.0071(11) -0.0038(10)
    N41 0.0335(11) 0.0344(16) 0.061(2) 0.0014(9) -0.0018(11) 0.0055(12)
    C1 0.0341(12) 0.0274(14) 0.0275(14) -0.0026(9) 0.0008(10) -0.0008(10)
    C2 0.0309(12) 0.0321(15) 0.0448(16) -0.0053(10) -0.0016(11) -0.0005(11)
    C3 0.0361(13) 0.0236(14) 0.0523(18) -0.0041(10) -0.0008(12) 0.0023(11)
    C4 0.0331(12) 0.0269(14) 0.0365(14) 0.0009(10) -0.0009(10) 0.0030(11)
    C5 0.0326(12) 0.0351(16) 0.0445(16) -0.0062(11) -0.0037(11) 0.0013(12)
    C6 0.0387(14) 0.0248(14) 0.0410(15) -0.0054(10) -0.0025(11) -0.0022(11)
    C11 0.0387(13) 0.0299(15) 0.0336(14) 0.0010(10) 0.0017(11) -0.0014(11)
    C12 0.0359(13) 0.0407(17) 0.068(2) 0.0042(12) 0.0015(14) -0.0065(15)
    Hg1 0.03172(8) 0.05938(13) 0.05092(11) 0.000 0.000 -0.00393(9)
    Cl1 0.0538(5) 0.0448(6) 0.0453(6) 0.000 0.000 -0.0061(5)
    Cl2 0.0420(5) 0.0490(6) 0.0455(6) 0.000 0.000 -0.0018(5)
    Cl3 0.0383(4) 0.0555(5) 0.0883(6) 0.0145(3) -0.0098(4) -0.0202(4)
_geom_special_details
;
All e.s.d.'s (except the e.s.d. in the dihedral angle between two l.s. planes)
are estimated using the full covariance matrix. The cell e.s.d.'s are taken
into account individually in the estimation of e.s.d.'s in distances, angles
and torsion angles; correlations between e.s.d.'s in cell parameters are only
used when they are defined by crystal symmetry. An approximate (isotropic)
treatment of cell e.s.d.'s is used for estimating e.s.d.'s involving l.s.
planes.
;
loop_
    _geom_bond_atom_site_label_1
    _geom_bond_atom_site_label_2
    _geom_bond_site_symmetry_2
    _geom_bond_distance
    _geom_bond_publ_flag
    O11 C11 . 1.224(3) ?
    N41 C4 . 1.461(3) ?
    N41 H41A . 0.901(19) ?
    N41 H41B . 0.887(19) ?
    N41 H41C . 0.899(19) ?
    C1 C6 . 1.383(4) ?
    C1 C2 . 1.384(4) ?
    C1 C11 . 1.492(4) ?
    C2 C3 . 1.389(4) ?
    C2 H2 . 0.9300 ?
    C3 C4 . 1.370(4) ?
    C3 H3 . 0.9300 ?
    C4 C5 . 1.381(4) ?
    C5 C6 . 1.378(4) ?
    C5 H5 . 0.9300 ?
    C6 H6 . 0.9300 ?
    C11 C12 . 1.486(4) ?
    C12 H12A . 0.9600 ?
    C12 H12B . 0.9600 ?
    C12 H12C . 0.9600 ?
    Hg1 Cl3 11 2.4308(7) ?
    Hg1 Cl3 . 2.4308(7) ?
    Hg1 Cl1 . 2.4764(11) ?
    Hg1 Cl2 . 2.5244(11) ?
loop_
    _geom_angle_atom_site_label_1
    _geom_angle_atom_site_label_2
    _geom_angle_atom_site_label_3
    _geom_angle_site_symmetry_1
    _geom_angle_site_symmetry_3
    _geom_angle
    _geom_angle_publ_flag
    C4 N41 H41A . . 114(3) ?
    C4 N41 H41B . . 109(2) ?
    H41A N41 H41B . . 116(3) ?
    C4 N41 H41C . . 110(3) ?
    H41A N41 H41C . . 100(3) ?
    H41B N41 H41C . . 108(3) ?
    C6 C1 C2 . . 119.3(2) ?
    C6 C1 C11 . . 118.6(2) ?
    C2 C1 C11 . . 122.1(2) ?
    C1 C2 C3 . . 120.5(2) ?
    C1 C2 H2 . . 119.8 ?
    C3 C2 H2 . . 119.8 ?
    C4 C3 C2 . . 118.6(2) ?
    C4 C3 H3 . . 120.7 ?
    C2 C3 H3 . . 120.7 ?
    C3 C4 C5 . . 122.2(2) ?
    C3 C4 N41 . . 119.4(2) ?
    C5 C4 N41 . . 118.4(2) ?
    C6 C5 C4 . . 118.3(2) ?
    C6 C5 H5 . . 120.9 ?
    C4 C5 H5 . . 120.9 ?
    C5 C6 C1 . . 121.1(2) ?
    C5 C6 H6 . . 119.4 ?
    C1 C6 H6 . . 119.4 ?
    O11 C11 C12 . . 121.0(3) ?
    O11 C11 C1 . . 118.4(2) ?
    C12 C11 C1 . . 120.6(2) ?
    C11 C12 H12A . . 109.5 ?
    C11 C12 H12B . . 109.5 ?
    H12A C12 H12B . . 109.5 ?
    C11 C12 H12C . . 109.5 ?
    H12A C12 H12C . . 109.5 ?
    H12B C12 H12C . . 109.5 ?
    Cl3 Hg1 Cl3 11 . 122.94(4) ?
    Cl3 Hg1 Cl1 11 . 104.66(2) ?
    Cl3 Hg1 Cl1 . . 104.66(2) ?
    Cl3 Hg1 Cl2 11 . 106.66(3) ?
    Cl3 Hg1 Cl2 . . 106.66(3) ?
    Cl1 Hg1 Cl2 . . 111.11(4) ?
loop_
    _geom_torsion_atom_site_label_1
    _geom_torsion_atom_site_label_2
    _geom_torsion_atom_site_label_3
    _geom_torsion_atom_site_label_4
    _geom_torsion_site_symmetry_1
    _geom_torsion_site_symmetry_2
    _geom_torsion_site_symmetry_3
    _geom_torsion_site_symmetry_4
    _geom_torsion
    _geom_torsion_publ_flag
    C6 C1 C2 C3 . . . . 1.4(4) ?
    C11 C1 C2 C3 . . . . -177.2(2) ?
    C1 C2 C3 C4 . . . . 0.1(4) ?
    C2 C3 C4 C5 . . . . -1.3(4) ?
    C2 C3 C4 N41 . . . . 177.3(3) ?
    C3 C4 C5 C6 . . . . 0.9(4) ?
    N41 C4 C5 C6 . . . . -177.6(3) ?
    C4 C5 C6 C1 . . . . 0.6(4) ?
    C2 C1 C6 C5 . . . . -1.8(4) ?
    C11 C1 C6 C5 . . . . 176.9(2) ?
    C6 C1 C11 O11 . . . . -5.2(4) ?
    C2 C1 C11 O11 . . . . 173.4(3) ?
    C6 C1 C11 C12 . . . . 175.3(2) ?
    C2 C1 C11 C12 . . . . -6.1(4) ?
loop_
    _geom_hbond_atom_site_label_D
    _geom_hbond_atom_site_label_H
    _geom_hbond_atom_site_label_A
    _geom_hbond_site_symmetry_A
    _geom_hbond_distance_DH
    _geom_hbond_distance_HA
    _geom_hbond_distance_DA
    _geom_hbond_angle_DHA
    N41 H41A O11 15_545 0.901(19) 1.92(2) 2.792(3) 162(4)
    N41 H41C Cl2 14_557 0.899(19) 2.34(2) 3.206(3) 162(3)
    N41 H41B Cl3 13_557 0.887(19) 2.49(2) 3.326(3) 158(3)
_shelx_hkl_file
;
  -1  -1   0   -6.37    0.07
  -1  -1   0   -6.36    0.08
  -1  -1   0   -6.36    0.07
  -1  -1   0   -6.19    0.10
  -1  -1   0   -6.35    0.05
   1   1   0   -6.06    0.09
   1   1   0   -6.32    0.05
  -2  -2   0 4145.63  128.95
  -2  -2   0 4315.09  127.57
   2   2   0 4252.46  128.78
  -2  -2   0 4307.16  128.86
  -2  -2   0 4349.58  129.47
   2   2   0 4116.58  129.29
  -2  -2   0 4114.94  126.95
   2   2   0 4364.95  127.99
   2   2   0 4081.91  127.73
  -3  -3   0   -0.68    0.45
  -3  -3   0   -0.79    0.34
   3   3   0   -1.82    0.19
  -3  -3   0   -1.02    0.45
   3   3   0   -0.60    0.42
   3   3   0    0.84    0.52
   4   4   0  978.73   29.74
   4   4   0  970.73   29.61
  -4  -4   0  981.05   29.69
   4   4   0  965.55   29.88
  -5  -5   0    0.12    0.52
   5   5   0   -0.07    0.63
   5   5   0   -0.83    0.28
   5   5   0   -1.23    0.65
   6   6   0 1324.79   41.15
  -6  -6   0 1340.63   40.91
   6   6   0 1357.69   41.00
   7   7   0    0.62    0.89
   7   7   0   -0.47    0.92
  -7  -7   0    0.28    0.76
   7   7   0   -0.06    0.33
  -8  -8   0  359.34   11.60
   8   8   0  353.34   11.91
   8   8   0  340.36   11.68
   9   9   0    0.93    1.37
   9   9   0    0.92    1.24
  -9  -9   0   -0.13    1.01
   9   9   0    1.35    0.88
  10  10   0  546.82   18.07
  10  10   0  512.46   18.55
  10  10   0  584.67   18.46
 -10 -10   0  568.71   18.06
 -11 -11   0    1.03    1.44
  11  11   0    4.20    1.66
  11  11   0    2.86    1.80
 -12 -12   0  334.46   11.86
  12  12   0  307.07   11.57
  12  12   0  345.37   12.21
  13  13   0    2.24    1.85
 -13 -13   0    2.31    1.87
  13  13   0    1.50    2.23
  14  14   0   20.66    3.26
  14  14   0   20.80    2.71
 -14 -14   0   21.08    2.87
  15  15   0    0.57    2.11
  16  16   0   15.35    2.92
   0   0   1   -0.14    0.05
   0   0  -1   -0.03    0.06
   0   0   1   -0.16    0.06
   0   0  -1   -0.19    0.06
   0   0  -1   -0.18    0.06
   0   0   1   -0.18    0.05
  -1  -1   1    8.39    0.57
   1   1  -1    9.92    0.58
   1   1   1    8.73    0.41
   1   1   1    7.93    0.41
   1   1   1    6.83    0.38
  -1  -1  -1    5.78    0.36
  -2  -2  -1   19.78    0.87
  -2  -2   1   19.59    1.12
   2   2  -1   21.05    1.16
   2   2  -1   20.57    1.01
   2   2  -1   18.57    1.12
   2   2  -1   19.95    0.97
  -2  -2  -1   21.22    0.90
   2   2   1   18.14    0.86
  -2  -2  -1   19.63    0.79
  -2  -2   1   19.93    1.00
   2   2   1   19.24    0.75
   2   2   1   19.23    0.89
  -2  -2   1   18.14    1.07
   2   2   1   19.60    0.87
  -2  -2   1   18.88    0.99
   3   3   1  229.22    7.23
   3   3   1  227.33    7.19
  -3  -3  -1  229.13    7.23
   3   3  -1  230.75    7.41
  -3  -3   1  221.11    7.55
  -3  -3   1  229.45    7.52
  -3  -3  -1  229.58    7.11
  -3  -3   1  231.50    7.36
   3   3  -1  225.12    7.58
   3   3  -1  225.99    7.50
   3   3   1  221.70    7.14
  -3  -3   1  225.75    7.31
   4   4  -1  224.12    7.93
   4   4  -1  234.78    7.80
  -4  -4  -1  237.84    7.38
   4   4   1  234.01    7.51
  -4  -4   1  223.83    7.87
  -4  -4   1  231.60    7.57
   4   4   1  233.95    7.46
   4   4   1  236.48    7.52
   4   4  -1  238.10    7.78
   5   5  -1   18.60    1.60
   5   5   1   19.74    1.33
  -5  -5   1   21.43    1.42
   5   5  -1   21.97    1.52
  -5  -5   1   21.84    1.65
   5   5   1   17.90    1.35
   5   5   1   18.69    1.30
  -5  -5  -1   20.15    1.18
   5   5  -1   20.77    1.56
  -6  -6  -1   42.08    1.96
   6   6   1   40.39    2.21
   6   6   1   40.71    2.14
   6   6  -1   45.07    2.49
  -6  -6   1   43.03    2.19
   6   6   1   45.09    2.19
   6   6  -1   37.84    2.53
  -6  -6   1   39.45    2.53
   6   6  -1   41.28    2.29
  -7  -7   1   74.48    3.49
   7   7  -1   50.83    3.21
  -7  -7   1   67.95    3.11
   7   7  -1   66.36    3.26
  -7  -7  -1   69.08    2.89
   7   7   1   70.53    3.20
   7   7   1   69.91    3.02
   7   7   1   71.72    3.16
   7   7  -1   72.32    3.48
  -8  -8   1    1.63    1.00
   8   8   1    0.66    1.05
   8   8   1    0.59    0.96
   8   8  -1    3.08    1.22
   8   8  -1    0.88    0.89
  -8  -8  -1    0.26    0.88
   8   8   1    1.08    1.02
   8   8  -1    0.07    1.18
   9   9   1    7.09    1.39
   9   9   1   11.04    1.75
  -9  -9   1    8.03    1.49
   9   9   1    7.86    1.53
  -9  -9  -1    9.46    1.33
   9   9  -1    6.06    1.54
   9   9  -1    9.48    1.80
  10  10   1    9.01    1.85
 -10 -10  -1    9.94    1.62
 -10 -10   1   12.97    1.81
  10  10   1   10.79    1.75
  10  10   1    9.21    1.91
  10  10  -1    8.55    1.84
  10  10  -1    8.58    1.95
  11  11   1   -0.23    1.39
 -11 -11   1    0.90    1.57
 -11 -11  -1    0.98    1.44
  11  11  -1    0.34    1.60
  11  11  -1    1.39    1.99
  11  11   1    1.86    1.69
  12  12  -1    2.31    2.12
  12  12  -1    2.46    1.80
  12  12   1    1.44    1.66
  12  12   1    0.93    1.85
 -12 -12  -1    4.43    1.84
 -12 -12   1    6.35    1.91
  13  13  -1    1.42    1.98
  13  13   1   -1.53    1.63
 -13 -13   1    0.33    1.93
  13  13   1   -1.40    2.00
  13  13  -1   -2.81    1.99
 -13 -13  -1   -0.37    1.67
  14  14   1    7.43    2.67
 -14 -14   1    9.43    2.50
  14  14   1    7.14    2.13
 -14 -14  -1    5.66    2.11
  14  14  -1    7.20    2.37
  15  15  -1    0.99    2.27
  15  15   1    2.41    2.10
  16  16  -1   -3.41    2.32
  16  16   1    1.01    2.39
   0   0   2   87.82    3.50
   0   0   2   94.75    3.55
   0   0  -2   97.96    3.57
   0   0   2   94.80    3.59
   0   0  -2   91.89    3.50
   0   0  -2   95.77    3.59
   1   1  -2 2099.24   63.32
   1   1  -2 2133.03   63.81
   1   1   2 2076.86   63.35
  -1  -1  -2 2143.94   63.46
  -1  -1  -2 2198.10   63.91
  -1  -1  -2 2078.02   63.46
  -1  -1  -2 2082.11   64.02
   1   1   2 1934.60   63.82
   1   1  -2 2135.94   63.95
   1   1  -2 2153.07   64.00
  -1  -1   2 2109.84   64.02
  -1  -1  -2 2189.20   64.48
   1   1   2 2067.95   63.99
   2   2   2  144.50    4.65
  -2  -2  -2  141.87    4.63
   2   2  -2  136.98    4.80
  -2  -2   2  143.78    4.99
   2   2   2  139.15    4.69
   2   2   2  139.75    4.62
   2   2  -2  148.39    4.96
  -2  -2  -2  142.40    4.69
  -2  -2  -2  146.33    4.64
  -2  -2   2  136.07    4.93
   2   2  -2  147.00    4.99
  -2  -2   2  146.95    4.97
  -2  -2   2  136.85    4.80
   2   2  -2  142.69    4.95
  -3  -3   2 1406.71   43.87
   3   3  -2 1412.55   43.86
  -3  -3   2 1408.13   43.68
   3   3  -2 1434.08   43.31
   3   3   2 1425.64   43.08
   3   3  -2 1417.45   43.58
  -3  -3  -2 1461.65   43.38
   3   3   2 1438.49   43.10
   3   3   2 1428.31   43.51
  -3  -3   2 1446.26   43.28
   3   3  -2 1438.07   43.85
  -4  -4   2  144.17    5.16
   4   4  -2  145.00    5.17
   4   4  -2  145.87    5.37
  -4  -4   2  142.92    5.37
   4   4   2  142.58    4.85
   4   4   2  147.21    4.84
  -4  -4  -2  143.57    4.73
   4   4   2  144.93    4.82
   4   4  -2  138.78    5.34
   5   5   2 2835.05   84.65
   5   5   2 2873.34   83.92
  -5  -5   2 2789.65   84.70
   5   5  -2 2677.91   85.12
   5   5   2 2859.24   83.87
   5   5  -2 2792.05   84.26
   5   5  -2 2771.43   85.11
  -5  -5  -2 2796.62   84.33
  -5  -5   2 2757.68   85.20
   6   6  -2   97.18    4.41
   6   6   2   98.98    3.79
   6   6   2   98.52    3.83
   6   6   2  105.74    3.91
  -6  -6   2   97.61    4.07
  -6  -6  -2  107.07    3.70
   6   6  -2  102.94    4.35
  -6  -6   2   98.07    4.41
   6   6  -2   94.65    4.24
   7   7   2  765.32   25.36
  -7  -7  -2  812.77   24.96
  -7  -7   2  809.30   25.86
   7   7   2  794.35   25.10
   7   7  -2  775.05   25.59
   7   7   2  805.18   25.02
   7   7   2  826.84   25.07
  -7  -7   2  817.53   25.41
   7   7  -2  829.35   25.97
   7   7  -2  844.50   25.62
  -8  -8  -2   14.58    1.36
  -8  -8   2   13.07    1.83
   8   8  -2   13.56    1.79
   8   8   2   13.84    1.44
   8   8   2   15.94    1.68
   8   8   2    9.84    1.48
  -8  -8   2   11.71    1.58
   8   8  -2   13.01    1.83
   8   8   2   14.87    1.60
   8   8  -2   15.68    1.97
  -9  -9  -2  312.79   10.37
   9   9  -2  298.25   11.33
  -9  -9   2  314.66   10.88
   9   9   2  313.61   10.99
   9   9   2  294.59   10.38
  -9  -9   2  317.41   11.30
   9   9   2  314.38   10.69
   9   9   2  314.60   10.66
   9   9  -2  315.11   11.15
   9   9  -2  299.24   10.94
  10  10   2    9.80    1.56
  10  10  -2    8.67    2.09
  10  10   2    9.03    1.83
  10  10  -2    7.53    1.87
  10  10   2    7.88    1.84
 -10 -10   2    7.94    1.82
 -10 -10  -2    9.11    1.58
  11  11   2  233.34    8.99
  11  11  -2  278.89   10.07
 -11 -11   2  255.50    9.60
 -11 -11  -2  251.96    9.12
  11  11  -2  246.17    9.59
  11  11   2  256.52    9.46
 -12 -12   2    7.19    2.02
  12  12  -2    7.98    2.12
  12  12   2    7.07    2.11
 -12 -12  -2    5.26    1.82
  12  12  -2    6.38    2.27
  12  12   2    8.41    1.84
 -13 -13  -2   62.12    4.16
  13  13  -2   65.10    4.41
  13  13   2   68.66    4.01
 -13 -13   2   73.16    4.72
  13  13  -2   68.77    4.85
  13  13   2   73.78    4.56
  14  14   2    3.62    1.99
 -14 -14  -2    2.33    1.98
  14  14   2    1.17    2.18
  14  14  -2    2.58    2.30
  15  15  -2   20.95    3.08
  15  15   2   23.91    2.81
  16  16  -2   -1.50    2.52
  16  16   2    1.09    2.33
   0   0   3   -0.32    0.43
   0   0  -3    0.62    0.42
   0   0   3    0.21    0.43
   0   0  -3   -1.39    0.37
   0   0   3   -0.09    0.38
   1   1  -3   32.92    1.57
  -1  -1   3   33.64    1.69
  -1  -1  -3   35.93    1.60
   1   1   3   35.53    1.57
   1   1   3   37.40    1.58
   1   1  -3   37.32    1.70
   1   1   3   33.30    1.50
   1   1  -3   35.25    1.59
   1   1  -3   34.75    1.65
  -1  -1  -3   36.76    1.57
  -1  -1  -3   37.82    1.56
  -1  -1   3   35.15    1.65
  -1  -1  -3   36.32    1.52
   2   2  -3  321.79   10.29
   2   2  -3  310.80   10.12
  -2  -2  -3  322.95   10.06
   2   2   3  323.78   10.09
   2   2  -3  320.54   10.36
  -2  -2   3  320.65   10.37
  -2  -2  -3  326.06   10.07
   2   2  -3  313.10   10.30
  -2  -2   3  291.89   10.09
   2   2   3  322.16    9.95
  -2  -2  -3  325.38   10.02
  -2  -2   3  325.02   10.32
  -2  -2   3  333.84   10.34
   2   2   3  319.12   10.07
  -3  -3   3   77.12    3.25
   3   3   3   76.50    2.80
  -3  -3   3   73.58    3.03
   3   3   3   73.10    2.75
  -3  -3  -3   79.32    2.85
  -3  -3  -3   74.43    2.73
   3   3  -3   74.97    3.04
  -3  -3   3   80.18    3.22
   3   3  -3   79.34    3.18
   3   3  -3   75.05    3.22
   3   3   3   77.63    2.84
   3   3  -3   78.01    3.21
  -4  -4  -3    0.99    0.50
   4   4  -3    0.20    0.72
   4   4  -3    1.48    0.88
  -4  -4   3   -0.71    0.77
  -4  -4   3    0.99    0.77
   4   4   3    1.18    0.57
   4   4   3    0.56    0.57
   4   4  -3    1.11    0.81
   4   4   3    0.39    0.57
  -5  -5   3   62.85    3.06
  -5  -5  -3   61.51    2.45
   5   5   3   60.21    2.57
   5   5  -3   66.20    3.32
  -5  -5   3   57.95    3.25
   5   5   3   61.12    2.57
   5   5  -3   63.72    2.98
   5   5  -3   60.56    3.23
   5   5   3   60.56    2.58
   6   6  -3   17.23    1.92
  -6  -6  -3   17.71    1.36
   6   6   3   18.96    1.42
   6   6   3   21.08    1.53
  -6  -6   3   19.14    2.02
   6   6  -3   18.58    1.87
   6   6  -3   17.96    1.72
   6   6   3   18.32    1.41
  -6  -6   3   20.41    1.78
   7   7   3   15.45    1.41
  -7  -7  -3   11.71    1.19
  -7  -7   3   13.37    1.96
   7   7  -3   16.73    1.98
   7   7   3   12.51    1.39
   7   7  -3   10.61    1.62
  -7  -7   3   15.67    1.70
   7   7   3   12.89    1.36
   7   7  -3   14.52    1.90
   8   8  -3   70.49    3.94
   8   8  -3   88.77    4.38
  -8  -8  -3   72.66    3.18
   8   8   3   72.83    3.32
   8   8   3   74.30    3.48
  -8  -8   3   71.10    3.74
  -8  -8   3   72.84    4.03
   8   8   3   70.19    3.51
   8   8   3   71.47    3.46
   8   8  -3   77.27    4.09
   9   9   3   64.23    3.24
   9   9   3   66.89    3.41
   9   9   3   62.58    3.35
  -9  -9   3   73.23    3.89
   9   9  -3   63.85    4.15
   9   9   3   67.53    3.57
  -9  -9   3   66.61    4.16
  -9  -9  -3   67.61    3.17
   9   9  -3   63.31    3.82
   9   9  -3   60.46    3.71
 -10 -10   3   31.75    2.90
  10  10   3   31.29    2.56
  10  10   3   23.43    2.10
  10  10  -3   27.63    2.85
  10  10  -3   26.21    2.70
 -10 -10  -3   28.29    2.17
  10  10   3   27.46    2.43
 -10 -10   3   30.85    2.68
  10  10   3   26.79    2.34
  11  11   3    6.92    1.69
 -11 -11   3    9.16    2.09
  11  11  -3    6.28    2.20
  11  11   3    7.85    1.95
 -11 -11  -3    4.73    1.56
  11  11  -3    7.96    2.10
  11  11   3    9.09    2.06
  12  12   3    7.99    1.81
  12  12  -3    9.01    2.41
 -12 -12   3    6.96    2.17
  12  12  -3    8.05    2.43
  12  12   3    5.90    2.10
 -12 -12  -3    6.82    1.73
  13  13  -3   19.38    3.00
  13  13   3   24.64    2.85
 -13 -13   3   22.69    3.06
  13  13   3   22.43    2.44
 -13 -13  -3   21.16    2.59
 -14 -14  -3    0.07    1.80
  14  14   3   -2.93    2.16
  14  14   3   -2.71    1.62
  14  14  -3   -1.59    2.19
  15  15  -3    3.66    2.59
  15  15   3    4.12    2.11
  16  16   3    4.17    2.35
  16  16  -3   -2.92    2.57
   0   0  -4 9378.51  286.65
   0   0  -4 9534.18  289.37
   0   0  -4 9996.86  290.22
   0   0   4 9205.13  289.67
   0   0   4 9332.62  286.46
   0   0   4 9789.68  288.78
   1   1   4  613.47   18.34
  -1  -1   4  625.23   18.48
  -1  -1  -4  596.29   18.32
  -1  -1   4  597.62   18.55
   1   1  -4  598.19   18.51
   1   1   4  600.35   18.42
  -1  -1   4  512.53   18.16
   1   1  -4  574.04   18.21
   1   1   4  589.05   18.14
   1   1  -4  598.17   18.45
  -1  -1  -4  596.69   18.33
   2   2  -4 1780.33   54.68
   2   2  -4 1859.36   54.57
   2   2   4 1821.07   54.45
   2   2   4 1789.52   54.53
   2   2  -4 1804.46   54.74
   2   2  -4 1742.92   54.09
  -2  -2   4 1756.84   54.76
   2   2   4 1787.93   53.95
  -2  -2   4 1842.84   54.68
  -2  -2  -4 1763.72   54.33
  -2  -2  -4 1781.79   54.44
  -3  -3  -4  357.47   11.22
   3   3   4  348.71   11.31
  -3  -3   4  359.56   11.45
   3   3  -4  345.57   11.64
  -3  -3  -4  355.83   11.29
   3   3  -4  363.35   11.75
   3   3  -4  377.38   11.71
  -3  -3   4  349.20   11.63
   3   3   4  353.41   11.16
   3   3  -4  359.51   11.45
  -3  -3   4  339.87   11.73
   4   4   4 1674.16   51.39
  -4  -4   4 1744.54   51.78
  -4  -4  -4 1739.62   51.91
  -4  -4  -4 1679.31   51.70
  -4  -4   4 1727.92   52.52
   4   4   4 1694.33   51.93
   4   4  -4 1689.28   52.41
   4   4  -4 1719.76   52.47
  -4  -4   4 1682.97   52.31
   4   4   4 1702.11   51.44
   4   4  -4 1712.54   51.78
  -5  -5   4  429.50   14.08
   5   5   4  405.91   13.26
   5   5   4  415.40   13.19
   5   5   4  419.51   13.18
   5   5  -4  435.47   14.08
   5   5  -4  409.99   13.61
  -5  -5   4  406.16   13.85
   5   5  -4  411.48   13.99
  -5  -5  -4  423.17   13.15
   6   6   4 1878.45   56.46
   6   6   4 1854.45   56.93
  -6  -6  -4 1863.71   56.68
   6   6  -4 1886.86   57.01
  -6  -6   4 1874.76   57.80
  -6  -6   4 1862.98   57.50
   6   6   4 1850.86   56.43
   6   6  -4 1904.12   57.77
   6   6  -4 1837.54   57.70
   7   7   4  296.64   10.01
  -7  -7   4  301.67   11.01
   7   7   4  309.88   10.04
  -7  -7   4  312.51   10.74
   7   7   4  298.71    9.99
  -7  -7  -4  290.07    9.84
   7   7  -4  306.39   10.67
   7   7  -4  299.75   10.90
   7   7  -4  299.95   10.84
  -8  -8  -4  233.43    8.09
   8   8   4  229.97    8.27
  -8  -8   4  247.53    9.03
   8   8  -4  240.48    9.29
  -8  -8   4  249.29    9.37
   8   8   4  236.21    8.23
   8   8   4  234.89    8.29
   8   8  -4  246.05    9.17
   8   8  -4  235.73    8.94
  -9  -9   4   78.69    4.22
   9   9  -4   78.04    4.23
   9   9  -4   66.10    4.24
   9   9   4   67.85    3.51
   9   9   4   73.19    3.72
   9   9   4   71.43    3.39
  -9  -9   4   73.44    4.35
  -9  -9  -4   69.88    3.35
   9   9  -4   72.57    4.31
   9   9   4   71.80    3.58
 -10 -10   4  155.68    6.76
  10  10  -4  159.75    6.85
  10  10   4  161.57    6.42
  10  10   4  149.24    6.05
  10  10   4  153.79    6.17
  10  10  -4  158.64    6.91
  10  10   4  133.98    5.78
 -10 -10   4  150.56    6.90
 -10 -10  -4  142.51    5.79
  11  11   4   29.29    2.37
  11  11  -4   35.59    3.32
 -11 -11  -4   26.67    2.29
  11  11   4   21.73    2.48
  11  11   4   35.11    2.69
 -11 -11   4   32.06    3.09
  11  11  -4   27.60    3.11
  12  12   4   85.73    4.71
 -12 -12   4   87.17    5.33
  12  12   4   81.51    4.23
  12  12   4   85.04    4.58
  12  12  -4   87.18    5.40
  12  12  -4   82.08    5.07
 -12 -12  -4   82.22    4.25
  13  13   4   10.07    2.41
  13  13  -4    5.61    2.48
  13  13   4    9.35    1.98
 -13 -13  -4    7.81    2.04
  14  14   4   20.03    2.96
  14  14  -4   14.70    3.00
  14  14   4   11.57    2.17
 -14 -14  -4   14.49    2.59
  15  15   4    6.51    2.23
  15  15  -4    9.97    3.00
  16  16   4   42.55    3.50
  16  16  -4   33.94    4.27
   0   0   5   -0.12    0.57
   0   0  -5    0.79    0.67
   0   0   5    0.23    0.72
   0   0   5    0.97    0.61
   0   0  -5   -0.56    0.47
  -1  -1  -5   18.35    1.28
  -1  -1   5   15.48    1.23
   1   1   5   18.20    1.35
   1   1  -5   20.37    1.46
   1   1  -5   18.68    1.33
  -1  -1  -5   18.36    1.32
   1   1   5   18.01    1.39
  -1  -1   5   17.36    1.32
  -1  -1   5   14.72    1.36
   1   1   5   17.89    1.32
  -2  -2  -5   56.95    2.48
   2   2  -5   62.46    2.75
  -2  -2  -5   59.32    2.49
   2   2  -5   57.81    2.80
   2   2   5   59.79    2.53
   2   2   5   59.36    2.50
  -2  -2   5   55.65    2.82
   2   2   5   55.48    2.59
   2   2  -5   56.49    2.65
   3   3  -5    6.03    1.03
   3   3  -5    5.80    1.12
  -3  -3  -5    5.38    0.83
   3   3   5    4.57    0.85
   3   3  -5    3.76    1.04
  -3  -3  -5    6.99    0.92
   3   3   5    5.32    0.87
  -3  -3   5    7.40    1.22
   3   3   5    6.85    0.96
   3   3  -5    6.69    1.02
  -3  -3   5    4.25    1.01
   4   4  -5   45.37    2.46
  -4  -4   5   49.62    2.51
   4   4   5   43.00    2.17
  -4  -4  -5   43.38    2.12
   4   4  -5   45.33    2.79
  -4  -4   5   40.75    2.69
   4   4  -5   44.25    2.67
  -4  -4   5   43.32    2.72
  -4  -4  -5   46.09    2.22
   4   4   5   45.57    2.19
   5   5   5   14.79    1.34
   5   5   5   12.12    1.25
   5   5  -5   16.69    1.90
   5   5  -5   13.33    1.75
  -5  -5   5   15.11    1.83
  -5  -5   5   16.99    1.79
   5   5   5   12.95    1.27
  -5  -5  -5   15.42    1.26
  -5  -5  -5   13.26    1.21
   5   5  -5   16.56    1.65
   6   6  -5   14.36    1.84
   6   6   5   16.44    1.44
  -6  -6  -5   18.59    1.53
  -6  -6   5   18.53    2.21
   6   6   5   15.37    1.50
   6   6   5   15.19    1.45
  -6  -6  -5   16.50    1.37
  -6  -6   5   16.58    1.90
   6   6  -5   18.50    2.12
   6   6  -5   17.32    1.81
   7   7   5   18.58    1.67
  -7  -7  -5   20.45    1.70
   7   7   5   19.17    1.70
  -7  -7  -5   18.24    1.51
   7   7   5   24.16    1.73
  -7  -7   5   22.14    2.22
   7   7  -5   20.71    2.09
   7   7  -5   21.20    2.31
  -7  -7   5   18.10    2.37
   7   7  -5   20.31    2.18
   8   8  -5    4.17    1.77
  -8  -8   5    1.23    1.69
  -8  -8   5    0.75    1.29
   8   8  -5    3.50    1.61
   8   8   5    1.60    1.29
   8   8   5    1.80    1.16
   8   8   5    3.36    1.16
  -8  -8  -5    1.92    1.04
   8   8  -5   -0.06    1.25
   9   9   5    9.86    1.65
  -9  -9  -5    9.65    1.45
  -9  -9   5    9.01    2.15
   9   9  -5   10.96    2.26
   9   9   5    9.57    1.58
   9   9  -5    5.83    2.00
   9   9   5    8.91    1.53
  -9  -9   5   14.22    2.18
 -10 -10   5   20.25    2.62
 -10 -10  -5   19.69    1.93
 -10 -10   5   23.24    3.03
  10  10   5   18.90    2.18
  10  10  -5   23.38    2.74
  10  10  -5   20.06    2.79
  10  10   5   22.54    2.26
  10  10   5   19.80    2.02
  11  11   5   -0.31    1.42
  11  11   5    3.39    1.71
  11  11  -5    1.60    2.20
 -11 -11  -5    0.43    1.38
 -11 -11   5    4.41    2.10
  11  11   5   -0.37    1.62
  11  11  -5   -0.05    2.04
  12  12   5    1.64    1.67
  12  12  -5    2.21    2.13
  12  12   5    2.78    2.01
  12  12   5    5.50    2.04
 -12 -12  -5   -0.31    1.61
 -13 -13  -5    0.00    1.72
  13  13  -5   -1.42    2.31
  13  13   5    0.84    2.11
  13  13   5    0.60    1.66
  13  13   5   -2.13    2.02
 -14 -14  -5   -0.28    1.94
  14  14   5   -1.61    2.08
  14  14   5    0.60    1.74
  14  14  -5    0.40    2.77
  15  15   5   -1.10    1.96
  15  15  -5    1.21    2.86
  16  16  -5   -4.71    2.88
  16  16   5    4.24    2.22
   0   0  -6 1051.21   32.31
   0   0   6 1035.53   32.44
   0   0   6 1068.05   32.31
   0   0  -6 1049.94   32.30
   0   0   6 1025.20   31.98
  -1  -1   6 1401.18   43.06
   1   1  -6 1417.28   42.48
  -1  -1  -6 1385.24   42.76
   1   1   6 1457.50   42.82
   1   1   6 1382.69   42.90
   1   1   6 1357.98   42.35
  -1  -1   6 1355.31   42.45
   1   1  -6 1425.35   42.93
  -1  -1  -6 1387.47   42.73
  -2  -2  -6  770.63   24.00
   2   2  -6  778.76   24.18
   2   2  -6  766.20   23.97
   2   2  -6  767.50   24.27
   2   2   6  780.52   24.15
  -2  -2  -6  760.45   23.98
  -2  -2   6  767.46   24.43
   2   2   6  757.36   23.78
   2   2   6  800.49   24.07
   3   3   6  425.13   12.99
  -3  -3  -6  401.51   12.87
   3   3   6  394.05   12.98
   3   3  -6  404.13   13.31
   3   3  -6  417.86   13.27
   3   3  -6  404.35   13.07
  -3  -3  -6  402.49   12.89
   3   3   6  392.19   12.75
  -3  -3   6  402.15   13.44
  -3  -3   6  370.37   13.02
  -4  -4   6  306.44   10.38
  -4  -4  -6  301.18    9.75
   4   4  -6  280.74   10.01
   4   4  -6  298.34   10.32
   4   4   6  285.10    9.82
   4   4   6  281.45    9.66
  -4  -4  -6  300.26    9.79
  -4  -4   6  306.33   10.52
  -4  -4   6  305.76   10.16
   5   5  -6  524.98   17.33
   5   5   6  515.58   16.70
  -5  -5  -6  512.89   16.56
  -5  -5   6  524.47   17.52
  -5  -5  -6  537.13   16.69
   5   5  -6  524.53   17.00
   5   5   6  523.18   16.51
  -5  -5   6  523.78   17.35
  -6  -6  -6  193.63    6.81
  -6  -6   6  191.62    7.72
   6   6  -6  189.97    7.32
   6   6   6  187.96    6.74
  -6  -6   6  189.92    7.56
   6   6   6  188.40    6.79
   6   6  -6  188.99    7.63
  -6  -6  -6  190.20    6.67
   6   6   6  189.61    6.76
  -7  -7  -6  206.49    7.30
   7   7   6  200.99    7.27
  -7  -7  -6  202.50    7.14
  -7  -7   6  207.35    8.34
   7   7   6  200.13    7.27
   7   7   6  204.12    7.26
   7   7  -6  199.08    8.15
  -7  -7   6  209.38    8.19
   7   7  -6  209.80    7.93
  -8  -8  -6   92.56    4.07
   8   8  -6   90.29    4.70
  -8  -8   6   98.93    5.29
   8   8   6   87.35    4.05
   8   8  -6   83.55    4.92
  -8  -8   6   94.25    4.90
   8   8   6   91.81    4.09
   8   8   6   88.85    4.04
   8   8  -6   89.97    4.91
  -8  -8  -6   89.92    3.86
  -9  -9  -6  176.81    6.68
  -9  -9   6  186.55    7.80
   9   9   6  163.80    6.67
   9   9  -6  196.42    8.05
  -9  -9   6  189.69    8.13
   9   9  -6  189.51    7.73
   9   9   6  178.59    6.92
   9   9   6  178.90    6.93
  10  10   6  104.08    5.02
  10  10   6  106.13    4.82
  10  10   6  115.53    5.16
 -10 -10   6  109.17    6.04
 -10 -10   6  121.03    5.97
 -10 -10  -6  107.49    4.71
  10  10  -6  112.47    5.97
  10  10  -6  108.81    5.89
 -11 -11  -6  174.57    6.78
  11  11   6  171.18    7.11
  11  11   6  172.52    6.97
  11  11   6  166.83    6.73
  11  11  -6  170.77    7.91
  12  12   6   60.51    3.93
  12  12   6   58.44    4.10
  12  12  -6   59.80    4.52
  12  12   6   53.93    3.53
 -12 -12  -6   61.38    3.64
  13  13   6   47.65    3.57
 -13 -13  -6   45.82    3.40
  13  13  -6   39.01    4.09
  13  13   6   38.82    3.61
  13  13   6   42.53    3.25
  14  14   6   10.62    2.15
  14  14   6    6.75    2.72
 -14 -14  -6    9.61    2.32
  14  14  -6   10.47    3.16
  14  14   6   10.65    2.60
  15  15  -6    5.24    3.37
  15  15   6    9.66    2.36
   0   0   7   -1.73    0.83
   0   0   7    0.06    1.01
   0   0  -7   -1.22    0.78
   0   0  -7   -0.93    0.81
  -1  -1   7   57.81    3.13
  -1  -1   7   53.24    2.87
  -1  -1  -7   58.97    2.89
   1   1   7   60.14    2.86
   1   1  -7   56.16    2.96
  -1  -1  -7   58.14    2.83
   1   1   7   60.95    3.02
   1   1   7   65.74    2.92
  -2  -2   7   65.01    3.38
   2   2  -7   65.60    3.14
   2   2   7   62.23    3.12
   2   2   7   62.05    2.93
   2   2  -7   60.90    3.02
  -2  -2  -7   61.46    2.99
  -2  -2  -7   64.64    2.97
   2   2  -7   63.63    3.20
  -2  -2   7   56.59    3.00
   2   2   7   64.97    2.97
   2   2  -7   64.99    3.22
   3   3  -7  169.45    6.48
   3   3  -7  159.96    6.25
  -3  -3  -7  163.21    6.06
   3   3   7  166.82    5.99
  -3  -3   7  169.27    6.64
   3   3   7  166.26    6.23
   3   3   7  177.90    6.19
   3   3  -7  175.55    6.44
  -3  -3  -7  170.60    6.11
  -4  -4  -7   -0.47    0.88
  -4  -4  -7    0.19    0.83
  -4  -4   7   -0.95    1.29
   4   4   7    0.38    0.95
   4   4   7    0.38    0.96
   4   4  -7    0.40    1.06
  -4  -4   7   -0.43    0.98
   4   4  -7    0.09    1.16
  -5  -5  -7   -0.09    0.87
   5   5   7    1.82    1.17
  -5  -5   7    1.54    1.52
  -5  -5  -7    0.73    0.94
   5   5   7    0.20    1.05
   5   5  -7   -0.21    1.33
   5   5  -7    3.06    1.24
  -6  -6   7   11.90    1.85
  -6  -6  -7   11.21    1.39
   6   6   7    9.14    1.45
   6   6  -7    8.30    1.85
   6   6   7    7.34    1.39
  -6  -6  -7   10.56    1.49
  -6  -6   7   11.21    2.20
   6   6  -7    9.14    1.65
   7   7  -7   20.17    2.69
  -7  -7  -7   28.43    2.11
  -7  -7   7   26.52    2.88
  -7  -7   7   26.82    2.62
   7   7  -7   33.45    2.77
  -7  -7  -7   27.09    1.97
   7   7   7   28.44    2.17
   7   7   7   25.74    2.06
   8   8  -7   19.60    2.36
   8   8   7   19.58    1.98
  -8  -8  -7   23.19    2.00
  -8  -8  -7   22.31    1.85
  -8  -8   7   15.33    2.42
   8   8  -7   14.50    2.43
   8   8   7   15.38    1.81
   8   8   7   17.19    1.94
  -8  -8   7   20.22    2.93
  -9  -9   7    3.75    2.30
   9   9   7    5.72    1.66
   9   9  -7    2.06    2.00
   9   9   7    5.31    1.58
  -9  -9  -7    1.88    1.35
   9   9  -7    3.42    1.92
  -9  -9   7    9.98    2.33
   9   9   7    5.88    1.75
 -10 -10  -7    6.61    1.59
  10  10   7    8.31    1.96
 -10 -10   7    6.50    2.60
  10  10  -7    8.84    2.58
  10  10   7    6.52    1.77
  10  10   7   12.55    2.09
  11  11   7    7.05    2.05
 -11 -11  -7    6.51    1.72
  11  11  -7   10.40    2.91
  11  11   7    7.14    2.02
  11  11   7    7.57    1.90
  12  12   7    2.88    1.97
  12  12   7    2.58    1.78
  12  12   7   -1.06    2.01
 -12 -12  -7    3.47    1.69
  12  12  -7    2.35    2.59
  13  13  -7   -1.51    2.60
 -13 -13  -7   -1.58    1.69
  13  13   7    1.10    1.86
  13  13   7   -2.72    2.01
  13  13   7   -0.84    2.06
  14  14   7    0.66    1.90
  14  14  -7   -2.82    2.79
  14  14   7    4.86    2.62
  15  15   7   -0.18    2.13
  15  15   7    4.65    2.84
  15  15  -7    3.48    3.13
   0   0  -8 2113.68   63.91
   0   0   8 2109.47   63.37
   0   0  -8 2066.27   63.94
   0   0   8 2069.38   64.16
  -1  -1  -8 1129.99   35.37
  -1  -1  -8 1138.86   35.38
   1   1   8 1189.71   35.43
   1   1  -8 1117.60   35.50
   1   1   8 1138.13   35.58
   1   1   8 1134.40   35.05
  -1  -1   8 1148.00   35.19
  -1  -1   8 1118.22   35.72
   2   2  -8  458.51   15.15
   2   2   8  478.38   15.19
  -2  -2  -8  453.30   15.09
  -2  -2  -8  452.44   15.13
   2   2  -8  481.94   15.46
   2   2  -8  485.81   15.35
   2   2   8  466.18   15.32
  -2  -2   8  467.50   15.23
   2   2  -8  467.06   15.42
  -2  -2   8  461.53   15.62
   2   2   8  451.29   14.97
  -3  -3   8  462.16   16.25
   3   3  -8  476.82   15.81
   3   3  -8  487.59   15.95
   3   3   8  515.83   15.79
   3   3  -8  484.00   16.08
  -3  -3  -8  471.93   15.65
   3   3  -8  490.46   16.03
   3   3   8  493.53   15.85
  -3  -3  -8  488.25   15.69
   3   3   8  467.12   15.50
  -4  -4   8  290.14   10.62
  -4  -4  -8  282.74    9.83
   4   4  -8  267.92   10.27
  -4  -4  -8  288.77    9.82
   4   4  -8  292.07   10.15
  -4  -4   8  300.96   10.23
   4   4   8  293.55   10.02
   4   4   8  288.23    9.78
   5   5  -8  301.47   10.89
  -5  -5  -8  308.19   10.52
   5   5  -8  294.08   11.12
  -5  -5   8  322.20   11.02
   5   5   8  308.89   10.64
  -5  -5  -8  303.85   10.45
  -5  -5   8  332.70   11.62
   5   5   8  308.03   10.46
   6   6  -8  232.12    8.99
   6   6  -8  232.05    8.70
  -6  -6  -8  235.02    8.20
   6   6   8  232.86    8.17
  -6  -6  -8  225.18    8.12
  -6  -6   8  228.44    9.32
   6   6   8  217.37    8.21
  -7  -7   8  272.49   10.49
  -7  -7  -8  269.63    9.24
   7   7  -8  263.93    9.85
   7   7   8  249.27    9.21
  -7  -7  -8  248.87    9.07
   7   7  -8  256.25   10.12
  -7  -7   8  271.29   10.30
   7   7   8  254.99    9.23
  -8  -8   8   29.65    3.04
   8   8   8   28.09    2.35
   8   8   8   28.57    2.47
  -8  -8  -8   32.01    2.33
  -8  -8   8   31.86    3.38
   8   8  -8   25.28    3.04
   9   9   8  163.99    6.56
   9   9  -8  162.32    7.72
  -9  -9  -8  157.73    6.40
  -9  -9   8  170.22    7.93
   9   9   8  166.03    6.65
  10  10   8   69.48    4.03
  10  10   8   83.85    4.37
 -10 -10  -8   79.14    4.05
  10  10   8   78.13    4.35
  10  10  -8   68.43    5.15
  11  11   8  126.85    5.75
  11  11  -8  108.33    6.55
  11  11   8  112.08    5.35
  11  11   8  123.24    6.00
 -11 -11  -8  122.23    5.48
  12  12   8   34.50    3.36
  12  12   8   34.45    3.00
  12  12  -8   32.04    3.95
 -12 -12  -8   33.88    2.90
  12  12   8   39.29    3.38
  13  13   8   12.68    2.77
  13  13   8   21.59    3.03
  13  13   8   18.69    2.51
  13  13  -8   22.31    3.66
 -13 -13  -8   23.15    2.75
  14  14   8    3.50    2.15
  14  14   8    0.98    2.35
  14  14  -8    6.87    3.13
  15  15   8    3.77    2.92
  15  15  -8    4.37    3.33
  15  15   8    9.66    2.48
   0   0  -9    2.39    1.23
   0   0  -9    2.85    1.12
   0   0   9    1.31    1.13
   0   0   9    1.51    1.36
   1   1  -9    0.48    0.38
   1   1  -9    2.55    1.28
  -1  -1  -9   -0.02    1.13
   1   1   9    2.12    1.26
  -1  -1  -9    2.52    1.16
  -1  -1   9    2.38    1.39
   1   1   9   -0.16    1.26
  -1  -1   9    2.57    1.27
  -2  -2  -9   46.54    2.93
   2   2   9   49.06    3.01
   2   2   9   45.05    2.72
  -2  -2   9   42.82    3.18
   2   2  -9   48.50    3.08
  -2  -2  -9   49.10    2.87
   2   2   9   48.36    2.83
   2   2  -9   41.24    2.94
  -2  -2   9   41.21    2.90
   2   2  -9   48.16    2.98
  -3  -3  -9    2.70    1.29
   3   3  -9    5.39    1.52
   3   3   9    3.01    1.45
   3   3  -9    1.84    1.19
   3   3  -9    8.04    1.49
   3   3  -9    4.86    1.28
   3   3   9    3.33    1.37
  -3  -3   9    6.18    1.79
  -3  -3  -9    2.26    1.18
  -3  -3   9    2.00    0.85
   3   3   9    3.43    1.17
  -4  -4   9   -0.32    1.39
   4   4   9    0.27    1.23
  -4  -4  -9   -0.21    1.10
  -4  -4   9    2.59    1.72
   4   4  -9    0.10    1.38
   4   4   9    0.71    1.25
   4   4  -9    1.10    1.34
   4   4   9   -0.30    1.09
  -4  -4  -9    1.78    1.17
  -5  -5   9    8.89    1.89
  -5  -5  -9   12.84    1.72
   5   5   9    8.05    1.68
  -5  -5   9    8.48    2.17
   5   5  -9   10.34    1.93
   5   5   9    9.42    1.74
  -5  -5  -9    7.68    1.48
   5   5  -9    9.86    2.02
   6   6   9    7.96    1.70
  -6  -6   9    6.64    2.43
  -6  -6  -9    6.05    1.51
   6   6   9    7.11    1.72
   6   6  -9    8.62    2.17
  -6  -6  -9    6.70    1.59
   7   7   9   15.89    2.07
   7   7  -9   17.07    2.69
  -7  -7  -9   12.66    1.77
   7   7   9   19.12    2.19
  -7  -7   9   13.72    2.75
  -8  -8  -9    3.29    1.44
   8   8   9    1.38    1.64
   8   8   9    4.29    1.75
   8   8  -9    3.87    2.22
  -8  -8   9    1.71    2.28
   9   9   9   14.27    2.31
  -9  -9   9   21.96    3.31
   9   9  -9   16.89    2.93
  -9  -9  -9   16.82    2.01
   9   9   9   13.12    2.05
 -10 -10  -9   16.78    2.20
  10  10   9   17.57    2.50
  10  10   9   15.71    2.25
  10  10  -9   12.02    2.87
 -11 -11  -9   -2.81    1.53
  11  11  -9   -1.41    2.36
  11  11   9    3.51    1.87
  11  11   9    0.06    2.05
  12  12   9    2.27    2.02
  12  12  -9    0.56    2.72
  12  12   9   -3.28    2.08
 -12 -12  -9    1.04    1.79
  13  13  -9   -0.53    2.87
  13  13   9    0.37    1.99
  13  13   9    1.23    2.41
  14  14   9   -1.19    2.38
  14  14   9    0.60    2.15
  14  14  -9   -3.18    2.72
   0   0 -10  169.72    6.80
   0   0 -10  170.42    6.76
   0   0  10  174.46    6.73
   0   0  10  174.00    7.05
   1   1  10   87.15    4.32
  -1  -1 -10   79.83    3.98
  -1  -1  10   83.97    4.13
  -1  -1 -10   79.08    4.07
   1   1  10   73.09    3.87
   1   1 -10   79.65    4.13
  -1  -1  10   76.61    4.34
   2   2  10  307.35   11.39
  -2  -2 -10  315.93   11.20
   2   2 -10  328.87   11.42
  -2  -2 -10  322.76   11.29
  -2  -2  10  316.05   11.78
   2   2  10  329.26   11.20
  -2  -2  10  319.09   11.38
   2   2 -10  345.48   11.63
   2   2 -10  325.27   11.52
  -3  -3  10   17.57    2.19
   3   3  10   25.03    2.20
   3   3 -10   31.32    2.67
  -3  -3  10   30.81    2.87
   3   3  10   27.73    2.27
   3   3  10   23.78    2.45
   3   3 -10   28.03    2.44
  -3  -3 -10   23.81    2.17
  -3  -3 -10   24.22    2.11
  -4  -4  10  498.36   16.71
  -4  -4 -10  477.66   15.65
   4   4  10  492.28   15.77
  -4  -4  10  412.57   15.81
   4   4  10  464.50   15.51
   4   4 -10  477.99   16.22
  -4  -4 -10  487.11   15.71
   4   4  10  455.13   15.81
  -5  -5 -10   74.69    3.89
   5   5  10   75.07    4.15
   5   5  10   74.29    4.02
   5   5 -10   70.61    4.52
  -5  -5  10   73.75    5.06
  -5  -5 -10   78.90    3.91
   6   6  10  445.50   15.00
   6   6  10  435.70   15.17
  -6  -6 -10  444.90   15.03
  -6  -6  10  447.40   16.26
   6   6 -10  451.77   15.96
  -6  -6 -10  463.30   15.10
   7   7  10   52.02    3.41
  -7  -7  10   52.10    4.35
   7   7 -10   42.84    3.78
  -7  -7 -10   42.68    3.06
   7   7  10   48.11    3.40
  -8  -8  10  104.69    6.32
   8   8  10   99.87    4.98
  -8  -8 -10  104.82    4.79
   8   8 -10  104.48    6.11
   8   8  10   94.27    4.86
   9   9 -10   31.91    3.84
  -9  -9  10   37.52    4.23
   9   9  10   28.99    2.77
  -9  -9 -10   29.02    2.58
   9   9  10   24.21    2.80
  10  10  10   26.30    2.65
  10  10  10   20.34    2.75
  10  10 -10   25.21    3.71
 -10 -10 -10   24.12    2.50
  11  11  10   12.12    2.58
  11  11  10    9.01    2.31
  11  11 -10    8.15    2.92
 -11 -11 -10   13.27    2.34
  12  12  10   16.57    2.62
  12  12  10   12.80    2.95
  12  12 -10   14.39    3.55
  13  13  10    3.25    2.71
  13  13 -10    1.82    3.14
  13  13  10   -0.96    2.16
  14  14  10   12.77    2.67
  14  14  10    5.40    2.85
  14  14 -10   16.14    3.89
   0   0  11    0.52    1.47
   0   0 -11    2.16    1.46
   0   0  11    0.36    1.75
   0   0 -11    0.62    1.46
   1   1  11    0.08    1.51
  -1  -1 -11    0.60    1.31
   1   1 -11    0.45    0.57
  -1  -1  11   -0.29    1.64
  -1  -1  11    0.48    1.52
   1   1 -11    1.06    1.54
  -1  -1 -11    0.24    1.48
   1   1  11    0.45    1.69
   2   2 -11    0.05    1.62
  -2  -2  11    2.16    1.74
   2   2  11   -1.21    1.51
   2   2  11   -0.79    1.53
  -2  -2 -11   -0.29    1.43
  -2  -2  11    0.05    1.88
  -2  -2 -11   -2.08    1.28
   3   3  11    5.06    1.63
   3   3 -11    4.16    1.88
  -3  -3 -11    1.85    1.52
   3   3  11    0.86    1.67
  -3  -3  11    1.43    1.96
  -3  -3 -11    0.32    1.40
   4   4  11    2.86    1.74
   4   4 -11    5.39    2.04
  -4  -4 -11    2.57    1.68
  -4  -4 -11    1.43    1.49
   4   4  11    2.91    1.79
  -4  -4  11    4.94    2.29
  -5  -5 -11   -0.58    1.41
  -5  -5  11   -0.46    2.08
   5   5 -11    0.45    1.92
  -5  -5 -11   -0.69    1.55
   5   5  11    2.06    1.79
   5   5  11    1.99    1.64
   6   6  11    7.51    2.05
  -6  -6  11    9.83    2.76
   6   6  11    7.72    2.02
  -6  -6 -11    5.94    1.72
   6   6 -11    5.78    2.29
   7   7 -11    3.58    2.31
   7   7  11    2.18    1.85
  -7  -7  11   -2.18    2.39
   7   7  11    4.40    1.91
  -7  -7 -11    3.01    1.59
  -8  -8  11    2.94    2.92
   8   8 -11   -3.29    2.21
  -8  -8 -11    1.78    1.66
   8   8  11   -1.14    1.85
   8   8  11   -0.02    1.79
   9   9  11    5.90    2.15
   9   9 -11    9.32    2.91
   9   9  11    6.06    2.16
  -9  -9  11    5.26    3.02
  -9  -9 -11    5.31    1.97
  10  10 -11   -3.53    2.56
  10  10  11    0.16    2.01
 -10 -10 -11    0.27    1.72
  10  10  11   -3.19    2.02
  11  11  11    5.16    2.43
  11  11  11    4.54    2.18
  11  11 -11   -0.58    2.71
  12  12  11    2.93    2.35
  12  12  11   -3.25    2.40
  12  12 -11    2.14    3.21
  13  13  11   -1.51    2.58
  13  13  11    6.34    2.45
  13  13 -11    0.12    3.29
   0   0  12   90.83    4.92
   0   0  12   83.49    5.01
   0   0 -12   97.20    5.04
   1   1 -12  424.44   14.73
  -1  -1 -12  414.64   14.63
   1   1  12  410.38   14.86
  -1  -1 -12  414.86   14.56
  -1  -1  12  426.78   15.14
   1   1  12  413.63   14.44
  -1  -1  12  432.01   14.70
  -2  -2  12   15.67    2.90
  -2  -2 -12   21.28    2.38
   2   2  12   17.28    2.46
   2   2 -12   19.36    2.61
  -2  -2 -12   22.00    2.44
   2   2  12   14.04    2.59
  -3  -3 -12  235.13    9.16
   3   3  12  248.80    9.44
  -3  -3  12  250.23   10.02
  -3  -3 -12  233.87    9.15
   3   3  12  237.87    9.11
   3   3 -12  233.45    9.51
   4   4 -12   23.10    2.83
  -4  -4 -12   17.48    2.18
   4   4  12   18.99    2.39
  -4  -4  12   17.11    3.09
   4   4  12   21.22    2.73
  -4  -4 -12   19.29    2.50
  -5  -5 -12  139.89    6.30
  -5  -5  12  156.90    7.63
   5   5 -12  145.04    7.07
   5   5  12  141.12    6.32
   5   5  12  144.53    6.60
  -6  -6  12    2.40    2.71
   6   6  12    5.50    2.18
   6   6 -12    4.15    2.62
   6   6  12    4.82    2.08
  -6  -6 -12    4.29    1.78
   7   7  12  113.79    5.77
   7   7 -12  114.23    6.56
   7   7  12  126.63    5.91
  -7  -7  12  124.61    7.16
  -7  -7 -12  120.65    5.65
  -8  -8  12    2.10    3.06
   8   8  12    1.11    2.10
   8   8 -12    4.24    2.93
   8   8  12    3.67    2.04
  -8  -8 -12    0.30    1.71
   9   9  12   92.08    5.23
   9   9  12   94.15    5.08
   9   9 -12   82.40    5.96
  10  10  12    2.48    2.20
  10  10  12    0.42    2.36
  10  10 -12    3.80    3.01
  11  11  12   62.23    4.73
  11  11  12   68.20    4.56
  11  11 -12   64.06    5.57
  12  12  12   -1.31    2.29
  12  12  12    1.02    2.84
  12  12 -12   -5.88    3.16
  13  13  12   17.61    3.52
  13  13 -12   13.37    4.01
  13  13  12   12.37    2.92
   0   0 -13    1.49    1.83
   0   0  13   -1.97    2.04
   1   1 -13   10.93    2.35
  -1  -1 -13   15.06    2.34
   1   1  13   10.79    2.20
   1   1  13   13.24    2.76
  -1  -1  13   11.48    2.69
  -2  -2  13    0.00    2.22
   2   2  13    1.94    2.06
  -2  -2 -13    0.24    1.73
   2   2  13    1.92    2.15
   2   2 -13    3.12    2.07
   3   3 -13   16.43    2.79
  -3  -3  13   17.72    3.11
  -3  -3 -13   19.18    2.67
   3   3  13   16.55    2.46
   3   3  13   14.22    2.58
  -4  -4  13    0.23    2.45
   4   4  13    0.51    1.87
   4   4 -13    3.29    2.27
   4   4  13    2.81    2.00
   5   5 -13    5.44    2.55
  -5  -5  13   10.56    3.29
   5   5  13    8.79    2.40
   5   5  13    9.33    2.48
   6   6  13    4.84    2.24
  -6  -6  13    5.83    3.03
   6   6 -13    3.02    2.52
   6   6  13    8.85    2.49
   7   7  13   -0.17    2.18
   7   7  13    0.18    2.08
   7   7 -13    2.57    2.59
  -7  -7  13   -0.39    2.80
  -8  -8  13    8.06    3.46
   8   8  13    4.66    2.39
   8   8 -13    2.56    3.08
   8   8  13    6.88    2.41
   9   9  13   -5.39    2.17
   9   9  13   -4.29    2.01
   9   9 -13   -0.32    3.03
  10  10  13   -1.45    2.44
  10  10 -13    0.47    3.18
  10  10  13   -0.07    2.38
  11  11  13    0.04    2.63
  11  11  13    0.38    2.48
  11  11 -13    3.87    3.48
  12  12  13   -3.39    2.87
  12  12 -13    4.05    3.64
  12  12  13    0.09    2.54
   0   0  14  210.86    9.30
   0   0 -14  201.07    8.66
  -1  -1 -14    0.18    1.97
  -1  -1  14    0.96    2.45
   1   1  14    2.59    2.49
   1   1 -14    3.20    2.22
   2   2  14  162.29    7.64
   2   2 -14  165.66    7.63
  -2  -2 -14  157.76    7.18
  -2  -2  14  162.32    8.04
  -3  -3  14    0.25    2.71
   3   3 -14   -0.40    2.19
   3   3  14    3.48    2.47
   4   4  14   49.18    4.00
   4   4 -14   57.26    4.45
   4   4  14   50.03    4.03
  -4  -4  14   57.29    4.99
  -5  -5  14   -1.76    2.77
   5   5  14   -3.04    2.20
   5   5  14   -0.30    2.28
   5   5 -14    1.23    2.54
   6   6 -14   52.93    4.77
  -6  -6  14   49.42    5.05
   6   6  14   42.31    3.87
   6   6  14   37.75    3.69
   7   7 -14    1.99    2.94
   7   7  14    0.37    2.28
   7   7  14   -3.72    2.22
  -7  -7  14    1.69    3.29
  -8  -8  14   40.08    5.24
   8   8  14   25.58    3.44
   8   8 -14   33.22    4.29
   8   8  14   29.40    3.60
   9   9  14   -0.54    2.61
   9   9  14   -6.15    2.39
   9   9 -14    3.51    3.51
  10  10 -14   29.89    4.52
  10  10  14   32.05    3.86
  10  10  14   29.78    3.67
  11  11  14   -1.85    2.47
  11  11 -14   -1.56    3.16
   0   0  15    5.75    2.77
   0   0 -15    3.31    2.24
   1   1 -15   -1.60    2.17
  -1  -1  15    1.67    2.98
   1   1  15   -0.86    2.36
  -1  -1 -15    0.76    2.11
  -2  -2  15    4.91    2.88
   2   2 -15    2.22    2.57
   2   2  15    3.65    2.57
  -3  -3  15    1.24    2.90
   3   3 -15   -4.03    2.38
   3   3  15    2.01    2.58
   4   4  15    0.19    2.32
  -4  -4  15    1.77    3.28
   4   4 -15    0.33    2.60
   5   5 -15    0.82    2.66
  -5  -5  15    1.09    3.11
   5   5  15    0.70    2.29
   6   6  15    2.92    2.70
  -6  -6  15    3.14    3.50
   6   6 -15   -0.97    2.86
  -7  -7  15    3.39    3.68
   7   7  15   -1.71    2.48
   7   7 -15    1.83    3.05
   8   8 -15   -2.11    3.29
   8   8  15   -0.93    2.55
   9   9  15   -0.18    2.62
   9   9 -15    4.40    3.64
  10  10  15    5.21    2.83
  10  10 -15   -0.14    3.57
   0   0  16   -3.00    2.60
   1   1 -16   45.04    4.19
   1   1  16   38.03    4.36
  -1  -1  16   42.89    4.58
  -2  -2  16    8.25    3.54
   2   2  16    1.38    2.68
   2   2 -16   -0.66    2.48
   3   3 -16   66.61    5.25
  -3  -3  16   55.23    5.63
   3   3  16   54.71    4.90
   4   4 -16    5.39    3.02
  -4  -4  16   10.23    3.92
   4   4  16    4.76    3.04
   5   5 -16   56.10    5.19
   5   5  16   46.77    4.43
  -5  -5  16   60.24    5.87
   6   6 -16   17.11    3.90
  -6  -6  16   10.63    4.41
   6   6  16    8.90    3.18
  -7  -7  16   48.98    5.85
   7   7  16   37.05    4.26
   7   7 -16   36.84    4.83
   8   8  16    7.70    3.37
   8   8 -16   14.09    4.03
   9   9  16   21.63    3.72
   9   9 -16   24.13    4.65
   0   0  17   -0.63    3.22
  -1  -1  17    2.87    3.34
   1   1  17   -2.03    2.88
   2   2  17   -0.65    3.11
  -2  -2  17   -1.85    3.04
   3   3 -17    4.93    3.07
   3   3  17    6.02    3.13
  -3  -3  17    9.73    3.94
   4   4  17    1.91    3.18
  -4  -4  17    9.03    3.96
   4   4 -17   -1.77    2.93
   5   5  17   -0.84    2.76
  -5  -5  17    1.22    3.81
   5   5 -17    4.29    3.56
   6   6  17    2.81    3.03
  -6  -6  17    3.30    4.14
   6   6 -17    2.95    3.50
   7   7  17    3.09    3.02
   7   7 -17    1.38    3.76
   0   0  18   19.10    4.26
   1   1  18    5.14    3.82
  -1  -1  18    0.99    3.66
   2   2  18   17.74    4.31
  -2  -2  18    9.88    4.16
  -3  -3  18    0.24    4.10
   3   3  18    8.38    3.70
   4   4 -18   14.49    3.96
   4   4  18   20.72    3.93
  -4  -4  18   16.61    4.65
  -5  -5  18    9.55    4.57
   5   5  18   12.31    3.76
   5   5 -18    9.69    3.77
   0   0  19   -1.70    3.57
  18  16   0    4.01    2.52
  17  15   0   -0.70    2.05
  16  14   0   87.58    5.76
  16  14   0   89.85    4.84
 -16 -14   0   90.44    5.48
 -15 -13   0    0.67    1.94
  15  13   0    2.82    1.79
  15  13   0   -1.47    2.08
  14  12   0   85.16    4.34
 -14 -12   0   78.72    4.44
  14  12   0   79.94    4.83
 -13 -11   0    1.73    1.57
  13  11   0    2.41    1.96
  13  11   0   -0.75    1.43
  12  10   0  333.88   12.02
  12  10   0  368.53   12.61
 -12 -10   0  356.06   12.14
  12  10   0  366.95   12.78
  11   9   0   -0.48    1.48
 -11  -9   0    1.94    1.20
  11   9   0    0.20    1.39
  11   9   0    1.13    1.23
  10   8   0  650.33   20.39
  10   8   0  620.26   20.63
  10   8   0  622.60   20.10
 -10  -8   0  638.90   20.02
  -9  -7   0   -0.33    0.73
   9   7   0    1.18    1.09
   9   7   0    1.34    1.05
   9   7   0    1.25    0.91
   8   6   0  321.66   10.87
   8   6   0  335.37   10.72
  -8  -6   0  321.98   10.28
   8   6   0  304.96   10.41
   7   5   0   -0.60    0.75
  -7  -5   0   -0.95    0.48
   7   5   0   -1.24    0.71
   7   5   0    0.12    0.66
   6   4   0  511.52   16.11
   6   4   0  523.02   16.18
  -6  -4   0  525.10   16.32
  -6  -4   0  523.63   15.91
   6   4   0  503.11   16.36
   5   3   0   -0.57    0.45
   5   3   0    0.10    0.50
  -5  -3   0    0.10    0.26
  -5  -3   0    0.25    0.52
   5   3   0   -0.30    0.39
   4   2   0 1994.05   61.41
   4   2   0 2022.65   61.97
   4   2   0 2070.79   62.06
  -4  -2   0 2079.74   61.82
  -4  -2   0 1999.19   61.92
   3   1   0    1.40    0.30
   1  -1   0   -6.55    0.07
   1  -1   0   -6.25    0.09
   1  -1   0   -6.48    0.07
  -1   1   0   -6.57    0.06
  -1   1   0   -6.49    0.08
  -1   1   0   -6.13    0.10
  -1   1   0   -6.56    0.06
   1  -1   0   -6.54    0.06
   0  -2   0 2962.29   89.83
   0   2   0 2871.32   88.79
   0   2   0 2996.88   89.97
   0   2   0 2918.47   89.33
   0  -2   0 2953.62   89.09
  -1  -3   0    0.24    0.36
   1   3   0    0.77    0.43
  -1  -3   0   -0.69    0.33
  -1  -3   0   -0.98    0.30
  -1  -3   0   -0.66    0.34
   1   3   0   -0.35    0.37
   1   3   0    0.21    0.38
   1   3   0   -0.34    0.38
   1   3   0    0.16    0.35
   2   4   0 1405.71   41.83
   2   4   0 1393.58   41.97
  -2  -4   0 1410.13   42.20
   2   4   0 1401.93   42.23
   2   4   0 1368.47   41.86
  -2  -4   0 1370.95   42.02
   2   4   0 1358.62   42.27
  -2  -4   0 1352.72   41.84
   3   5   0    0.55    0.69
  -3  -5   0    0.01    0.55
   3   5   0   -1.02    0.62
   3   5   0    0.01    0.66
   3   5   0   -0.83    0.65
   4   6   0  837.75   25.86
  -4  -6   0  836.80   25.79
   4   6   0  808.65   25.95
   4   6   0  853.60   26.23
   5   7   0    0.32    0.86
   5   7   0    0.28    0.92
   5   7   0    1.22    0.92
  -5  -7   0    0.26    0.75
  -6  -8   0  975.28   30.52
   6   8   0  987.89   30.77
   6   8   0  994.95   30.67
   6   8   0  978.54   31.13
  -7  -9   0    1.18    1.06
   7   9   0    1.52    1.22
   7   9   0   -0.43    1.22
   7   9   0   -0.02    1.11
   8  10   0  758.49   24.28
   8  10   0  709.44   23.64
   8  10   0  770.45   23.87
  -8 -10   0  715.71   23.51
  -9 -11   0    4.94    1.63
   9  11   0    3.14    1.76
   9  11   0    4.49    1.66
  10  12   0  448.64   16.08
  10  12   0  496.23   16.51
 -10 -12   0  477.77   16.17
  11  13   0    5.87    2.01
 -11 -13   0    4.33    1.99
  11  13   0    5.31    2.19
 -12 -14   0   55.05    4.22
  12  14   0   60.55    4.35
  12  14   0   70.08    4.80
  13  15   0   -0.71    2.13
  14  16   0   14.63    3.04
  15  17   0   -1.33    2.53
  17  15   1   -2.54    1.93
  17  15  -1   -3.16    2.12
  16  14   1   -0.08    1.82
 -16 -14  -1    0.24    2.17
  16  14  -1   -1.53    2.00
  16  14   1   -3.49    2.33
 -16 -14   1   -0.48    2.30
 -15 -13   1    1.08    2.08
  15  13   1    0.69    1.55
  15  13   1    1.59    2.20
  15  13  -1   -1.74    1.78
  15  13  -1   -1.02    2.12
 -15 -13  -1   -0.43    1.76
 -14 -12  -1    8.37    2.02
  14  12  -1    7.35    2.01
  14  12   1    6.42    1.77
  14  12   1   10.24    2.33
 -14 -12   1    8.53    2.13
  14  12  -1    7.68    2.47
  13  11  -1   -0.11    1.85
 -13 -11  -1    4.16    1.58
  13  11  -1    3.84    1.70
 -13 -11   1    2.31    1.69
  13  11   1    0.90    1.35
  13  11   1    0.41    1.67
  12  10   1  101.92    4.87
  12  10   1   92.81    4.27
  12  10  -1   95.28    5.10
 -12 -10  -1   96.35    4.40
  12  10   1  104.66    5.05
 -12 -10   1   94.44    4.61
  12  10  -1   93.08    4.59
  11   9   1   24.85    1.93
  11   9   1   24.76    2.37
  11   9  -1   22.55    2.09
  11   9   1   24.15    2.29
  11   9  -1   24.00    2.43
 -11  -9  -1   22.72    1.88
  11   9  -1   23.19    2.48
 -11  -9   1   23.57    2.04
  10   8   1   32.65    2.14
  10   8   1   30.53    2.47
 -10  -8  -1   32.49    2.02
  10   8  -1   26.95    2.37
  10   8  -1   28.49    2.16
  10   8  -1   29.59    2.45
 -10  -8   1   33.23    2.29
  10   8   1   33.37    2.40
   9   7   1    9.40    1.43
  -9  -7  -1    8.42    1.05
   9   7  -1    8.48    1.30
   9   7   1    8.37    1.15
   9   7  -1   10.41    1.56
   9   7  -1    9.46    1.50
  -9  -7   1    7.06    1.13
   9   7   1    8.82    1.26
  -9  -7   1    6.65    1.40
   8   6  -1    1.01    0.88
  -8  -6  -1    1.56    0.65
   8   6   1    0.62    0.86
   8   6  -1    1.82    1.03
   8   6   1    1.07    0.86
   8   6   1    1.42    0.93
  -8  -6   1    1.54    0.76
   8   6  -1    1.62    0.99
  -8  -6   1    1.61    1.03
   8   6   1   -0.18    0.68
  -7  -5  -1   25.14    1.27
   7   5   1   25.50    1.60
   7   5  -1   25.59    1.80
  -7  -5   1   27.16    1.53
   7   5  -1   21.89    1.66
   7   5   1   27.88    1.77
   7   5   1   24.07    1.53
  -7  -5   1   24.62    1.91
   7   5  -1   23.07    1.76
   7   5   1   26.83    1.45
  -6  -4   1  155.21    5.75
   6   4   1  158.66    5.28
   6   4   1  159.68    5.38
   6   4   1  159.10    5.55
   6   4  -1  164.65    5.59
  -6  -4  -1  162.86    5.09
  -6  -4   1  159.98    5.32
   6   4   1  159.33    5.27
   6   4  -1  158.17    5.58
  -5  -3   1  502.44   16.17
   5   3   1  521.38   15.78
   5   3   1  511.41   15.81
  -5  -3   1  512.53   15.82
   5   3   1  524.02   15.70
   5   3  -1  501.55   16.10
   5   3   1  523.66   15.99
   5   3  -1  509.99   15.86
   4   2   1  519.52   15.88
   4   2   1  518.79   15.99
  -4  -2  -1  537.69   15.92
  -4  -2   1  523.89   16.11
  -4  -2   1  514.99   16.13
   4   2  -1  503.66   15.85
   4   2   1  525.51   16.05
   4   2   1  529.31   15.84
   4   2  -1  486.28   16.13
  -4  -2   1  533.12   15.98
  -4  -2   1  513.52   15.90
   3   1  -1    6.72    0.34
   3   1  -1    7.49    0.39
  -3  -1   1    9.78    0.51
   3   1  -1    7.01    0.50
  -3  -1   1    6.47    0.41
   3   1   1    6.88    0.36
  -3  -1   1    7.32    0.52
  -3  -1   1    6.97    0.52
   3   1   1    7.11    0.35
   3   1  -1    7.13    0.54
  -3  -1  -1    7.07    0.38
   3   1   1    6.66    0.37
  -3  -1   1    6.38    0.51
  -2   0  -1    0.33    0.14
  -2   0   1    0.15    0.13
  -2   0   1   -0.08    0.14
   2   0   1    0.06    0.14
   2   0   1    0.86    0.19
   2   0  -1    0.10    0.17
   2   0  -1   -0.13    0.15
  -2   0  -1   -0.02    0.14
  -2   0   1    0.21    0.20
   2   0  -1   -0.20    0.08
  -2   0   1    0.29    0.17
   2   0  -1    0.12    0.13
  -2   0   1    0.01    0.14
   2   0   1    0.19    0.11
   2   0  -1    0.21    0.16
   1  -1  -1    5.62    0.41
  -1   1  -1    7.65    0.50
  -1   1  -1   10.17    0.58
   1  -1  -1    9.40    0.49
  -1   1   1    8.23    0.44
   1  -1  -1    9.50    0.47
   1  -1   1    8.13    0.51
  -1   1   1    9.11    0.49
  -1   1  -1    8.49    0.46
   1  -1   1    7.28    0.54
   0   2  -1   62.64    2.31
   0   2   1   59.68    2.08
   0  -2  -1   50.07    2.03
   0   2  -1   56.62    2.23
   0   2   1   61.42    2.09
   0   2  -1   59.18    2.31
   0  -2   1   60.41    2.30
   0   2  -1   61.25    2.27
   0  -2  -1   61.85    2.09
   0   2   1   65.09    2.15
   0  -2   1   60.82    2.33
   0   2   1   61.71    2.08
  -1  -3   1  112.56    3.96
  -1  -3   1   93.01    3.80
   1   3  -1  110.24    3.85
   1   3   1  113.52    3.73
   1   3   1  107.68    3.67
  -1  -3  -1  112.12    3.67
   1   3  -1  110.12    3.89
  -1  -3  -1  110.81    3.66
   1   3  -1  106.82    3.98
   1   3  -1  109.43    3.93
   1   3   1  109.21    3.68
   1   3   1  111.96    3.64
  -1  -3   1  108.33    3.98
  -1  -3  -1  115.35    3.75
  -1  -3  -1  111.01    3.67
  -1  -3   1  110.09    3.86
  -2  -4   1    1.99    0.58
  -2  -4   1    1.43    0.60
  -2  -4   1    1.77    0.63
   2   4   1    1.83    0.51
   2   4   1    1.40    0.46
  -2  -4  -1    1.63    0.46
  -2  -4  -1    1.19    0.45
   2   4  -1    2.00    0.57
   2   4  -1    1.04    0.63
   2   4  -1    2.16    0.65
  -2  -4   1    2.25    0.73
   2   4   1    1.73    0.52
   2   4  -1    2.13    0.70
   3   5  -1   77.09    3.46
   3   5   1   78.09    3.06
  -3  -5   1   80.84    3.12
   3   5  -1   74.79    3.28
  -3  -5   1   80.58    3.45
  -3  -5  -1   77.55    2.93
   3   5   1   76.80    3.00
   3   5  -1   76.60    3.24
   3   5   1   80.22    3.04
   4   6  -1   15.37    1.42
   4   6   1   15.00    1.33
   4   6   1   15.28    1.29
   4   6   1   14.09    1.19
   4   6  -1   16.31    1.61
   4   6  -1   14.35    1.40
  -4  -6   1   14.47    1.27
  -4  -6  -1   16.46    1.23
   4   6   1   13.24    1.23
  -4  -6   1   13.59    1.46
   5   7   1    6.42    1.14
   5   7  -1   10.62    1.42
  -5  -7  -1    7.56    1.01
   5   7  -1    7.17    1.36
   5   7   1    7.26    1.14
   5   7  -1   10.81    1.56
   5   7   1   11.10    1.38
  -5  -7   1    7.63    1.13
   5   7   1    8.64    1.21
  -6  -8  -1   83.75    3.58
   6   8   1   88.01    3.78
  -6  -8   1   81.96    3.75
   6   8   1   90.46    4.10
   6   8  -1   84.58    4.12
   6   8   1   85.38    3.86
   6   8  -1   91.60    4.41
   6   8  -1   84.30    3.92
   6   8   1   83.22    3.73
  -7  -9   1   33.93    2.47
   7   9   1   33.55    2.56
   7   9   1   33.54    2.44
   7   9  -1   40.84    2.80
   7   9  -1   34.83    2.56
   7   9  -1   41.40    3.12
   7   9   1   36.84    2.61
  -7  -9  -1   33.64    2.33
   8  10   1    1.11    1.27
   8  10  -1    0.65    1.55
   8  10  -1    2.93    1.56
   8  10   1    1.45    1.44
   8  10  -1    3.83    1.60
  -8 -10  -1    0.34    1.23
   8  10   1    0.61    1.40
  -8 -10   1    3.05    1.35
   9  11  -1    1.95    1.63
   9  11   1    2.96    1.56
  -9 -11  -1    1.66    1.40
  -9 -11   1    0.68    1.50
   9  11  -1   -0.34    1.69
   9  11   1    3.26    1.63
  10  12  -1    7.27    2.33
  10  12   1    4.47    2.03
 -10 -12   1    8.57    1.94
  10  12  -1    6.47    2.06
  10  12   1    7.96    2.05
 -10 -12  -1    6.24    1.90
  11  13   1    1.11    1.78
  11  13   1    0.27    1.95
 -11 -13  -1    0.59    1.68
  11  13  -1   -1.07    1.84
  11  13  -1   -1.26    2.03
 -11 -13   1    2.76    1.89
 -12 -14  -1   -0.07    1.86
  12  14   1   -1.70    2.05
  12  14   1    1.05    1.89
  12  14  -1   -0.90    2.12
 -12 -14   1    6.03    2.21
  13  15  -1    5.96    2.41
  13  15   1    4.76    2.37
  14  16   1    0.36    2.19
  14  16  -1    0.50    2.61
  15  17  -1   -1.82    2.66
  15  17   1    1.53    2.47
  17  15  -2   39.22    3.78
  17  15   2   38.32    3.22
  16  14  -2   -0.67    2.27
  16  14   2    1.25    2.40
  16  14   2    3.70    1.85
 -16 -14  -2    4.31    2.24
  15  13  -2   34.19    3.23
  15  13  -2   29.03    3.56
 -15 -13  -2   30.35    3.00
 -15 -13   2   36.71    3.49
  15  13   2   32.64    2.70
  15  13   2   35.29    3.27
 -14 -12  -2    5.86    1.80
 -14 -12   2    5.01    2.09
  14  12   2    6.25    2.05
  14  12  -2    2.02    2.17
  14  12   2    2.47    1.60
  14  12  -2    5.58    2.03
  13  11   2  103.10    4.58
 -13 -11  -2  107.50    4.82
  13  11  -2  120.95    5.82
  13  11   2  112.26    5.29
  13  11  -2  102.72    5.23
 -13 -11   2   95.95    5.12
 -12 -10  -2   18.01    1.87
  12  10   2   14.94    2.04
  12  10  -2   14.96    2.21
  12  10  -2   15.21    2.40
 -12 -10   2   17.08    2.12
  12  10   2   16.42    1.84
  12  10   2   17.22    2.21
 -11  -9   2  318.89   11.85
 -11  -9  -2  323.04   10.99
 -11  -9   2  332.55   11.52
  11   9  -2  326.28   11.56
  11   9   2  314.91   10.94
  11   9   2  337.67   11.30
  11   9   2  341.45   11.71
  11   9  -2  336.91   11.97
  11   9  -2  352.39   11.93
 -10  -8  -2   22.99    1.69
 -10  -8   2   24.90    2.35
  10   8   2   21.72    1.90
  10   8   2   20.96    1.62
 -10  -8   2   24.89    2.00
  10   8  -2   19.87    2.24
  10   8  -2   19.79    2.02
  10   8  -2   14.13    1.79
  10   8   2   26.25    2.11
  10   8   2   23.13    1.90
   9   7  -2  333.59   11.12
   9   7  -2  310.85   10.93
  -9  -7   2  327.21   10.79
   9   7   2  328.59   10.57
  -9  -7  -2  322.61   10.29
  -9  -7   2  312.85   11.19
   9   7   2  319.15   10.85
   9   7   2  312.94   10.37
   9   7   2  307.00   10.48
  -8  -6  -2   24.35    1.39
  -8  -6   2   25.27    1.90
   8   6   2   23.29    1.72
   8   6   2   25.27    1.69
   8   6  -2   24.39    1.93
   8   6  -2   23.78    1.90
   8   6   2   21.94    1.52
   8   6   2   23.18    1.67
  -8  -6   2   21.62    2.01
  -7  -5   2 1031.72   32.84
   7   5   2 1079.87   32.43
   7   5   2 1052.61   32.00
  -7  -5  -2 1060.49   31.99
   7   5   2 1051.89   31.97
   7   5  -2 1055.35   32.39
   7   5   2 1033.07   32.17
   7   5  -2 1012.05   32.71
  -7  -5   2 1089.93   32.47
   6   4  -2  101.87    4.18
   6   4   2  103.01    3.67
   6   4   2  104.14    3.70
  -6  -4   2  107.27    4.30
   6   4   2  109.05    3.83
   6   4  -2  105.31    4.02
  -6  -4   2  105.40    3.97
  -6  -4  -2  112.10    3.51
   6   4   2  103.16    3.65
  -5  -3   2 2294.28   70.13
   5   3   2 2321.07   69.22
   5   3  -2 2326.95   69.33
   5   3   2 2305.69   69.91
  -5  -3   2 2300.36   69.91
   5   3  -2 2281.62   70.18
   5   3   2 2311.62   69.23
   4   2   2  238.74    7.37
  -4  -2   2  232.05    7.74
   4   2   2  233.80    7.34
   4   2  -2  225.84    7.69
   4   2   2  234.09    7.43
   4   2  -2  232.31    7.54
  -4  -2  -2  242.81    7.43
  -4  -2   2  235.35    7.75
   4   2  -2  235.82    7.75
  -3  -1   2 2708.74   81.59
   3   1  -2 2724.03   81.64
   3   1   2 2661.56   82.23
   3   1  -2 2658.10   81.41
   3   1   2 2609.55   81.72
  -3  -1  -2 2793.67   82.48
  -3  -1   2 2714.27   80.84
   3   1  -2 2731.82   82.06
   3   1  -2 2588.87   80.84
  -3  -1   2 2735.15   81.72
   3   1   2 2756.49   82.31
  -3  -1  -2 2712.27   82.32
   3   1   2 2650.63   81.83
   3   1  -2 2800.34   81.63
  -3  -1   2 2632.93   81.45
  -2   0   2  210.82    6.80
  -2   0  -2  213.41    6.85
   2   0   2  214.73    6.79
   2   0  -2  222.90    6.85
   2   0  -2  214.36    6.80
  -2   0   2  217.57    6.85
  -2   0   2  219.02    6.94
   2   0  -2  220.53    6.93
  -2   0   2  219.58    6.90
   2   0   2  215.36    6.89
  -2   0  -2  223.41    6.84
   1  -1  -2 2157.61   64.65
  -1   1   2 2172.07   64.58
  -1   1  -2 2092.94   64.11
  -1   1  -2 2218.13   64.77
   1  -1   2 2141.55   64.67
  -1   1   2 2133.76   64.46
   1  -1  -2 2135.49   64.57
   1  -1   2 2099.41   64.16
  -1   1   2 2113.10   64.65
   1  -1   2 2106.53   64.84
   1  -1  -2 2104.09   63.98
  -1   1  -2 2107.80   64.71
   0   2  -2   47.52    2.02
   0  -2   2   43.98    2.02
   0   2   2   45.32    1.76
   0   2   2   43.81    1.77
   0   2  -2   45.45    1.93
   0   2   2   43.40    1.80
   0  -2   2   41.82    1.91
   0  -2   2   37.48    1.87
   0   2  -2   45.83    2.07
   0  -2  -2   44.56    1.74
   0   2  -2   47.40    1.97
   0  -2   2   42.86    2.06
   0  -2  -2   45.34    1.77
   0  -2  -2   44.79    1.80
   0  -2  -2   40.30    1.73
   0   2   2   48.02    1.79
   0  -2  -2   47.29    1.82
  -1  -3  -2 2435.67   72.82
   1   3  -2 2431.44   72.98
  -1  -3   2 2400.42   73.14
   1   3   2 2444.71   72.21
   1   3  -2 2296.91   73.17
   1   3   2 2504.82   72.66
   1   3  -2 2393.94   72.46
   1   3   2 2443.53   72.93
  -1  -3  -2 2412.06   72.66
   1   3  -2 2378.53   73.20
  -1  -3  -2 2429.26   72.15
  -1  -3   2 2344.87   73.24
  -1  -3  -2 2387.44   72.17
   1   3   2 2379.77   72.19
   2   4  -2  146.47    5.66
   2   4   2  155.93    5.15
   2   4  -2  143.96    5.56
  -2  -4   2  152.88    5.48
   2   4   2  158.43    5.18
  -2  -4   2  156.11    5.51
  -2  -4  -2  158.29    5.13
   2   4  -2  153.55    5.44
   2   4  -2  152.74    5.50
   2   4   2  154.87    5.20
  -2  -4   2  151.44    5.69
  -3  -5  -2 3023.96   89.99
  -3  -5   2 3068.81   90.39
   3   5  -2 2976.36   90.73
   3   5  -2 2924.26   90.80
   3   5  -2 2994.74   89.86
   3   5   2 2996.52   89.45
  -3  -5   2 2896.41   89.76
   3   5   2 3018.07   89.44
  -3  -5   2 2932.65   90.79
   3   5   2 2989.61   90.28
   4   6   2  255.88    8.33
   4   6  -2  240.42    8.77
   4   6   2  249.98    8.33
   4   6   2  253.18    8.30
   4   6  -2  249.47    9.00
  -4  -6  -2  253.10    8.21
  -4  -6   2  245.49    8.57
  -4  -6   2  242.39    8.89
   4   6  -2  262.82    8.81
   5   7  -2 1970.58   60.05
   5   7  -2 1970.15   59.28
   5   7   2 1893.37   59.25
   5   7   2 1985.85   58.84
  -5  -7   2 1999.38   59.48
  -5  -7   2 1884.99   59.85
  -5  -7  -2 1960.56   59.04
   5   7   2 1949.93   58.80
   5   7  -2 1872.04   59.70
   6   8  -2   51.24    3.35
   6   8   2   48.25    2.66
  -6  -8   2   45.69    3.09
   6   8  -2   43.51    3.00
   6   8  -2   44.18    2.99
   6   8   2   40.89    2.54
  -6  -8   2   41.77    2.63
   6   8   2   43.04    2.54
  -6  -8  -2   46.12    2.45
   6   8   2   47.05    2.69
   7   9   2  322.98   11.22
   7   9   2  312.19   11.12
   7   9  -2  361.55   11.87
   7   9   2  335.78   11.27
   7   9  -2  355.06   12.13
  -7  -9   2  334.42   11.51
  -7  -9  -2  335.26   11.08
   7   9  -2  324.89   11.63
   7   9   2  310.13   11.43
   8  10  -2   11.86    1.97
  -8 -10  -2    9.27    1.49
   8  10   2    7.49    1.68
   8  10   2   11.19    1.65
   8  10  -2   12.30    2.14
  -8 -10   2    9.48    1.70
   8  10   2   11.22    1.80
   8  10   2    4.42    1.23
   8  10  -2    9.36    1.87
  -9 -11   2  334.74   11.79
  -9 -11  -2  321.78   11.27
   9  11  -2  305.30   11.75
   9  11   2  307.31   11.26
   9  11  -2  342.60   12.12
   9  11   2  349.67   11.68
  10  12  -2   15.75    2.36
  10  12   2   15.42    2.16
 -10 -12  -2   16.99    2.17
 -10 -12   2   16.71    2.42
  10  12   2   21.11    2.55
  10  12  -2   20.18    2.77
  11  13   2   90.99    4.88
 -11 -13  -2  104.48    4.94
  11  13   2   94.04    5.28
  11  13  -2  102.08    5.67
  11  13  -2   81.13    5.10
 -11 -13   2   89.27    5.17
  12  14   2    8.80    2.52
  12  14  -2    5.37    2.44
 -12 -14  -2    6.78    2.12
  12  14   2    3.86    1.89
  13  15   2   43.48    3.67
  13  15  -2   50.41    4.16
  14  16  -2    3.49    2.61
  14  16   2    3.01    2.44
  15  17  -2   53.76    4.83
  15  17   2   62.95    4.74
  17  15   3    2.59    1.96
  17  15  -3   -1.81    2.59
  16  14  -3    0.38    2.28
  16  14   3   -0.96    2.28
 -16 -14  -3    2.27    2.14
  16  14   3    1.39    1.78
  15  13   3    9.55    2.33
  15  13  -3    7.62    2.48
 -15 -13  -3   13.21    2.30
 -15 -13   3   10.39    2.61
  15  13   3    8.36    1.92
  14  12  -3    7.58    2.42
 -14 -12   3    8.02    2.33
  14  12  -3    7.44    2.24
  14  12   3    5.96    1.68
  14  12   3    6.06    1.96
 -14 -12  -3    4.69    1.75
 -13 -11   3    2.47    1.89
  13  11  -3    6.04    2.01
  13  11   3    5.26    1.50
  13  11   3    6.45    1.91
 -13 -11  -3    4.56    1.56
  13  11  -3    1.60    2.10
  12  10  -3   43.80    3.40
  12  10   3   41.89    2.67
  12  10  -3   49.39    3.66
  12  10   3   46.56    3.32
  12  10   3   48.41    3.23
  12  10   3   42.99    3.11
 -12 -10   3   43.20    3.26
 -12 -10  -3   49.75    2.87
  11   9  -3   93.27    4.82
  11   9   3  101.30    4.71
  11   9   3   92.81    4.06
 -11  -9  -3   98.94    4.14
  11   9   3  100.41    4.42
  11   9  -3  101.72    5.11
 -11  -9   3  104.57    4.84
 -11  -9   3  100.64    5.16
  11   9   3   99.74    4.42
  10   8  -3   -0.44    1.39
  10   8   3    0.87    1.11
 -10  -8  -3    1.07    0.96
 -10  -8   3    1.29    1.57
  10   8  -3    0.81    1.44
  10   8  -3    0.67    0.91
  10   8   3    1.45    1.00
  10   8   3    0.30    1.11
  10   8   3    1.68    1.17
 -10  -8   3    4.57    1.42
   9   7  -3   17.71    1.99
  -9  -7   3   21.74    2.29
   9   7   3   23.88    1.82
   9   7  -3   21.93    2.13
   9   7   3   23.42    1.76
   9   7   3   23.88    1.71
  -9  -7   3   25.68    2.12
   9   7   3   22.09    1.70
   9   7  -3   23.78    2.25
  -9  -7  -3   21.72    1.57
   8   6  -3    5.62    1.35
  -8  -6   3    7.59    1.44
   8   6   3    4.65    0.97
  -8  -6  -3    6.22    0.84
   8   6  -3    6.86    1.34
   8   6   3    6.05    1.02
  -8  -6   3    6.05    1.28
   8   6   3    6.57    1.08
   8   6  -3    7.56    1.53
   8   6   3    4.84    0.90
   7   5  -3    0.85    0.93
   7   5   3    1.00    0.71
  -7  -5  -3    0.22    0.55
  -7  -5   3    1.33    1.10
   7   5   3    0.06    0.69
   7   5  -3    0.91    0.97
  -7  -5   3    2.46    0.94
   7   5  -3    0.58    1.10
   7   5   3   -0.80    0.62
   6   4   3   -0.12    0.56
   6   4  -3    1.65    0.90
   6   4   3    1.20    0.58
   6   4  -3   -0.68    0.93
  -6  -4   3    1.71    0.95
   6   4   3   -0.31    0.53
  -6  -4   3    0.23    0.77
  -6  -4  -3   -0.02    0.43
   6   4  -3    0.10    0.76
  -5  -3   3   19.81    1.53
   5   3  -3   19.77    1.46
  -5  -3   3   19.50    1.51
   5   3  -3   19.07    1.40
   5   3   3   19.82    1.11
  -5  -3  -3   21.62    1.15
   5   3   3   21.11    1.16
   5   3  -3   19.87    1.49
   5   3   3   21.11    1.15
   4   2   3    3.81    0.49
  -4  -2  -3    2.78    0.47
  -4  -2   3    2.66    0.70
   4   2  -3    1.63    0.57
  -4  -2   3    2.93    0.56
   4   2   3    2.92    0.47
  -4  -2   3    2.38    0.67
   4   2   3    2.77    0.52
   4   2  -3    3.51    0.68
   4   2  -3    3.78    0.76
  -3  -1   3  266.49    8.52
  -3  -1   3  259.60    8.56
  -3  -1   3  255.23    8.36
   3   1  -3  264.46    8.53
  -3  -1  -3  266.70    8.32
   3   1   3  263.61    8.25
   3   1  -3  256.78    8.38
  -3  -1  -3  265.34    8.35
   3   1  -3  261.27    8.55
   3   1  -3  271.26    8.53
   3   1  -3  270.89    8.41
   3   1   3  262.49    8.37
   2   0   3   -0.04    0.42
  -2   0   3   -0.16    0.46
  -2   0  -3   -0.24    0.40
   2   0  -3    0.09    0.47
   2   0  -3   -0.61    0.37
   2   0  -3   -0.25    0.45
  -2   0  -3   -0.77    0.38
   2   0   3   -0.48    0.34
  -2   0   3   -1.14    0.24
   2   0   3    0.47    0.41
  -2   0   3   -0.56    0.47
   2   0  -3   -1.52    0.32
  -2   0   3   -0.64    0.41
   1  -1   3   33.05    1.54
  -1   1   3   32.66    1.52
  -1   1   3   35.90    1.60
   1  -1  -3   35.00    1.54
  -1   1   3   27.09    1.41
   1  -1   3   34.50    1.66
   1  -1   3   35.47    1.57
  -1   1  -3   32.78    1.61
  -1   1  -3   34.37    1.57
   1  -1  -3   32.94    1.47
   1  -1  -3   34.34    1.58
  -1   1  -3   37.62    1.61
  -1   1   3   36.74    1.59
   0   2   3    0.85    0.50
   0  -2  -3   -0.02    0.40
   0  -2   3   -0.76    0.41
   0  -2  -3    0.85    0.39
   0  -2  -3    0.01    0.37
   0   2  -3   -0.09    0.48
   0  -2   3   -0.68    0.52
   0   2  -3    0.42    0.54
   0  -2   3    0.05    0.50
   0   2   3    0.40    0.42
   0   2  -3   -0.02    0.46
   0  -2  -3    0.01    0.40
   0  -2  -3   -0.41    0.39
   0   2  -3    0.25    0.44
   0   2   3    2.12    0.48
   0   2   3    0.54    0.39
   1   3  -3 1270.85   38.26
   1   3   3 1260.55   37.88
  -1  -3  -3 1255.52   38.05
  -1  -3  -3 1257.33   37.92
  -1  -3  -3 1227.24   37.66
   1   3   3 1232.01   37.68
   1   3   3 1229.54   37.66
  -1  -3   3 1247.74   38.48
   1   3   3 1242.34   38.06
   1   3  -3 1214.41   38.41
  -1  -3   3 1288.90   38.38
   1   3  -3 1238.82   38.36
   1   3  -3 1257.21   37.95
   2   4  -3  115.46    4.91
   2   4   3  126.72    4.44
  -2  -4   3  125.43    4.96
   2   4   3  126.44    4.39
   2   4  -3  122.34    4.87
   2   4  -3  126.70    4.79
   2   4  -3  130.68    4.75
  -2  -4  -3  127.71    4.33
  -2  -4   3  128.28    4.75
   2   4   3  123.23    4.35
  -2  -4   3  124.17    4.81
   3   5  -3    3.00    1.09
   3   5   3    3.20    0.73
  -3  -5   3    1.76    1.05
  -3  -5  -3    1.96    0.66
  -3  -5   3    2.30    0.92
   3   5  -3    2.10    1.01
   3   5   3    3.60    0.83
   3   5  -3    3.25    0.98
  -3  -5   3    3.92    1.02
   3   5   3    3.31    0.79
   4   6   3    6.73    1.04
   4   6  -3    7.43    1.42
   4   6  -3    6.70    1.35
   4   6  -3    6.60    1.26
   4   6   3    6.15    0.97
  -4  -6  -3    5.26    0.88
   4   6   3    7.36    1.05
  -4  -6   3    3.99    1.30
  -4  -6   3    5.97    1.17
  -5  -7   3   32.05    2.62
   5   7   3   29.31    1.94
  -5  -7  -3   29.69    1.82
   5   7  -3   30.08    2.38
  -5  -7   3   28.14    2.18
   5   7  -3   29.49    2.29
   5   7   3   29.34    2.03
   5   7   3   28.15    1.99
   5   7  -3   29.46    2.50
  -6  -8  -3    1.70    0.94
   6   8  -3    1.90    1.37
  -6  -8   3    0.35    1.41
   6   8   3    0.60    1.04
   6   8   3    0.07    1.05
   6   8  -3   -0.80    1.40
   6   8   3   -0.15    0.96
  -6  -8   3    0.39    1.19
   6   8  -3    0.23    1.24
  -7  -9   3   18.82    1.97
  -7  -9   3   18.05    2.32
   7   9   3    8.80    1.44
   7   9   3   15.15    1.66
   7   9   3   16.86    1.78
  -7  -9  -3   18.57    1.66
   7   9  -3   17.12    2.19
   7   9  -3   17.66    2.19
   7   9   3   16.64    1.76
   7   9  -3   14.81    2.01
   8  10   3   26.91    2.27
   8  10  -3   23.67    2.65
   8  10  -3   27.92    2.83
   8  10  -3   24.27    2.62
   8  10   3   24.89    2.10
  -8 -10   3   30.65    2.62
   8  10   3   27.79    2.30
  -8 -10   3   26.75    2.75
  -8 -10  -3   25.72    2.10
   9  11  -3    7.29    2.08
   9  11   3    7.71    1.82
   9  11  -3    8.35    1.99
   9  11   3    5.59    1.63
  -9 -11  -3    5.72    1.55
  -9 -11   3   10.75    1.96
   9  11   3    6.26    1.81
  10  12   3   -1.53    1.43
  10  12   3   -2.32    1.61
  10  12   3   -1.66    1.71
  10  12  -3    1.60    2.01
  10  12  -3   -1.84    1.90
 -10 -12   3    1.63    1.83
 -10 -12  -3   -1.88    1.45
  11  13   3   22.57    2.43
 -11 -13   3   24.48    3.01
 -11 -13  -3   21.58    2.56
  11  13   3   22.11    2.74
  11  13  -3   17.70    2.89
  12  14   3   11.02    2.58
 -12 -14  -3   12.09    2.29
  12  14  -3    9.07    2.63
  12  14   3    5.78    2.17
  13  15   3    1.66    2.06
  13  15  -3    2.46    2.68
  14  16   3   -0.08    2.22
  14  16  -3    1.01    2.71
  15  17   3    0.56    2.55
  15  17  -3   -0.29    2.97
  17  15   4    9.41    2.12
  17  15  -4    6.54    2.94
  16  14   4   57.31    3.67
  16  14   4   69.12    4.76
  16  14  -4   63.95    4.72
 -16 -14  -4   58.31    4.32
 -15 -13  -4    6.53    2.07
  15  13   4   11.58    2.47
  15  13   4    6.85    1.85
  15  13  -4    6.83    2.53
  14  12  -4    6.33    2.54
 -14 -12   4    9.74    2.52
 -14 -12  -4    9.69    1.94
  14  12   4   10.13    2.07
  14  12   4    7.30    1.70
  14  12  -4    9.51    2.43
  13  11   4    9.39    1.67
  13  11  -4    9.98    2.37
  13  11  -4   12.87    2.57
 -13 -11   4    9.59    2.39
 -13 -11  -4   11.04    1.82
  13  11   4   12.76    2.20
  13  11   4   12.08    2.07
 -12 -10   4   88.56    4.86
  12  10  -4   90.03    5.07
  12  10   4   82.40    3.83
  12  10   4   81.87    4.17
  12  10   4   85.74    4.23
 -12 -10  -4   82.15    3.88
  12  10  -4   85.74    4.81
  11   9   4   25.78    2.20
  11   9  -4   25.29    2.74
  11   9  -4   31.33    2.89
  11   9   4   26.77    2.22
 -11  -9   4   33.21    3.06
 -11  -9   4   29.26    2.73
  11   9   4   29.43    2.39
  11   9   4   29.18    2.06
 -11  -9  -4   29.97    2.13
  10   8   4  460.59   14.92
  10   8   4  446.25   14.85
  10   8  -4  452.86   15.75
  10   8   4  470.20   15.18
 -10  -8   4  472.43   15.76
  10   8   4  443.69   14.74
  10   8  -4  469.21   15.92
  10   8  -4  483.88   15.72
 -10  -8  -4  452.19   14.69
 -10  -8   4  463.32   15.96
  -9  -7   4  122.37    5.64
   9   7  -4  128.31    5.50
   9   7   4  125.66    4.81
   9   7  -4  128.82    5.65
   9   7  -4  132.53    5.71
  -9  -7  -4  119.82    4.57
  -9  -7   4  126.04    5.48
   9   7   4  129.41    4.98
   9   7   4  121.65    4.68
   9   7   4  130.10    4.89
   8   6  -4  727.66   23.55
   8   6  -4  737.31   23.14
   8   6  -4  745.07   23.55
  -8  -6  -4  718.71   22.49
   8   6   4  738.54   22.54
  -8  -6   4  738.87   23.64
   8   6   4  730.97   22.55
  -8  -6   4  713.56   23.39
   8   6   4  711.24   22.61
   7   5   4  475.96   14.87
   7   5  -4  465.82   15.74
  -7  -5   4  475.96   15.78
   7   5   4  463.07   14.83
  -7  -5   4  487.88   15.69
   7   5  -4  501.93   15.75
   7   5   4  462.76   14.92
   7   5  -4  475.14   15.35
  -7  -5  -4  468.47   14.78
   6   4  -4  999.34   30.84
  -6  -4  -4 1007.66   30.56
  -6  -4   4 1019.17   31.40
   6   4   4  986.98   30.72
  -6  -4   4  976.61   31.25
   6   4   4  975.56   30.42
   6   4  -4  979.54   31.30
   6   4  -4 1029.55   31.34
  -6  -4  -4 1036.38   30.74
   6   4   4 1010.99   30.47
  -5  -3   4  183.74    6.66
   5   3  -4  187.94    6.69
   5   3   4  187.23    6.15
   5   3   4  184.40    6.10
   5   3   4  188.47    6.21
   5   3  -4  193.32    6.49
  -5  -3   4  181.09    6.70
   5   3  -4  191.65    6.72
  -5  -3  -4  188.39    6.19
   4   2   4  682.34   21.23
  -4  -2   4  673.06   21.17
  -4  -2  -4  697.36   21.18
   4   2   4  696.70   20.99
  -4  -2   4  681.82   21.56
   4   2  -4  691.36   21.21
   4   2  -4  687.79   21.53
   4   2  -4  682.26   21.50
  -4  -2   4  693.99   21.54
   3   1  -4   17.83    1.17
   3   1  -4   19.34    1.34
  -3  -1  -4   19.36    1.16
   3   1   4   19.38    1.22
   3   1  -4   17.34    1.19
  -3  -1   4   13.73    1.19
   3   1  -4   18.27    1.28
   3   1  -4   16.01    1.26
   3   1   4   17.94    1.12
  -3  -1   4   18.59    1.21
   2   0   4   53.02    2.19
   2   0   4   52.62    2.20
  -2   0   4   52.18    2.33
  -2   0  -4   50.78    2.16
   2   0   4   52.89    2.28
  -2   0   4   58.05    2.32
   2   0  -4   53.01    2.25
   2   0  -4   51.85    2.27
   2   0  -4   53.67    2.21
   2   0  -4   58.36    2.36
   1  -1  -4  594.57   18.72
   1  -1   4  585.04   18.58
   1  -1   4  615.14   18.77
  -1   1  -4  606.53   18.78
   1  -1  -4  598.61   18.53
   1  -1  -4  621.86   18.79
  -1   1   4  620.51   18.76
   1  -1   4  589.32   18.88
  -1   1   4  591.66   18.53
  -1   1   4  610.55   18.69
  -1   1   4  598.97   18.80
   0  -2  -4  947.55   29.22
   0   2   4  953.90   29.37
   0   2   4  933.58   29.01
   0  -2   4  944.15   29.20
   0   2  -4  964.92   29.35
   0  -2  -4  947.44   29.31
   0   2   4  969.91   29.23
   0   2  -4  939.61   29.18
   0   2   4 1000.75   29.35
   0  -2  -4  955.78   29.00
   0   2  -4  940.41   29.56
   0  -2   4  991.36   29.51
   0   2  -4  933.71   29.46
  -1  -3  -4  561.34   17.52
   1   3  -4  567.94   18.14
   1   3  -4  563.42   18.03
  -1  -3  -4  578.33   17.74
   1   3  -4  591.91   17.97
   1   3   4  573.07   17.76
   1   3  -4  567.90   17.80
  -1  -3   4  602.39   18.10
  -1  -3   4  511.33   17.88
   1   3   4  552.75   17.50
  -1  -3  -4  585.95   17.67
  -1  -3   4  563.34   18.16
  -2  -4  -4 1796.09   53.52
   2   4   4 1739.45   53.70
   2   4  -4 1728.58   54.11
   2   4  -4 1750.71   54.23
   2   4  -4 1737.65   53.51
   2   4   4 1733.16   53.15
  -2  -4  -4 1796.17   53.70
   2   4   4 1781.46   53.20
  -2  -4   4 1742.24   54.26
   2   4  -4 1831.38   54.02
   3   5   4  487.06   15.04
   3   5  -4  478.49   15.78
   3   5  -4  488.24   15.50
  -3  -5  -4  479.05   15.16
  -3  -5   4  462.60   15.61
  -3  -5  -4  477.22   15.02
   3   5   4  475.65   14.99
   3   5   4  479.79   15.18
   3   5  -4  466.26   15.82
  -3  -5   4  478.84   15.88
  -3  -5   4  484.00   15.48
   4   6   4 1641.05   49.76
  -4  -6  -4 1611.84   49.50
   4   6   4 1619.03   49.29
   4   6  -4 1654.78   49.88
   4   6  -4 1606.80   50.43
  -4  -6   4 1661.07   50.29
   4   6   4 1639.32   49.31
   4   6  -4 1632.26   50.55
  -4  -6   4 1575.82   50.50
  -5  -7   4  292.00   10.33
   5   7   4  283.38    9.62
   5   7  -4  285.97   10.23
   5   7   4  292.88    9.67
   5   7   4  287.32    9.70
  -5  -7  -4  291.45    9.56
  -5  -7   4  295.82   10.65
   5   7  -4  299.61   10.61
   5   7  -4  276.41   10.39
  -6  -8  -4  731.86   22.77
   6   8   4  707.11   22.89
  -6  -8   4  728.13   23.57
   6   8   4  730.61   22.78
   6   8   4  716.31   22.77
   6   8  -4  718.03   23.89
  -6  -8   4  738.49   23.92
   6   8  -4  732.62   23.48
   6   8  -4  734.44   23.76
   7   9  -4   67.99    4.04
   7   9  -4   71.41    4.15
   7   9   4   67.85    3.44
   7   9  -4   75.29    4.09
  -7  -9  -4   65.29    3.25
  -7  -9   4   69.19    3.96
   7   9   4   60.36    3.30
  -7  -9   4   67.60    4.19
   7   9   4   69.45    3.45
  -8 -10  -4  163.77    6.42
   8  10  -4  180.39    7.32
   8  10   4  174.26    6.67
   8  10  -4  160.04    7.27
   8  10   4  167.07    6.52
   8  10   4  166.35    6.65
  -8 -10   4  188.74    7.67
  -8 -10   4  170.11    7.25
   9  11   4   19.51    2.31
   9  11  -4   20.58    2.77
  -9 -11   4   18.24    2.73
  -9 -11  -4   18.93    2.03
   9  11   4   19.26    2.12
   9  11   4   22.28    2.32
   9  11  -4   23.28    2.80
  -9 -11   4   20.69    2.64
 -10 -12   4  137.53    6.53
  10  12   4  130.96    5.69
  10  12  -4  129.69    6.64
  10  12   4  122.97    5.79
  10  12   4  133.19    5.96
  10  12  -4  116.42    6.32
 -10 -12  -4  124.93    5.54
  11  13   4   20.53    2.46
  11  13   4   19.62    2.76
 -11 -13  -4   19.41    2.45
  11  13  -4   17.73    2.98
  11  13   4   19.58    2.66
  12  14   4   41.82    3.33
  12  14   4   50.57    3.86
 -12 -14  -4   46.56    3.47
  12  14  -4   42.33    4.02
  13  15   4    8.48    2.33
  13  15  -4   10.91    3.12
  14  16   4   41.70    3.59
  14  16  -4   33.62    4.38
  15  17  -4    3.13    3.32
  15  17   4    5.87    2.64
  17  15   5   -1.70    1.80
  17  15  -5   -3.02    2.65
  16  14   5    0.28    1.80
  16  14   5   -2.62    2.19
 -16 -14  -5   -2.56    1.97
  16  14  -5   -1.74    2.51
 -15 -13  -5   -0.30    1.76
  15  13   5    0.19    2.06
  15  13  -5   -2.46    2.26
  15  13   5    2.76    1.64
  14  12  -5    8.87    2.66
  14  12   5   14.80    1.96
  14  12   5   14.57    2.57
  14  12   5   12.74    2.23
 -14 -12  -5   18.43    2.28
 -13 -11   5    0.40    2.04
  13  11   5   -1.00    1.38
  13  11   5    0.55    1.77
  13  11  -5   -0.53    2.06
  13  11  -5   -1.90    2.12
 -13 -11  -5   -0.33    1.36
  13  11   5    0.85    1.70
  12  10   5   34.26    2.68
  12  10  -5   26.27    3.06
 -12 -10   5   33.88    3.21
  12  10   5   32.15    2.31
  12  10   5   28.50    2.52
  12  10  -5   30.03    3.22
 -12 -10  -5   32.13    2.46
 -11  -9  -5   26.15    1.99
 -11  -9   5   24.97    2.98
 -11  -9   5   23.91    2.63
  11   9  -5   24.91    2.85
  11   9   5   22.81    2.18
  11   9   5   23.79    2.18
  11   9   5   23.89    1.94
  11   9   5   20.60    2.08
  11   9  -5   33.63    3.05
  10   8  -5   -0.82    1.51
  10   8   5   -0.10    1.06
  10   8   5   -0.21    1.06
 -10  -8   5    0.67    1.73
  10   8   5    0.45    1.27
  10   8  -5   -0.83    1.66
  10   8   5   -0.77    1.05
 -10  -8  -5   -0.21    0.92
  10   8  -5    2.17    1.63
 -10  -8   5    1.69    1.53
   9   7  -5    3.03    1.65
   9   7   5    2.27    1.02
  -9  -7  -5    3.69    0.96
   9   7  -5    1.41    1.39
  -9  -7   5    1.54    1.45
   9   7  -5    4.08    1.60
  -9  -7  -5    1.69    1.04
   9   7   5    1.26    1.07
   9   7   5    3.14    1.12
  -9  -7   5    3.27    1.70
  -8  -6   5    3.95    1.38
  -8  -6  -5    5.06    1.00
   8   6   5    2.52    0.97
   8   6  -5    1.36    1.39
   8   6  -5    3.40    1.33
   8   6  -5    1.48    1.35
   8   6   5    1.33    1.02
  -8  -6  -5    3.82    0.90
   8   6   5    2.58    0.99
  -8  -6   5    4.24    1.60
  -7  -5   5   22.77    2.17
  -7  -5  -5   22.29    1.55
   7   5   5   24.82    1.75
  -7  -5   5   25.10    2.15
   7   5  -5   28.99    2.21
  -7  -5  -5   26.82    1.82
   7   5  -5   27.33    2.05
   7   5  -5   24.58    2.17
   7   5   5   24.75    1.75
   7   5   5   22.69    1.75
   6   4   5   33.28    1.93
   6   4  -5   36.85    2.34
   6   4  -5   37.44    2.47
   6   4   5   37.21    1.96
  -6  -4  -5   34.08    1.80
  -6  -4   5   43.20    2.55
  -6  -4   5   33.78    2.62
   6   4  -5   35.41    2.46
   6   4   5   37.53    2.00
  -6  -4  -5   36.91    1.93
   5   3   5   15.05    1.19
   5   3  -5   14.24    1.47
   5   3  -5   13.56    1.49
  -5  -3  -5   15.10    1.13
   5   3   5   18.34    1.30
  -5  -3  -5   16.89    1.31
   5   3  -5   18.27    1.43
  -5  -3   5   13.80    1.53
  -5  -3   5   18.49    1.62
   4   2   5  160.67    5.43
   4   2   5  154.86    5.54
   4   2  -5  159.54    5.66
  -4  -2  -5  165.02    5.50
  -4  -2   5  159.77    5.90
  -4  -2   5  157.55    5.64
   4   2  -5  156.96    5.80
   4   2  -5  164.96    5.88
  -3  -1  -5    4.30    0.76
   3   1  -5    5.05    0.80
   3   1  -5    7.25    0.96
   3   1   5    5.51    0.79
   3   1   5    5.33    0.82
   3   1  -5    3.44    0.76
  -3  -1   5    4.44    0.87
   3   1  -5    5.80    0.94
  -3  -1   5    5.78    1.00
   3   1   5    5.12    0.87
   3   1  -5    5.45    0.83
   2   0   5    0.36    0.56
  -2   0   5    0.13    0.68
   2   0  -5    0.20    0.62
  -2   0   5   -0.01    0.36
   2   0   5   -0.75    0.61
   2   0  -5    0.89    0.59
   2   0  -5   -0.05    0.63
  -2   0  -5   -0.06    0.60
   2   0  -5    0.08    0.56
   2   0   5   -0.49    0.59
   1  -1   5   18.99    1.40
   1  -1   5   19.11    1.38
  -1   1  -5   17.81    1.35
   1  -1  -5   18.04    1.38
  -1   1   5   17.91    1.35
  -1   1   5   20.34    1.33
   1  -1   5   15.98    1.37
  -1   1   5   15.49    1.24
   1  -1  -5   15.62    1.25
   0   2  -5   69.41    2.98
   0   2  -5   71.20    3.09
   0  -2  -5   67.50    2.94
   0  -2   5   70.98    3.03
   0   2   5   72.55    3.00
   0  -2   5   72.33    3.09
   0  -2   5   68.57    3.20
   0   2   5   69.83    2.86
   0   2  -5   73.63    3.02
   0   2   5   72.25    3.00
   0  -2  -5   72.47    2.92
   1   3  -5   31.58    1.94
  -1  -3  -5   27.24    1.71
   1   3   5   31.39    1.89
   1   3  -5   30.00    1.91
  -1  -3  -5   31.85    1.76
  -1  -3   5   31.71    2.20
   1   3   5   31.36    1.90
  -1  -3   5   30.72    1.95
   1   3   5   33.89    1.81
   1   3  -5   31.42    2.05
  -2  -4  -5   28.68    1.83
   2   4  -5   32.89    2.10
  -2  -4   5   30.96    2.35
   2   4  -5   26.80    1.96
  -2  -4  -5   30.21    1.75
   2   4   5   27.89    1.79
   2   4  -5   30.45    2.21
   2   4   5   29.72    1.72
   3   5  -5   34.52    2.33
   3   5   5   31.56    1.98
   3   5   5   34.59    1.97
   3   5  -5   32.98    2.51
  -3  -5  -5   35.35    2.01
  -3  -5   5   33.86    2.30
  -3  -5   5   32.52    2.42
   3   5  -5   40.05    2.52
   3   5   5   30.86    2.08
  -3  -5   5   37.41    2.70
  -3  -5  -5   35.97    1.96
   4   6  -5   44.31    2.75
  -4  -6   5   42.19    2.75
   4   6   5   40.23    2.37
   4   6  -5   37.39    2.89
   4   6   5   39.31    2.29
   4   6   5   40.03    2.24
  -4  -6   5   41.89    3.04
  -4  -6  -5   40.48    2.18
  -4  -6  -5   41.38    2.37
   5   7   5    0.65    1.02
  -5  -7  -5    0.07    0.85
  -5  -7  -5    0.83    0.92
   5   7   5   -0.35    0.99
  -5  -7   5   -2.21    1.28
   5   7  -5    2.33    1.53
  -5  -7   5   -0.40    1.13
   5   7  -5    0.95    1.19
   5   7   5    0.17    1.04
   6   8  -5   17.38    2.25
  -6  -8   5   17.17    2.35
   6   8   5   16.08    1.71
  -6  -8  -5   17.81    1.62
  -6  -8   5   20.42    2.22
   6   8   5   13.67    1.67
   6   8  -5   15.96    2.05
   6   8   5   16.52    1.72
   7   9  -5    3.91    1.79
   7   9   5    5.00    1.43
  -7  -9   5    5.07    1.78
  -7  -9  -5    4.63    1.23
   7   9   5    5.60    1.50
   7   9  -5    8.44    2.14
  -7  -9   5    4.33    1.95
   7   9   5    4.52    1.38
  -8 -10   5    0.70    2.00
   8  10   5    0.91    1.49
   8  10  -5    2.23    2.02
  -8 -10   5    2.25    1.66
   8  10   5    2.06    1.45
  -8 -10  -5   -0.01    1.13
   8  10   5    0.65    1.33
   8  10  -5    2.05    1.79
   9  11  -5   -1.54    1.86
  -9 -11  -5    1.08    1.36
   9  11   5    0.50    1.45
  -9 -11   5    1.51    1.95
   9  11  -5    0.67    1.96
   9  11   5   -0.27    1.61
   9  11   5    1.08    1.58
  -9 -11   5    0.29    1.93
  10  12   5    3.78    1.99
  10  12   5    2.89    1.88
 -10 -12  -5    2.66    1.72
  10  12   5    1.61    1.63
  10  12  -5    2.66    2.15
 -11 -13  -5    2.41    1.79
  11  13   5    4.00    1.88
  11  13   5    3.94    2.14
  11  13  -5    0.70    2.41
  11  13   5    2.37    1.99
  12  14   5    0.65    1.90
  12  14   5    0.65    2.10
  12  14  -5    1.46    2.50
  12  14   5    5.01    2.54
 -12 -14  -5    2.71    2.00
  13  15   5    0.36    2.03
  13  15  -5    4.18    2.93
  14  16   5    4.16    2.34
  14  16  -5   -2.21    2.88
  17  15   6   12.44    2.29
  17  15  -6    9.26    3.43
 -16 -14  -6    8.46    2.48
  16  14   6    9.18    2.07
  16  14   6   15.20    2.88
  16  14  -6    8.19    3.17
 -15 -13  -6   20.79    2.54
  15  13   6   19.15    2.99
  15  13   6   24.28    2.93
  15  13   6   21.34    2.32
  15  13  -6   14.18    3.15
  14  12   6   38.89    3.42
  14  12  -6   43.74    4.11
  14  12   6   43.10    2.98
  14  12   6   41.08    3.28
 -14 -12  -6   40.64    3.02
  13  11   6   86.51    4.62
  13  11  -6   84.26    5.31
  13  11   6   86.91    4.08
 -13 -11  -6   78.66    4.12
  13  11   6   82.22    4.37
  12  10  -6  151.98    7.05
  12  10   6  136.44    5.59
 -12 -10  -6  133.08    5.61
  12  10   6  142.75    5.97
  12  10   6  139.15    5.95
 -12 -10   6  146.54    6.93
  12  10  -6  143.22    6.82
  11   9   6  143.79    5.85
  11   9   6  129.39    5.34
  11   9   6  139.04    5.81
 -11  -9   6  135.86    6.88
  11   9   6  135.48    5.66
 -11  -9   6  153.85    6.74
 -11  -9  -6  136.83    5.40
  11   9  -6  124.66    6.52
  11   9  -6  155.34    6.75
  10   8   6  111.91    4.81
  10   8   6  101.77    4.50
 -10  -8   6  114.92    5.66
 -10  -8   6  120.22    5.85
  10   8   6  117.78    4.81
  10   8  -6  124.17    5.66
 -10  -8  -6  109.88    4.48
  10   8  -6  113.31    5.71
   9   7   6   52.08    2.82
  -9  -7   6   54.13    3.94
   9   7  -6   49.42    3.46
   9   7   6   49.91    2.75
  -9  -7   6   59.81    3.77
  -9  -7  -6   51.17    2.87
   9   7   6   52.61    2.93
  -9  -7  -6   52.45    2.72
   9   7  -6   63.66    3.92
   9   7  -6   57.48    3.68
   8   6  -6   49.71    3.37
   8   6   6   47.06    2.57
   8   6  -6   47.15    3.42
   8   6   6   42.15    2.44
  -8  -6  -6   44.45    2.46
  -8  -6  -6   42.74    2.33
   8   6   6   43.88    2.48
  -8  -6   6   47.87    3.14
   8   6  -6   44.43    3.03
  -8  -6   6   50.24    3.41
   7   5  -6  220.56    7.81
  -7  -5  -6  200.62    7.13
   7   5   6  209.61    7.29
   7   5  -6  200.95    8.00
  -7  -5  -6  218.14    7.30
  -7  -5   6  213.14    8.10
   7   5   6  203.32    7.18
   7   5  -6  220.75    8.08
  -7  -5   6  214.10    8.14
   6   4  -6  287.46   10.04
   6   4   6  274.90    9.42
   6   4  -6  290.32   10.13
   6   4   6  276.58    9.30
   6   4  -6  293.06    9.78
  -6  -4  -6  281.47    9.32
  -6  -4  -6  278.99    9.36
  -6  -4   6  294.81   10.16
  -6  -4   6  286.23   10.15
  -5  -3   6  688.72   21.94
   5   3  -6  673.27   21.77
   5   3   6  680.88   21.39
   5   3   6  670.58   21.10
  -5  -3  -6  672.00   21.24
   5   3  -6  693.71   21.88
  -5  -3  -6  696.28   21.31
   5   3  -6  688.29   21.46
   4   2  -6  815.12   25.54
  -4  -2  -6  824.17   25.52
  -4  -2   6  834.28   25.57
   4   2  -6  814.90   25.87
   4   2   6  831.56   25.65
  -4  -2   6  814.32   26.00
   4   2   6  840.48   25.56
   4   2   6  817.18   25.30
   3   1   6 1310.02   39.82
  -3  -1  -6 1324.49   39.85
   3   1  -6 1330.87   39.96
   3   1  -6 1291.39   39.60
   3   1  -6 1300.46   40.06
  -3  -1   6 1306.48   40.20
   3   1   6 1270.55   39.96
   3   1  -6 1277.29   39.89
   3   1   6 1288.99   39.47
  -2   0   6 1305.30   45.06
   2   0  -6 1487.56   45.16
   2   0  -6 1529.80   45.66
   2   0   6 1512.21   45.73
   2   0   6 1501.01   45.13
   2   0  -6 1493.55   45.52
  -2   0  -6 1533.11   45.56
   2   0   6 1545.68   45.55
  -1   1  -6 1419.72   42.94
   1  -1   6 1447.36   42.93
   1  -1  -6 1405.67   42.43
   1  -1   6 1370.92   42.51
  -1   1   6 1400.59   43.01
   1  -1   6 1379.88   43.08
   1  -1  -6 1378.89   42.85
  -1   1   6 1383.09   42.45
   0  -2   6  527.43   17.44
   0  -2  -6  529.41   17.09
   0  -2  -6  552.07   17.10
   0  -2   6  526.65   17.11
   0   2  -6  535.65   17.29
   0   2   6  575.89   17.20
   0  -2   6  560.58   17.31
   0   2   6  535.53   17.22
   0   2   6  521.78   16.92
   1   3  -6  834.53   25.91
   1   3  -6  822.84   25.75
   1   3   6  840.40   25.87
  -1  -3  -6  819.87   25.74
  -1  -3   6  829.03   26.27
   1   3   6  808.41   25.49
  -1  -3   6  832.28   25.80
   1   3  -6  820.48   26.04
   1   3   6  866.41   25.82
  -1  -3  -6  806.76   25.66
   2   4  -6  328.14   10.75
  -2  -4  -6  314.14   10.35
  -2  -4  -6  324.36   10.35
   2   4  -6  309.76   10.81
   2   4   6  309.92   10.23
   2   4  -6  305.18   10.57
  -2  -4   6  311.98   10.99
   2   4   6  306.56   10.41
  -3  -5   6  554.73   18.13
   3   5  -6  540.27   17.86
   3   5   6  531.52   17.10
  -3  -5   6  543.53   17.62
   3   5  -6  532.45   17.56
   3   5   6  533.97   17.32
   3   5  -6  561.01   17.81
  -3  -5  -6  546.98   17.29
  -3  -5  -6  540.22   17.18
  -4  -6  -6  481.09   15.46
   4   6   6  499.91   15.54
   4   6   6  464.27   15.59
   4   6  -6  475.08   16.32
  -4  -6   6  486.20   16.54
   4   6  -6  495.84   16.06
  -4  -6   6  469.50   15.97
  -4  -6   6  494.30   16.30
  -4  -6  -6  483.06   15.62
   4   6   6  485.68   15.49
   5   7   6  438.20   14.71
   5   7   6  465.10   14.79
  -5  -7   6  475.57   15.69
   5   7  -6  464.16   15.76
  -5  -7  -6  444.68   14.83
   5   7  -6  476.92   15.48
  -5  -7   6  451.10   15.89
  -5  -7  -6  449.79   14.70
   5   7   6  440.33   14.85
  -6  -8  -6  235.67    8.27
  -6  -8   6  233.27    9.46
  -6  -8  -6  232.79    8.44
  -6  -8   6  245.78    9.25
   6   8  -6  237.52    9.32
   6   8  -6  243.99    9.12
   6   8   6  245.01    8.46
   6   8   6  236.43    8.41
   6   8   6  226.11    8.36
   7   9   6  165.65    6.32
   7   9  -6  160.17    6.94
  -7  -9  -6  157.39    6.25
  -7  -9  -6  151.61    6.00
   7   9   6  161.78    6.25
  -7  -9   6  153.49    6.98
   7   9  -6  157.99    7.22
  -7  -9   6  160.00    7.33
   7   9   6  156.77    6.18
  -8 -10  -6  142.83    5.83
   8  10   6  140.04    5.90
  -8 -10   6  153.59    6.83
  -8 -10   6  156.63    7.22
   8  10  -6  154.56    7.09
   8  10   6  149.69    6.10
   8  10  -6  140.42    6.85
   8  10   6  139.66    6.16
   9  11   6  211.28    8.51
   9  11   6  209.66    8.29
  -9 -11   6  245.05    9.92
   9  11   6  235.90    8.59
   9  11  -6  231.34    9.56
  -9 -11  -6  218.62    8.28
  10  12   6  106.17    5.22
  10  12  -6  115.22    6.42
  10  12   6  125.71    5.74
 -10 -12  -6  117.79    5.36
  10  12   6  114.44    5.63
  11  13   6   57.79    4.06
  11  13  -6   51.57    4.48
  11  13   6   57.06    4.14
  11  13   6   55.69    3.77
 -11 -13  -6   55.65    3.77
  12  14   6   20.25    2.62
 -12 -14  -6   15.74    2.51
  12  14   6   20.84    3.02
  12  14  -6   20.69    3.50
  13  15   6   13.42    3.09
  13  15   6   18.33    2.65
  13  15  -6   13.53    3.48
  14  16   6    0.73    2.34
  14  16  -6    6.42    3.33
  16  14   7    3.10    2.61
  16  14   7    2.35    2.28
  16  14   7    2.33    1.89
  16  14  -7    1.89    2.94
 -15 -13  -7   -0.32    1.94
  15  13  -7    1.78    2.75
  15  13   7   -1.33    2.23
  15  13   7    2.68    2.27
  15  13   7    2.98    1.83
  14  12   7    1.78    1.99
  14  12   7    1.11    2.00
 -14 -12  -7   -0.02    1.68
  14  12   7    0.91    1.69
  14  12  -7   -2.10    2.50
 -13 -11  -7    6.70    1.79
  13  11   7   10.00    2.04
  13  11  -7    4.38    2.63
  13  11   7    7.58    2.25
  13  11   7    7.90    1.78
  12  10   7   18.79    2.35
  12  10   7   20.53    2.28
  12  10  -7   14.73    2.96
  12  10   7   18.96    2.09
 -12 -10  -7   19.84    2.11
 -11  -9   7    8.73    2.34
  11   9  -7    1.59    2.02
 -11  -9  -7    7.48    1.48
  11   9   7    1.07    1.44
  11   9   7    3.69    1.75
  11   9  -7    6.17    2.33
  11   9   7    4.46    1.59
  10   8  -7    5.05    1.89
  10   8   7    5.71    1.57
 -10  -8   7   11.13    2.54
  10   8  -7    6.79    2.26
 -10  -8  -7    6.53    1.37
  10   8   7    9.36    1.65
 -10  -8   7    7.90    2.21
  10   8   7    6.67    1.57
  -9  -7   7   22.64    2.78
   9   7  -7   25.86    2.61
  -9  -7   7   26.12    2.75
   9   7  -7   22.06    2.72
   9   7   7   23.90    1.99
  -9  -7  -7   25.55    1.96
   9   7   7   25.40    2.05
  -9  -7  -7   24.43    1.86
  -8  -6   7    2.81    1.58
  -8  -6  -7    4.37    1.22
  -8  -6   7    1.73    1.64
   8   6  -7    3.28    1.54
  -8  -6  -7    2.42    1.06
   8   6   7    0.86    1.10
   8   6  -7    0.30    1.65
   8   6   7    3.10    1.18
   7   5  -7   13.49    1.83
  -7  -5   7   15.39    1.96
   7   5   7   15.93    1.58
  -7  -5  -7   13.70    1.39
  -7  -5   7    7.92    1.88
  -7  -5  -7   15.71    1.48
   7   5   7   13.18    1.47
   7   5  -7   11.15    1.88
  -6  -4  -7    0.02    0.86
   6   4  -7   -1.25    1.23
  -6  -4   7   -1.26    1.35
  -6  -4  -7    0.39    0.83
   6   4   7   -0.16    0.97
   6   4  -7   -0.05    1.01
   6   4   7    0.17    0.95
  -5  -3  -7  354.58   11.09
   5   3   7  334.60   10.97
  -5  -3  -7  336.33   11.04
   5   3   7  342.98   11.19
   5   3  -7  331.76   11.53
   5   3  -7  347.41   11.34
  -5  -3   7  352.94   11.77
   5   3   7  280.68   10.92
  -5  -3   7  351.44   11.39
  -4  -2   7   -1.06    0.83
   4   2   7    0.92    0.90
   4   2  -7   -0.57    0.83
  -4  -2  -7   -0.60    0.77
  -4  -2  -7   -0.39    0.74
   4   2  -7   -1.00    0.75
   4   2   7   -0.82    0.74
   4   2   7    0.48    0.99
  -4  -2   7   -0.32    1.07
   4   2  -7    1.06    1.07
   3   1   7    0.46    0.81
   3   1   7    0.86    0.90
  -3  -1  -7    1.73    0.86
   3   1  -7    1.03    0.92
  -3  -1   7   -0.44    0.32
   3   1  -7    1.60    1.02
  -3  -1   7    1.99    1.14
   3   1   7    1.35    0.98
   3   1  -7    2.15    0.89
   2   0  -7    0.27    0.85
   2   0  -7   -0.28    0.75
   2   0   7   -0.62    0.81
  -2   0   7    0.94    1.02
   2   0   7   -0.61    0.86
  -2   0   7   -0.05    0.80
  -2   0  -7    0.07    0.83
   2   0  -7    0.40    0.92
   2   0   7   -0.05    1.00
  -1   1   7   56.96    2.79
   1  -1   7   58.52    3.16
   1  -1  -7   61.11    2.91
  -1   1  -7   58.83    2.93
   1  -1   7   58.16    2.87
  -1   1   7   55.15    2.97
   1  -1   7   58.59    2.90
   0   2  -7   15.25    1.60
   0   2   7   22.60    1.82
   0   2   7   14.39    1.40
   0  -2  -7   15.80    1.42
   0  -2   7   16.37    1.60
   0  -2   7   14.80    1.76
   0   2   7   19.71    1.58
   0  -2  -7   19.38    1.55
   1   3  -7    1.40    0.94
  -1  -3  -7    1.37    0.94
   1   3   7   -0.16    0.98
   1   3  -7    0.39    0.88
  -1  -3  -7    0.29    0.83
   1   3   7    0.74    0.85
   1   3  -7    0.18    1.05
  -1  -3   7    1.67    1.05
  -1  -3   7    2.67    1.29
   1   3   7    2.16    0.93
  -2  -4  -7   21.78    1.68
  -2  -4   7   18.12    2.12
   2   4   7   21.18    1.71
   2   4   7   18.72    1.59
   2   4  -7   23.67    1.95
   2   4  -7   25.35    2.17
  -2  -4  -7   22.47    1.76
   2   4  -7   18.81    1.78
   2   4   7   19.25    1.79
  -3  -5   7   18.79    2.23
   3   5  -7   17.08    1.81
  -3  -5  -7   19.52    1.63
   3   5   7   15.77    1.60
   3   5  -7   25.52    2.12
   3   5  -7   17.83    2.06
  -3  -5   7   19.60    2.01
  -3  -5  -7   18.80    1.58
   3   5   7   15.99    1.73
   4   6  -7    1.84    1.32
  -4  -6  -7    2.28    1.13
  -4  -6   7    1.74    1.65
   4   6   7    2.00    1.18
   4   6  -7    1.25    1.48
  -4  -6  -7    0.90    0.99
  -4  -6   7    1.73    1.25
   4   6   7   -0.25    1.05
  -4  -6   7   -0.42    0.71
   5   7  -7   71.51    4.10
  -5  -7   7   69.25    4.01
   5   7  -7   72.96    4.28
  -5  -7  -7   70.02    3.50
   5   7   7   67.27    3.46
  -5  -7   7   66.11    4.49
  -5  -7  -7   68.40    3.31
   5   7   7   61.92    3.41
  -6  -8  -7   -1.18    1.05
   6   8   7    1.53    1.40
  -6  -8   7    1.07    1.54
   6   8  -7   -2.22    1.46
   6   8   7   -0.34    1.26
  -6  -8   7   -2.87    1.68
   6   8   7    0.17    1.30
  -6  -8  -7   -1.49    1.21
   6   8  -7   -1.88    1.73
  -7  -9   7   35.31    3.15
  -7  -9  -7   36.75    2.65
   7   9   7   40.00    2.91
   7   9  -7   36.87    3.31
   7   9   7   32.99    2.57
   7   9  -7   32.39    3.25
  -7  -9  -7   34.01    2.56
  -7  -9   7   41.00    3.83
   7   9   7   38.06    2.88
  -8 -10   7    6.82    2.49
   8  10   7    3.54    1.71
   8  10   7    1.68    1.56
   8  10   7    3.59    1.61
   8  10  -7    4.80    2.24
  -8 -10  -7    2.07    1.44
   9  11   7    5.68    1.95
  -9 -11   7    6.48    2.82
   9  11   7    7.32    2.09
   9  11   7    6.01    2.00
  -9 -11  -7   10.39    1.88
   9  11  -7    7.57    2.72
 -10 -12  -7   -0.01    1.68
  10  12   7    2.92    1.87
  10  12   7    3.54    2.07
  10  12  -7    1.63    2.40
  10  12   7    4.27    2.03
  11  13   7   -0.06    1.89
  11  13   7    0.40    2.10
 -11 -13  -7   -0.67    1.75
  11  13   7    3.72    2.21
  11  13  -7    1.15    2.54
  12  14   7    2.57    2.31
  12  14  -7    1.62    2.81
  12  14   7    2.91    2.04
  13  15   7    2.64    2.59
  13  15  -7    3.38    3.15
  13  15   7    5.37    2.42
  14  16   7   -0.09    2.15
  14  16   7    1.66    2.96
  14  16  -7    0.15    3.13
  16  14  -8    5.17    3.25
  16  14   8   10.76    3.03
  16  14   8    8.29    2.19
  15  13   8   22.59    3.13
  15  13   8   17.03    2.44
  15  13  -8   16.29    3.50
  15  13   8   24.14    3.08
 -15 -13  -8   24.36    2.83
  14  12  -8    5.32    2.83
 -14 -12  -8    3.10    1.87
  14  12   8    6.15    1.93
  14  12   8    7.52    2.18
  14  12   8    1.15    2.22
  13  11   8   56.97    3.51
  13  11   8   60.20    4.07
  13  11   8   57.72    3.99
  13  11  -8   59.11    4.76
 -13 -11  -8   51.75    3.56
  12  10   8   36.88    3.10
 -12 -10  -8   29.26    2.56
  12  10   8   33.31    2.67
  12  10  -8   35.44    3.67
  11   9   8   76.97    3.99
  11   9  -8   73.00    5.09
  11   9   8   76.98    4.12
 -11  -9  -8   75.72    3.85
 -10  -8   8  128.36    6.25
  10   8   8  111.93    4.96
 -10  -8  -8  107.78    4.68
 -10  -8   8  126.84    6.54
  10   8  -8  103.16    5.78
  10   8   8  104.25    4.80
   9   7   8  103.32    4.51
   9   7  -8   96.68    5.49
  -9  -7   8  108.01    5.92
   9   7  -8   96.98    5.24
   9   7   8   98.41    4.48
  -9  -7  -8   97.86    4.34
  -9  -7   8  109.66    5.62
  -8  -6  -8   60.95    3.15
   8   6  -8   63.90    4.09
   8   6   8   61.91    3.33
  -8  -6  -8   72.67    3.48
   8   6   8   65.08    3.43
   8   6  -8   68.92    3.87
  -8  -6   8   68.67    4.54
   7   5   8  309.04   10.45
  -7  -5  -8  302.36   10.42
   7   5  -8  315.15   11.35
   7   5   8  302.77   10.56
  -7  -5  -8  315.30   10.51
  -7  -5   8  309.36   11.52
   7   5  -8  319.42   11.08
   6   4   8  135.49    5.40
   6   4  -8  126.20    5.80
  -6  -4  -8  144.16    5.34
  -6  -4   8  143.95    6.14
  -6  -4  -8  135.13    5.24
   6   4  -8  136.07    5.65
   6   4   8  136.45    5.27
   5   3  -8  298.43   10.54
   5   3   8  290.70    9.91
  -5  -3  -8  288.25    9.98
   5   3   8  297.96   10.02
  -5  -3  -8  303.53   10.00
   5   3  -8  294.68   10.25
  -5  -3   8  303.08   10.33
  -5  -3   8  286.86   10.63
   5   3   8  291.60   10.12
  -4  -2  -8  186.54    6.83
   4   2   8  196.12    6.95
   4   2  -8  201.34    7.11
   4   2   8  181.87    7.04
  -4  -2   8  190.98    7.42
   4   2   8  188.09    6.83
   4   2  -8  194.12    7.27
  -4  -2   8  195.00    7.16
  -4  -2  -8  189.50    6.91
   4   2  -8  190.46    7.15
   3   1  -8  333.44   11.55
   3   1  -8  349.74   11.41
   3   1   8  348.61   11.37
   3   1   8  336.16   11.26
   3   1  -8  344.19   11.51
  -3  -1   8  333.54   11.73
  -3  -1  -8  343.26   11.33
   3   1   8  324.44   11.47
  -2   0   8   21.23    1.78
  -2   0   8   19.36    2.04
  -2   0  -8   22.46    1.81
   2   0   8   22.36    1.89
   2   0   8   19.45    1.99
   2   0  -8   19.97    1.83
   2   0  -8   19.79    1.72
   2   0   8   20.72    1.80
  -1   1   8 1159.19   35.48
   1  -1   8 1119.94   34.96
   1  -1   8 1137.20   35.55
   1  -1  -8 1121.61   35.26
  -1   1  -8 1150.75   35.32
  -1   1   8 1112.49   34.88
   0  -2  -8  193.33    6.84
   0  -2  -8  181.67    6.76
   0  -2   8  180.85    6.93
   0   2   8  188.72    6.75
   0  -2   8  175.89    7.21
   0   2   8  186.14    6.95
   0   2  -8  186.37    6.97
   1   3   8  566.16   18.44
  -1  -3  -8  585.14   18.61
  -1  -3  -8  577.27   18.64
  -1  -3   8  587.00   18.80
  -1  -3   8  584.11   19.24
   1   3  -8  582.76   18.78
   1   3  -8  564.19   18.92
   1   3   8  579.53   18.81
   1   3   8  606.14   18.75
   2   4   8  177.56    6.76
  -2  -4   8  157.67    6.88
   2   4  -8  178.92    6.93
  -2  -4   8  182.02    7.39
   2   4   8  193.13    6.76
   2   4  -8  180.38    7.14
   2   4  -8  184.51    6.94
   2   4   8  180.55    6.56
  -2  -4  -8  182.82    6.64
  -2  -4  -8  178.59    6.58
   3   5   8  341.67   12.14
   3   5  -8  396.65   12.70
  -3  -5  -8  355.96   12.09
  -3  -5   8  370.97   13.00
   3   5  -8  346.53   12.65
  -3  -5  -8  358.73   12.02
   3   5  -8  364.14   12.46
   3   5   8  349.55   11.97
  -4  -6  -8  208.39    7.31
   4   6   8  187.17    7.36
   4   6  -8  204.91    7.89
  -4  -6   8  199.56    7.81
  -4  -6   8  200.95    8.34
   4   6  -8  194.41    8.00
  -4  -6  -8  196.97    7.26
   4   6   8  195.20    7.28
  -5  -7  -8  272.74    9.34
   5   7  -8  264.77   10.05
   5   7   8  262.82    9.35
  -5  -7  -8  279.09    9.47
   5   7   8  262.85    9.50
  -5  -7   8  253.06   10.49
   5   7  -8  262.09   10.28
  -6  -8  -8  165.70    6.56
  -6  -8   8  176.94    7.96
  -6  -8   8  185.83    7.68
   6   8  -8  170.95    7.76
  -6  -8  -8  183.19    6.82
   6   8   8  163.14    6.68
   6   8   8  164.12    6.73
  -7  -9  -8  149.46    5.85
   7   9  -8  142.25    6.88
   7   9   8  140.54    5.97
   7   9   8  128.51    5.83
  -7  -9   8  145.92    7.15
  -8 -10   8   81.85    5.41
   8  10   8   61.81    3.86
   8  10   8   70.25    4.12
   8  10   8   71.23    4.19
   8  10  -8   72.65    5.07
  -8 -10  -8   67.23    3.75
   9  11   8   86.11    4.51
  -9 -11   8   93.64    5.89
   9  11  -8   79.21    5.39
   9  11   8   87.32    4.74
   9  11   8   81.83    4.80
  -9 -11  -8   78.90    4.29
  10  12  -8   47.10    4.49
  10  12   8   47.60    3.48
 -10 -12  -8   46.01    3.41
  10  12   8   37.77    3.43
  10  12   8   54.29    3.89
 -11 -13  -8   50.26    3.74
  11  13   8   56.07    3.78
  11  13  -8   44.29    4.47
  11  13   8   57.05    4.24
  12  14  -8   11.15    3.23
  12  14   8   11.49    2.47
  12  14   8   10.29    2.89
  13  15   8    3.40    2.48
  13  15   8    4.25    2.70
  13  15  -8    3.50    3.24
  16  14   9    1.93    2.74
  16  14   9    4.18    2.06
  16  14  -9   -1.36    3.13
  15  13  -9    0.03    2.96
  15  13   9   -0.19    1.93
  15  13   9    2.06    2.41
  14  12   9    7.49    2.40
 -14 -12  -9    8.32    2.21
  14  12   9    6.89    2.07
  14  12  -9    8.46    3.21
 -13 -11  -9    0.55    1.77
  13  11   9    0.85    1.77
  13  11   9    1.30    2.27
  13  11  -9    2.47    2.74
  12  10   9    0.67    1.79
 -12 -10  -9    2.29    1.66
  12  10   9    5.28    2.09
  12  10  -9    3.66    2.63
 -11  -9  -9    1.42    1.46
  11   9   9    0.99    1.68
  11   9   9    3.39    1.81
  11   9  -9    3.29    2.55
 -10  -8   9    1.35    2.38
  10   8  -9    3.30    2.32
 -10  -8  -9    5.73    1.60
  10   8   9    5.67    1.83
  10   8   9    3.89    1.60
   9   7  -9    0.93    2.02
  -9  -7  -9   -0.63    1.16
  -9  -7   9   -1.29    1.93
   9   7   9   -0.15    1.50
   9   7   9   -0.22    1.48
  -8  -6   9   -1.17    2.03
  -8  -6  -9    0.44    1.14
   8   6   9    1.00    1.44
   8   6   9    2.92    1.51
   8   6  -9   -2.64    1.84
  -7  -5   9   11.69    2.35
   7   5   9    9.13    1.69
  -7  -5  -9    9.21    1.57
  -7  -5  -9    9.53    1.52
   7   5  -9   13.29    2.01
   7   5  -9   11.20    2.22
   7   5   9   11.58    1.85
  -6  -4   9    0.02    1.62
   6   4  -9   -0.90    1.46
  -6  -4  -9    0.11    1.15
   6   4  -9    0.59    1.29
  -6  -4  -9    1.43    1.23
   6   4   9    1.09    1.33
   6   4   9    0.08    1.28
   5   3  -9    2.46    1.32
   5   3   9    2.81    1.39
  -5  -3   9    3.19    1.46
  -5  -3  -9    1.35    1.18
  -5  -3  -9    3.15    1.20
   5   3  -9    2.93    1.47
   5   3   9    0.78    1.06
   5   3   9    1.24    1.17
  -5  -3   9    3.21    1.78
  -4  -2   9   11.68    1.94
  -4  -2  -9   10.39    1.50
  -4  -2  -9   11.68    1.51
   4   2   9   10.26    1.57
   4   2   9   10.58    1.48
   4   2   9    8.96    1.55
  -4  -2   9    8.81    1.46
   4   2  -9    9.65    1.75
   4   2  -9   14.03    1.69
  -3  -1  -9    8.58    1.43
   3   1   9    6.07    1.43
   3   1  -9    3.47    1.42
  -3  -1   9    7.26    1.69
   3   1   9    7.47    1.34
   3   1  -9   10.06    1.52
   3   1  -9    9.26    1.48
  -3  -1  -9    9.22    1.50
   3   1   9    6.67    1.62
  -3  -1   9    8.54    1.43
   2   0   9   -1.00    1.26
   2   0   9    0.84    1.13
  -2   0   9   -0.17    1.19
  -2   0   9   -0.39    1.32
   2   0   9   -1.01    1.02
   2   0  -9   -0.96    1.09
  -2   0  -9    1.30    1.14
   2   0  -9   -0.49    0.97
  -1   1   9    0.11    1.06
   1  -1  -9    0.36    1.18
   1  -1   9   -0.79    1.21
   1  -1   9    1.69    1.40
  -1   1  -9    0.08    1.13
  -1   1   9   -1.28    1.20
   1  -1  -9    0.22    0.80
   0  -2  -9   87.10    4.15
   0  -2   9   91.38    4.62
   0   2  -9   96.31    4.38
   0   2   9   88.30    4.33
   0  -2  -9   91.65    4.21
   0  -2   9   98.47    4.37
   0   2   9   89.63    4.09
   1   3   9    3.50    1.45
  -1  -3   9    5.15    1.75
  -1  -3  -9    3.37    1.33
  -1  -3   9    5.74    1.60
   1   3  -9    6.32    1.54
   1   3  -9    6.68    1.45
  -1  -3  -9    4.56    1.30
   1   3   9    4.65    1.39
  -2  -4  -9   30.99    2.35
   2   4  -9   32.74    2.54
   2   4   9   35.24    2.66
   2   4   9   30.42    2.33
   2   4   9   30.64    2.43
  -2  -4   9   29.77    2.55
  -2  -4   9   31.28    2.91
  -2  -4  -9   30.57    2.26
   2   4  -9   34.17    2.73
  -3  -5  -9    3.94    1.25
   3   5  -9    6.17    1.64
  -3  -5   9    0.75    0.71
  -3  -5   9    3.13    1.95
   3   5   9    1.90    1.41
   3   5  -9    3.55    1.74
   3   5   9    2.79    1.33
  -3  -5  -9    2.36    1.40
   3   5  -9    5.68    1.59
   4   6   9   12.63    1.92
   4   6  -9   11.62    2.05
   4   6  -9   16.58    2.40
  -4  -6  -9   17.59    1.91
  -4  -6   9   14.51    2.72
   4   6   9   18.55    2.16
  -4  -6   9   17.48    2.30
  -4  -6  -9   13.58    1.80
   5   7   9    6.39    1.79
  -5  -7  -9    7.27    1.78
   5   7   9    3.84    1.69
  -5  -7   9    7.16    2.49
  -5  -7  -9    8.90    1.64
   5   7  -9    5.55    2.21
  -6  -8  -9   -0.29    1.42
   6   8   9   -0.46    1.54
  -6  -8  -9    2.54    1.44
  -6  -8   9   -0.46    2.19
   6   8  -9   -2.99    2.06
   6   8   9    1.78    1.67
   7   9  -9    0.28    2.30
  -7  -9   9    0.21    2.41
  -7  -9  -9    0.18    1.38
   7   9   9    0.34    1.71
   7   9   9    1.19    1.69
  -8 -10   9    1.98    2.65
  -8 -10  -9   -0.19    1.52
   8  10   9    3.88    1.96
   8  10  -9   -1.54    2.16
   8  10   9    0.43    1.70
  -9 -11  -9   -1.11    1.61
   9  11   9   -1.64    1.85
   9  11  -9    0.24    2.53
   9  11   9    0.31    1.79
 -10 -12  -9   -2.44    1.65
  10  12  -9    0.75    2.47
  10  12   9    1.58    1.87
  10  12   9   -1.34    2.10
  11  13   9    1.11    2.30
  11  13  -9    1.56    2.70
  11  13   9   -0.90    2.03
  12  14   9    5.66    2.72
  12  14  -9   -0.22    2.81
  12  14   9    4.82    2.40
  13  15   9    0.27    2.58
  13  15   9    3.25    2.44
  13  15  -9   -1.38    2.98
  15  13 -10   -0.43    3.02
  15  13  10   -0.18    2.66
  15  13  10    3.71    2.15
  14  12  10    7.85    2.15
  14  12 -10   10.56    3.40
  14  12  10    5.07    2.66
  13  11 -10    6.25    3.06
  13  11  10   -0.35    2.21
  13  11  10    6.83    2.04
 -13 -11 -10    1.86    1.86
  12  10 -10   40.81    4.24
 -12 -10 -10   36.56    2.91
  12  10  10   38.89    3.10
  12  10  10   34.81    3.35
  11   9  10    4.48    2.06
  11   9 -10   10.11    2.89
 -11  -9 -10    6.65    1.79
  11   9  10    6.76    1.98
 -10  -8 -10  105.24    4.89
  10   8  10  104.33    5.00
 -10  -8  10  113.72    6.57
  10   8 -10  101.85    6.25
  10   8  10  102.18    5.06
   9   7 -10    5.73    2.40
   9   7  10    9.38    1.98
  -9  -7 -10    7.12    1.70
   9   7  10    7.26    1.96
  -9  -7  10    5.95    2.56
  -8  -6  10  279.44   10.58
  -8  -6 -10  234.11    8.81
   8   6  10  248.46    8.93
   8   6  10  235.04    8.99
   8   6 -10  226.97    9.71
  -7  -5 -10   48.20    3.02
   7   5  10   46.21    3.26
   7   5  10   51.38    3.31
   7   5 -10   48.75    3.70
  -7  -5  10   47.10    3.93
  -6  -4 -10  510.33   16.55
   6   4  10  509.88   16.47
  -6  -4 -10  489.97   16.48
  -6  -4  10  500.11   17.48
   6   4  10  506.46   16.72
   6   4 -10  487.47   17.14
  -5  -3 -10   46.31    3.04
   5   3  10   53.81    3.30
  -5  -3  10   56.52    4.04
  -5  -3 -10   50.07    3.12
   5   3  10   48.39    3.17
   5   3 -10   52.36    3.56
   5   3  10   56.41    3.48
  -4  -2 -10  313.08   10.49
   4   2 -10  307.90   10.63
   4   2  10  294.63   10.67
  -4  -2  10  289.79   11.00
   4   2  10  288.63   10.29
  -4  -2 -10  290.49   10.46
   4   2 -10  287.49   10.73
   4   2  10  301.82   10.47
   3   1  10   41.59    2.99
   3   1  10   34.21    2.65
   3   1 -10   40.59    2.81
   3   1  10   37.04    2.68
  -3  -1  10   41.05    2.92
  -3  -1 -10   35.13    2.77
  -3  -1  10   42.92    3.25
   3   1 -10   47.51    3.13
  -3  -1 -10   43.54    2.94
   3   1 -10   36.50    2.78
  -2   0 -10  277.90    9.86
   2   0 -10  265.32    9.79
   2   0  10  268.61   10.01
  -2   0  10  263.53   10.00
   2   0 -10  270.38    9.79
   2   0  10  271.99    9.67
  -2   0  10  267.75    9.65
  -2   0 -10  275.35    9.71
   1  -1  10   80.64    4.12
  -1   1  10   79.64    4.33
   1  -1 -10   77.03    4.02
  -1   1  10   84.05    4.05
  -1   1 -10   81.86    4.25
  -1   1 -10   81.36    4.14
   1  -1  10   87.14    4.60
   0   2  10  250.60    9.60
   0  -2 -10  254.47    9.33
   0  -2 -10  261.26    9.43
   0  -2  10  263.68    9.91
   0  -2  10  259.67    9.56
   0   2 -10  270.78    9.68
   0   2  10  257.85    9.27
  -1  -3 -10   77.44    3.90
  -1  -3  10   75.11    4.47
   1   3  10   78.98    3.97
  -1  -3 -10   72.07    3.86
   1   3  10   74.49    4.18
   1   3 -10   70.81    4.13
   1   3 -10   77.80    4.30
  -1  -3  10   76.24    4.17
   2   4  10  524.25   17.45
   2   4 -10  545.40   17.96
   2   4 -10  510.36   17.97
   2   4  10  532.38   17.78
  -2  -4 -10  526.88   17.56
  -2  -4  10  555.06   18.57
  -2  -4 -10  536.51   17.59
  -2  -4  10  541.23   17.89
   3   5 -10   84.92    4.82
   3   5  10   87.02    4.19
  -3  -5  10   78.31    5.01
  -3  -5 -10   78.35    4.12
  -3  -5 -10   82.83    4.20
   3   5  10   85.43    4.49
  -4  -6 -10  718.30   23.73
   4   6  10  719.69   23.93
  -4  -6  10  759.58   25.01
   4   6 -10  776.15   24.72
   4   6  10  727.61   23.61
  -4  -6 -10  730.99   23.71
   5   7  10   79.40    4.29
   5   7 -10   77.83    5.12
   5   7  10   69.59    4.24
  -5  -7 -10   78.62    4.25
  -5  -7  10   83.84    5.42
  -5  -7 -10   76.48    4.12
  -6  -8  10  239.64   10.00
  -6  -8 -10  225.25    8.37
   6   8  10  220.33    8.55
   6   8 -10  212.11    9.38
   6   8  10  207.95    8.42
  -7  -9  10   11.51    3.01
   7   9 -10   10.69    2.75
   7   9  10    9.28    2.12
  -7  -9 -10    7.22    1.81
   7   9  10    7.65    1.99
  -8 -10 -10   33.77    2.85
   8  10  10   34.11    3.03
   8  10  10   34.97    3.16
  -8 -10  10   35.98    4.18
   8  10 -10   38.13    4.11
   9  11  10   12.98    2.49
   9  11 -10   13.84    3.31
   9  11  10   12.60    2.66
  10  12 -10   34.86    4.10
  10  12  10   36.45    3.33
  10  12  10   32.09    3.45
  11  13  10    4.80    2.32
  11  13 -10    1.95    2.88
  11  13  10    2.67    2.63
  12  14  10   24.36    3.54
  12  14  10   25.38    3.18
  12  14 -10   20.04    3.80
  14  12 -11    1.87    3.10
  14  12  11    0.81    2.11
  14  12  11   -4.73    2.59
  13  11  11    2.78    2.11
  13  11 -11    3.77    2.95
  13  11  11    1.94    2.47
 -12 -10 -11    4.65    1.94
  12  10  11    9.32    2.33
  12  10 -11    7.55    2.97
  12  10  11    7.96    2.58
 -11  -9 -11    1.52    1.77
  11   9 -11    3.87    2.70
  11   9  11    0.18    2.03
  11   9  11    1.50    1.90
  10   8 -11   14.58    3.07
  10   8  11   11.09    2.24
 -10  -8 -11   12.44    2.14
  10   8  11   11.40    2.40
   9   7  11    0.77    1.83
   9   7  11    0.02    1.83
  -9  -7 -11    1.58    1.52
   9   7 -11    2.18    2.40
  -9  -7  11   -1.03    2.51
  -8  -6 -11    0.33    1.51
   8   6  11    1.83    1.78
  -8  -6  11   -0.52    2.43
   8   6 -11    0.39    2.09
   8   6  11    0.25    1.70
  -7  -5  11   -0.48    2.17
   7   5  11    0.34    1.72
   7   5  11   -1.31    1.64
  -7  -5 -11   -0.63    1.34
   7   5 -11    0.82    2.01
   6   4 -11    4.01    1.93
   6   4  11   -0.19    1.56
  -6  -4  11    4.24    2.36
   6   4  11   -0.86    1.50
  -6  -4 -11   -0.73    1.34
  -6  -4 -11    3.85    1.68
  -5  -3 -11   -1.44    1.35
   5   3  11   -1.77    1.55
  -5  -3 -11   -1.28    1.34
  -5  -3  11    3.50    2.13
   5   3 -11    1.39    1.77
   5   3  11   -3.13    1.61
  -4  -2 -11    5.61    1.66
   4   2 -11    6.57    1.99
   4   2  11    5.77    1.77
  -4  -2  11    5.36    2.17
   4   2  11    5.19    1.91
  -4  -2 -11    8.24    1.83
  -3  -1  11   37.22    3.24
   3   1  11   34.69    2.99
   3   1  11   31.84    2.68
  -3  -1 -11   28.93    2.60
  -3  -1  11   31.52    2.73
   3   1 -11   30.92    2.78
  -3  -1 -11   33.41    2.73
  -2   0  11   -1.08    1.64
  -2   0  11    1.66    1.47
   2   0 -11   -0.77    1.38
  -2   0 -11    2.20    1.48
   2   0  11   -0.62    1.67
  -2   0 -11    1.35    1.45
   2   0  11    1.77    1.64
   2   0 -11    0.66    1.33
   1  -1  11    1.29    1.73
  -1   1  11   -0.72    1.58
   1  -1  11   -2.62    1.52
   1  -1 -11   -0.04    1.52
  -1   1  11   -1.14    1.36
   1  -1 -11    0.84    0.75
  -1   1 -11   -0.76    1.43
  -1   1 -11   -0.65    1.41
   0  -2  11   30.63    3.12
   0  -2 -11   38.79    2.98
   0  -2 -11   32.71    2.62
   0  -2  11   44.42    3.26
   0   2 -11   36.80    2.97
   0   2 -11   43.32    3.14
   0   2  11   39.46    3.19
   0   2 -11   38.09    3.00
   0   2  11   35.21    2.75
   1   3  11   41.25    2.99
  -1  -3 -11   33.43    2.75
   1   3 -11   44.22    3.23
  -1  -3  11   37.88    3.22
   1   3  11   37.38    3.06
  -1  -3  11   40.22    3.46
  -1  -3 -11   40.49    3.05
  -2  -4  11    1.04    2.10
  -2  -4 -11    1.61    1.65
   2   4 -11    1.34    1.87
   2   4  11    0.18    1.66
   2   4  11    0.05    1.80
  -2  -4 -11   -0.80    1.46
  -3  -5 -11    0.46    1.51
   3   5  11   -1.50    1.73
  -3  -5 -11    0.47    1.55
   3   5  11    1.14    1.73
   3   5 -11   -0.79    1.74
  -3  -5  11   -0.05    2.30
   4   6 -11   -0.26    2.02
  -4  -6  11    0.79    2.25
   4   6  11   -1.09    1.65
   4   6  11    0.93    1.85
  -4  -6 -11    0.44    1.66
  -4  -6 -11   -0.04    1.39
   5   7  11    0.46    1.83
   5   7 -11   -1.20    2.24
   5   7  11   -0.26    1.81
  -5  -7 -11    0.68    1.55
  -5  -7  11    1.83    2.53
  -6  -8 -11    7.43    1.85
  -6  -8  11    5.32    2.84
   6   8  11    5.09    1.96
   6   8 -11    0.47    2.43
   6   8  11    2.01    1.93
   7   9  11    0.77    2.02
   7   9 -11    2.49    2.62
  -7  -9 -11    1.93    1.67
  -7  -9  11   -2.96    2.45
   7   9  11   -0.59    1.86
   8  10  11    1.59    2.02
  -8 -10  11   -0.02    2.82
   8  10 -11   -0.29    2.75
   8  10  11    1.89    2.21
   9  11 -11    5.58    3.11
   9  11  11    0.78    2.27
   9  11  11    4.47    2.26
  10  12  11    2.85    2.55
  10  12 -11   -0.64    3.01
  10  12  11   -0.86    2.05
  11  13 -11    8.14    3.57
  11  13  11    1.52    2.67
  11  13  11    4.38    2.48
  12  14 -11   -0.65    3.34
  12  14  11    3.25    2.77
  12  14  11    4.02    2.56
  14  12  12   -1.13    2.23
  14  12 -12   -0.57    3.02
  14  12  12    1.67    2.72
  13  11  12   37.53    3.43
  13  11  12   31.37    3.67
  13  11 -12   35.35    4.68
  12  10  12    3.14    2.38
  12  10 -12    0.48    2.96
  12  10  12    2.06    2.12
 -11  -9 -12   46.44    3.51
  11   9  12   37.35    3.45
  11   9  12   36.06    3.30
  11   9 -12   42.43    4.41
  10   8  12    6.82    2.35
  10   8  12    6.34    2.24
 -10  -8 -12    4.96    1.92
  10   8 -12    3.06    2.89
  -9  -7 -12   40.70    3.15
   9   7  12   41.27    3.38
  -9  -7  12   51.43    4.98
   9   7  12   52.78    3.78
   9   7 -12   48.40    4.47
  -8  -6  12    1.72    2.63
   8   6  12    0.79    1.87
   8   6 -12   -0.36    2.31
   8   6  12    0.87    1.94
  -8  -6 -12    0.35    1.59
   7   5 -12  129.30    6.63
   7   5  12  131.98    5.95
  -7  -5 -12  124.13    5.68
  -7  -5  12  129.77    7.03
   7   5  12  120.54    5.92
  -6  -4 -12    3.30    1.67
  -6  -4  12    4.56    2.68
   6   4  12    4.57    1.98
   6   4  12    4.65    1.99
   6   4 -12    4.85    2.24
   5   3  12  150.03    6.95
   5   3  12  156.95    6.73
  -5  -3  12  172.45    7.68
   5   3 -12  152.38    7.15
  -5  -3 -12  165.96    6.83
  -5  -3 -12  160.17    6.73
   4   2 -12    0.49    1.86
   4   2  12    0.33    1.75
  -4  -2 -12    0.80    1.52
   4   2  12   -0.17    1.78
  -4  -2 -12    0.43    1.57
  -4  -2  12    3.14    2.17
  -3  -1 -12  168.42    7.25
   3   1 -12  176.26    7.47
   3   1  12  173.89    7.55
  -3  -1  12  181.70    7.85
   3   1  12  178.57    7.32
  -3  -1 -12  183.98    7.37
  -2   0 -12   20.43    2.41
  -2   0 -12   20.88    2.48
  -2   0  12   16.08    2.59
   2   0  12   13.24    2.46
   2   0  12   20.16    2.42
   2   0 -12   13.62    2.34
   1  -1  12  428.53   15.18
   1  -1  12  413.18   14.63
  -1   1 -12  418.19   14.75
  -1   1  12  422.39   14.65
  -1   1  12  433.46   15.10
   1  -1 -12  422.03   14.75
   0  -2 -12    0.27    1.75
   0   2 -12   -0.14    1.73
   0  -2  12   -2.95    1.73
   0   2  12    1.36    1.83
   0   2  12   -1.39    1.65
   0  -2  12    0.92    2.16
   1   3  12  225.25    8.96
  -1  -3  12  231.93    9.83
   1   3 -12  247.48    9.62
  -1  -3 -12  238.84    9.11
   1   3  12  245.75    9.52
  -2  -4 -12    4.30    1.95
   2   4  12    2.65    1.82
   2   4 -12    3.61    2.05
   2   4  12   -2.07    1.86
  -2  -4  12    3.05    2.37
  -3  -5 -12  175.37    7.33
   3   5  12  173.24    7.32
  -3  -5  12  187.67    8.54
   3   5  12  171.16    7.50
   3   5 -12  187.20    8.11
  -4  -6  12    3.72    2.70
   4   6  12    3.87    1.92
   4   6 -12    6.37    2.47
   4   6  12    6.27    2.07
   5   7  12  115.36    5.94
   5   7  12  121.73    5.77
   5   7 -12  119.77    6.56
  -5  -7  12  133.09    7.28
  -6  -8  12    6.45    3.11
   6   8  12    2.98    2.02
   6   8 -12    6.33    2.95
   6   8  12    5.83    2.19
   7   9  12   49.46    3.93
  -7  -9  12   57.51    5.34
   7   9 -12   73.59    5.48
   7   9  12   64.01    4.40
  -8 -10  12   -4.62    2.97
   8  10  12   -0.70    2.13
   8  10 -12    1.20    2.97
   8  10  12   -0.59    2.31
   9  11 -12   38.00    4.47
   9  11  12   38.83    3.77
   9  11  12   34.22    3.53
  10  12  12    4.79    2.81
  10  12  12    2.33    2.51
  10  12 -12   -2.31    2.98
  11  13  12   33.13    3.97
  11  13 -12   26.16    4.49
  11  13  12   28.60    3.55
  13  11 -13    3.60    3.53
  13  11  13    0.38    2.43
  13  11  13   -4.20    2.63
  12  10  13    6.06    2.65
  12  10  13    3.82    2.41
  12  10 -13    6.89    3.36
  11   9  13    5.60    2.44
  11   9 -13    9.00    3.60
  11   9  13    7.30    2.65
  10   8  13   -0.01    2.17
  10   8 -13    4.76    3.02
  10   8  13   -0.14    2.28
  -9  -7  13   17.36    3.93
   9   7 -13   10.07    3.13
   9   7  13   10.87    2.50
   9   7  13   13.61    2.70
  -8  -6  13   -0.09    2.78
   8   6  13   -2.63    1.79
   8   6  13    1.59    2.13
   8   6 -13   -1.45    2.59
   7   5  13   -1.09    2.05
  -7  -5  13    1.05    2.67
   7   5 -13   -3.55    2.13
   7   5  13    2.18    2.07
  -6  -4 -13    7.56    2.00
   6   4 -13    9.65    2.51
   6   4  13    8.34    2.34
  -6  -4  13    9.90    2.99
   6   4  13   13.01    2.29
   5   3 -13   13.70    2.69
   5   3  13   23.56    2.96
  -5  -3  13   20.18    3.27
   5   3  13   20.84    2.70
  -4  -2  13   28.35    3.43
   4   2  13   24.12    2.70
   4   2 -13   20.30    2.91
   4   2  13   20.76    2.80
  -3  -1  13    0.30    2.17
  -3  -1 -13    3.90    2.01
   3   1 -13    2.87    2.06
   3   1  13    0.88    2.20
   3   1  13    3.34    2.08
   2   0  13   -0.91    2.05
   2   0 -13    1.19    1.94
  -2   0  13    1.91    2.21
   2   0  13    3.24    2.00
  -2   0 -13    0.11    1.90
   1  -1  13   15.06    2.94
  -1   1  13    7.34    2.41
  -1   1 -13   12.98    2.42
   1  -1 -13    9.35    2.18
   0  -2  13    0.33    2.28
   0   2  13   -1.59    1.93
   0  -2 -13   -2.94    1.72
   0   2 -13   -0.10    1.92
  -1  -3 -13   12.06    2.25
   1   3  13    3.81    2.15
  -1  -3  13    7.86    2.83
   1   3 -13   10.67    2.46
  -2  -4  13   -2.10    2.59
  -2  -4 -13    2.12    1.98
   2   4  13   -0.15    1.96
   2   4  13   -1.11    1.78
   2   4 -13    0.85    2.22
  -3  -5  13    3.59    2.92
   3   5  13   -5.36    1.87
   3   5  13    1.81    2.04
   3   5 -13    0.05    2.25
   4   6  13   -2.40    2.06
   4   6 -13    0.60    2.43
   4   6  13    0.02    2.06
  -4  -6  13    2.79    2.99
   5   7  13    0.76    2.07
   5   7 -13    1.83    2.56
  -5  -7  13    3.95    3.10
   5   7  13    2.85    2.25
   6   8  13    5.95    2.50
   6   8  13    5.01    2.33
  -6  -8  13    4.29    3.34
   6   8 -13    5.77    2.85
   7   9 -13    8.84    3.30
   7   9  13   10.60    2.68
  -7  -9  13   16.85    3.91
   7   9  13    6.07    2.58
   8  10 -13    1.34    3.20
   8  10  13    0.98    2.51
   8  10  13    3.40    2.42
   9  11  13   -0.99    2.31
   9  11 -13    2.65    3.32
  10  12  13    0.98    2.46
  10  12 -13   -3.37    3.15
  12  10  14   37.07    3.89
  12  10  14   37.86    4.05
  12  10 -14   27.41    4.72
  11   9  14    0.77    2.50
  11   9  14    1.64    2.70
  11   9 -14    8.79    3.78
  10   8  14   21.13    3.26
  10   8  14   23.66    3.41
  10   8 -14   38.78    4.76
   9   7  14   -2.92    2.30
   9   7  14   -2.47    2.18
   9   7 -14   -0.40    2.98
   8   6  14   22.71    3.13
  -8  -6  14   24.35    4.44
   8   6 -14   26.14    4.01
   8   6  14   18.90    3.04
   7   5 -14   -1.39    2.67
  -7  -5  14    2.83    3.11
   7   5  14    0.30    2.24
   7   5  14    0.99    2.22
  -6  -4  14   85.82    6.35
   6   4 -14   88.87    5.58
   6   4  14   92.09    5.25
   6   4  14   71.46    4.85
   5   3  14   -1.02    2.14
  -5  -3  14    3.62    2.76
   5   3  14    3.69    2.46
   5   3 -14    0.00    2.29
   4   2 -14  113.79    6.40
   4   2  14  117.67    6.02
  -4  -2  14  127.33    6.96
   4   2  14  133.21    6.50
   3   1 -14   17.52    3.03
  -3  -1  14   12.82    3.02
   3   1  14   10.88    2.78
   2   0 -14  244.30    9.93
   2   0  14  248.41   10.40
  -2   0 -14  237.73    9.86
  -2   0  14  251.40   10.50
   1  -1  14    0.06    2.51
   1  -1 -14    4.70    2.27
  -1   1 -14    1.08    2.05
  -1   1  14    3.61    2.46
   0  -2  14  150.86    7.62
   0   2  14  145.93    7.21
   0  -2 -14  149.03    6.87
   0   2 -14  145.52    7.10
   1   3 -14   -1.19    2.06
  -1  -3 -14    1.24    1.98
  -1  -3  14   -1.07    2.72
   1   3  14   -2.58    2.23
   2   4 -14   71.29    5.18
  -2  -4  14   62.29    5.13
   2   4  14   59.90    4.57
  -3  -5  14   -1.16    2.95
   3   5 -14   -0.20    2.38
   3   5  14    1.38    2.33
  -4  -6  14   84.18    6.11
   4   6  14   65.94    4.87
   4   6 -14   63.11    5.08
   5   7  14   -0.42    2.36
  -5  -7  14    0.44    3.23
   5   7 -14   -1.43    2.81
   6   8 -14   73.22    5.64
  -6  -8  14   76.51    6.30
   6   8  14   61.67    4.85
  -7  -9  14    4.89    3.81
   7   9 -14    5.14    3.28
   7   9  14   -0.39    2.40
   8  10  14   50.30    4.29
   8  10 -14   55.92    5.58
   9  11  14   -2.10    2.49
   9  11 -14   -3.59    3.17
  10  12 -14   33.62    5.05
  10  12  14   29.27    3.82
  11   9  15    4.35    2.77
  11   9 -15   -7.66    3.01
  10   8 -15    1.46    3.65
  10   8  15    0.68    2.66
   9   7  15   -1.99    2.55
   9   7 -15   -0.39    3.21
   9   7  15    1.03    2.53
   8   6  15   -0.90    2.32
   8   6  15   -0.28    2.45
   8   6 -15    3.19    3.09
  -8  -6  15    5.25    3.79
  -7  -5  15    0.11    3.36
   7   5  15   -0.14    2.43
   7   5 -15    0.00    2.96
   6   4  15    0.93    2.50
   6   4 -15   -2.89    2.46
  -6  -4  15   -0.97    3.18
  -5  -3  15   -0.93    3.04
   5   3 -15    0.25    2.71
   5   3  15   -3.11    2.39
   4   2 -15   -0.78    2.47
  -4  -2  15    1.10    2.76
   4   2  15   -0.40    2.45
   3   1 -15    8.13    2.63
  -3  -1  15    2.17    2.97
   3   1  15    6.31    2.85
   2   0 -15    1.92    2.43
   2   0  15    4.85    2.85
  -2   0  15    0.73    2.59
   1  -1 -15   -0.50    2.15
  -1   1  15   -1.23    2.45
  -1   1 -15    0.58    2.28
   1  -1  15    3.49    2.72
   0   2  15    3.08    2.73
   0  -2  15    4.35    3.08
   0   2 -15    0.62    2.48
   0  -2 -15    5.49    2.54
   1   3  15    2.43    2.60
  -1  -3  15    3.03    3.18
   1   3 -15    3.75    2.51
   2   4 -15   -0.37    2.34
   2   4  15   -0.41    2.54
  -2  -4  15   -0.39    3.16
   3   5 -15   -1.79    2.51
  -3  -5  15   -1.62    3.07
   3   5  15   -3.85    2.23
   4   6  15    0.90    2.42
  -4  -6  15    2.90    3.42
   4   6 -15   -2.03    2.62
   5   7 -15    6.26    3.19
   5   7  15    8.81    2.95
  -5  -7  15    6.57    3.79
  -6  -8  15   -2.49    3.80
   6   8 -15    2.44    3.17
   6   8  15    2.78    2.71
   7   9  15   -0.54    2.64
   7   9 -15   -1.68    3.22
  -7  -9  15    2.45    3.72
   8  10 -15    2.72    3.59
   8  10  15    1.61    2.85
   9  11  15   -0.47    2.75
  10   8 -16    0.97    3.83
  10   8  16    1.02    2.68
   9   7  16   16.91    3.46
   9   7 -16   19.27    4.26
   8   6 -16   16.47    3.98
   8   6  16    8.87    3.19
  -8  -6  16    6.44    3.94
   7   5 -16   44.93    5.12
  -7  -5  16   55.27    5.61
   7   5  16   46.92    4.51
   6   4  16    8.60    3.15
   6   4 -16    5.90    3.31
  -6  -4  16   12.16    4.13
   5   3  16   33.12    4.18
   5   3 -16   45.14    4.64
  -5  -3  16   38.71    4.76
   4   2  16    7.13    3.11
   4   2 -16    8.92    2.97
  -4  -2  16    7.49    3.32
   3   1  16   15.49    3.37
  -3  -1  16   21.76    4.06
   3   1 -16   13.65    3.13
   2   0  16    6.12    3.04
  -2   0  16   16.02    3.48
   2   0 -16   10.49    2.90
   1  -1 -16   45.90    4.33
   1  -1  16   40.45    4.55
  -1   1  16   45.06    4.58
   0   2  16   16.01    3.42
   0  -2  16    7.29    3.47
   1   3  16   48.32    4.56
  -1  -3  16   43.08    5.15
   1   3 -16   52.00    4.61
   2   4 -16   21.98    3.77
  -2  -4  16   18.60    4.31
   2   4  16   11.83    3.40
   3   5  16   74.48    5.78
   3   5 -16   84.21    6.14
  -3  -5  16   88.62    6.91
   4   6  16   11.82    3.35
   4   6 -16   11.52    3.82
  -4  -6  16   16.12    4.60
   5   7 -16   43.43    4.91
  -5  -7  16   56.33    6.01
   5   7  16   42.82    4.57
   6   8 -16   -1.57    3.32
  -6  -8  16   -0.73    3.91
   6   8  16   -0.04    2.83
   7   9  16   11.55    3.30
   7   9 -16   11.32    4.03
   8   6 -17   -1.73    3.42
   8   6  17    4.35    3.14
   7   5  17    3.25    3.26
  -7  -5  17    0.98    3.82
   7   5 -17    5.52    3.50
  -6  -4  17    3.52    3.80
   6   4 -17    1.41    3.30
   6   4  17   -1.04    3.04
  -5  -3  17   10.96    4.13
   5   3  17    2.77    3.01
   5   3 -17    2.59    3.01
   4   2  17    2.66    3.24
   4   2 -17    3.03    3.04
  -4  -2  17    3.68    3.68
   3   1 -17    1.88    2.76
   3   1  17    4.35    3.31
  -3  -1  17   11.75    3.70
   2   0  17    0.20    2.99
  -2   0  17    5.91    3.31
  -1   1  17    1.76    3.15
   1  -1  17    2.31    3.23
   0   2  17    2.46    3.17
   0  -2  17   -0.23    3.31
   1   3  17    9.50    3.51
  -1  -3  17    6.97    3.71
  -2  -4  17   -3.41    3.71
   2   4  17    1.76    3.18
  -3  -5  17    2.92    3.82
   3   5 -17    3.88    3.49
   3   5  17    0.21    3.13
   4   6  17   -0.06    2.87
  -4  -6  17    0.87    3.90
   4   6 -17   -1.56    3.13
   5   7 -17    3.13    3.48
   5   7  17    2.32    3.03
  -5  -7  17   -0.42    4.07
   6   8  17   -2.37    2.94
  -6  -8  17   -2.69    3.85
   6   8 -17    3.54    3.93
  -6  -4  18   20.44    4.80
   6   4  18   13.90    3.83
   6   4 -18   18.28    4.45
  -5  -3  18   14.66    4.77
   5   3  18    6.69    3.61
   5   3 -18   12.78    3.75
   4   2  18    9.23    3.80
   4   2 -18    9.11    3.54
  -4  -2  18   19.04    4.79
   3   1  18    7.77    3.92
  -3  -1  18   14.77    4.24
   2   0  18   15.28    4.43
  -2   0  18   15.18    4.11
   1  -1  18    5.77    3.78
  -1   1  18    1.96    3.51
   0   2  18   19.09    4.32
   0  -2  18   25.21    5.00
  -1  -3  18    8.63    4.51
   1   3  18    9.84    3.68
  -2  -4  18   18.31    4.76
   2   4  18   12.72    3.69
   3   5  18    2.58    3.51
  -3  -5  18   17.84    4.82
   4   6  18   17.67    4.02
  -4  -6  18   17.87    5.01
  19  15   0    0.22    2.00
 -18 -14   0   66.31    4.70
  18  14   0   54.60    3.79
  18  14   0   67.76    4.91
 -17 -13   0   -1.99    2.00
  17  13   0    0.82    1.65
  17  13   0    2.52    2.44
 -16 -12   0  141.38    6.44
  16  12   0  138.96    5.93
  16  12   0  151.42    6.80
  15  11   0    0.41    1.94
  15  11   0    2.25    1.44
 -15 -11   0    0.46    1.56
  14  10   0  436.26   14.86
 -14 -10   0  429.94   14.52
  14  10   0  433.19   14.29
  13   9   0    1.06    1.22
 -13  -9   0    0.29    1.20
  13   9   0    0.38    1.49
  13   9   0   -0.69    1.36
  12   8   0  240.43    8.58
  12   8   0  254.51    9.09
 -12  -8   0  256.49    8.70
  12   8   0  268.51    9.26
  11   7   0    0.39    1.08
  11   7   0    0.57    0.91
  11   7   0   -1.63    1.06
 -11  -7   0    0.52    0.83
 -10  -6   0   79.14    2.99
  10   6   0   75.92    3.41
  10   6   0   75.13    3.42
  10   6   0   72.29    3.07
  -9  -5   0    0.80    0.79
   9   5   0   -0.24    0.75
   9   5   0   -0.20    0.62
  -9  -5   0    0.10    0.52
   9   5   0   -0.99    0.76
   8   4   0 1648.12   49.97
   8   4   0 1616.13   50.21
  -8  -4   0 1711.92   50.22
  -8  -4   0 1611.64   50.40
   8   4   0 1671.48   50.34
  -7  -3   0   -0.62    0.54
   7   3   0   -0.42    0.43
   7   3   0    0.12    0.51
   7   3   0   -0.44    0.52
   6   2   0 1922.47   58.18
  -6  -2   0 1895.29   58.03
   6   2   0 1922.91   58.39
   6   2   0 1889.01   57.58
   5   1   0    0.11    0.22
   4   0   0 1893.55   63.71
  -4   0   0 1793.48   61.62
  -4   0   0 2027.65   62.03
   4   0   0 2169.24   64.11
   4   0   0 2096.71   64.06
   2  -2   0 4198.42  129.69
   2  -2   0 4311.11  131.45
  -2   2   0 4390.50  130.25
   2  -2   0 4374.50  130.50
   2  -2   0 4392.80  131.85
  -2   2   0 4555.90  131.27
  -2   2   0 4168.65  129.51
  -2   2   0 4173.16  131.55
  -1   3   0   -0.09    0.35
  -1   3   0   -0.68    0.14
  -1   3   0   -0.07    0.39
   1  -3   0   -0.11    0.39
   1  -3   0   -0.13    0.36
   1  -3   0   -0.15    0.34
  -1   3   0   -0.28    0.37
   1  -3   0   -0.09    0.39
   0   4   0 1491.95   45.30
   0  -4   0 1493.46   45.28
   0   4   0 1535.36   45.60
   0   4   0 1508.58   45.74
   0   4   0 1469.92   45.28
   1   5   0   -0.33    0.56
   1   5   0   -0.51    0.59
   1   5   0   -0.73    0.61
  -1  -5   0    0.07    0.59
   1   5   0    0.16    0.65
  -1  -5   0   -1.08    0.51
   1   5   0   -1.11    0.55
  -1  -5   0    0.35    0.61
   2   6   0  592.78   18.68
  -2  -6   0  597.21   18.72
   2   6   0  592.01   18.98
   2   6   0  589.31   18.86
  -2  -6   0  604.11   18.73
   2   6   0  607.12   18.76
  -3  -7   0   -1.13    0.69
   3   7   0   -0.46    0.85
   3   7   0   -0.55    0.79
   3   7   0   -0.07    0.80
  -4  -8   0  896.78   28.00
   4   8   0  871.38   28.16
   4   8   0  911.53   28.09
   4   8   0  911.05   28.47
   5   9   0    0.57    1.14
   5   9   0   -0.43    1.18
  -5  -9   0    0.73    1.04
   5   9   0    1.65    1.28
   6  10   0  789.15   25.05
   6  10   0  804.21   25.54
  -6 -10   0  775.42   24.87
   6  10   0  758.41   25.04
  -7 -11   0    0.61    1.30
   7  11   0    0.75    1.54
   7  11   0    1.40    1.47
   7  11   0    0.55    1.55
  -8 -12   0  519.91   17.46
   8  12   0  499.34   17.51
   8  12   0  538.08   17.77
   9  13   0    3.55    1.96
   9  13   0    1.88    1.95
  -9 -13   0    1.71    1.76
  10  14   0  155.84    7.24
 -10 -14   0  173.02    7.46
  11  15   0    0.18    2.24
  12  16   0    8.67    2.86
  13  17   0    1.89    2.75
  14  18   0   22.10    3.81
  19  15  -1    1.56    2.09
  19  15   1    1.66    1.83
  18  14   1    0.93    2.48
  18  14  -1   -0.80    1.89
  18  14  -1   -1.23    2.58
  18  14   1   -1.45    1.67
 -18 -14  -1   -2.95    1.98
  17  13   1    2.28    2.47
  17  13   1   -0.12    1.61
 -17 -13  -1   -0.06    2.02
  17  13  -1    2.76    1.87
 -17 -13   1   -1.85    2.11
  17  13  -1   -1.49    2.36
 -16 -12   1    1.19    2.00
  16  12  -1   -4.26    2.10
  16  12   1    0.79    1.98
  16  12   1   -0.63    1.43
 -16 -12  -1    1.71    1.81
  16  12  -1   -0.96    1.65
  15  11  -1   16.69    2.04
 -15 -11   1   13.34    2.09
  15  11   1   12.31    1.70
  15  11   1   13.89    2.34
  15  11  -1   16.46    2.58
 -15 -11  -1   10.31    1.91
  14  10  -1    0.54    1.42
 -14 -10   1    3.61    1.63
 -14 -10  -1    2.31    1.44
  14  10   1    3.14    1.76
  14  10   1    1.43    1.31
  14  10  -1    1.47    1.89
 -13  -9   1   72.73    3.70
  13   9  -1   73.72    4.06
  13   9   1   65.54    3.25
  13   9  -1   72.91    4.21
 -13  -9  -1   65.43    3.35
  13   9  -1   67.90    3.53
  13   9   1   64.55    3.79
  13   9   1   73.49    3.88
 -12  -8   1    1.56    1.22
  12   8   1    2.26    1.04
  12   8   1   -0.13    1.25
  12   8   1    2.35    1.28
 -12  -8  -1    3.18    1.08
  12   8  -1    0.86    1.39
  12   8  -1    0.81    1.18
  12   8  -1    1.47    1.52
  11   7   1    3.20    0.90
  11   7  -1    3.42    1.14
  11   7  -1    4.28    1.33
 -11  -7  -1    4.91    0.93
  11   7   1    4.21    1.24
  11   7   1    3.42    1.24
 -11  -7   1    2.36    1.24
  11   7  -1    4.34    1.44
 -11  -7   1    3.33    1.08
  10   6   1   13.97    1.14
  10   6  -1   15.32    1.67
  10   6   1   17.25    1.50
  10   6  -1   13.57    1.51
 -10  -6  -1   13.76    1.02
  10   6   1   15.02    1.46
  10   6  -1   15.85    1.45
 -10  -6   1   16.78    1.66
 -10  -6   1   15.60    1.26
   9   5  -1   62.01    2.83
   9   5  -1   69.65    3.07
   9   5  -1   65.01    3.01
   9   5   1   62.50    2.51
   9   5   1   70.32    2.86
  -9  -5  -1   67.76    2.35
  -9  -5   1   59.03    3.06
   9   5   1   64.64    2.84
   9   5   1   66.14    2.72
  -9  -5   1   64.81    2.64
  -8  -4   1   19.52    1.13
   8   4  -1   16.77    1.26
   8   4  -1   23.05    1.51
   8   4   1   16.31    1.19
   8   4   1   15.80    1.17
   8   4   1   17.27    1.03
   8   4   1   17.80    1.20
  -8  -4   1   19.71    1.47
   8   4  -1   17.64    1.30
  -7  -3   1    1.73    0.43
   7   3  -1    2.33    0.61
  -7  -3   1    2.96    0.73
   7   3  -1    1.77    0.60
   7   3  -1    1.75    0.66
   7   3   1    3.16    0.49
   7   3   1    2.63    0.56
   7   3   1    2.38    0.39
   7   3   1    3.02    0.55
  -7  -3   1    2.74    0.42
  -6  -2   1  137.74    4.29
   6   2  -1  131.66    4.60
   6   2   1  134.72    4.25
   6   2   1  134.00    4.33
  -6  -2   1  129.58    4.25
   6   2  -1  135.10    4.38
  -6  -2   1  131.02    4.55
   6   2  -1  137.43    4.47
   5   1  -1  106.75    3.45
   5   1  -1  100.70    3.37
   5   1  -1  104.33    3.50
  -5  -1   1  102.87    3.46
  -5  -1   1  102.64    3.46
  -5  -1   1  105.05    3.49
   4   0  -1    0.29    0.28
  -4   0  -1    0.03    0.17
  -4   0   1    0.25    0.18
  -4   0   1    0.62    0.25
  -4   0   1    0.34    0.27
   4   0  -1   -0.25    0.23
  -4   0  -1    0.37    0.17
   4   0  -1    0.50    0.24
  -4   0   1    0.00    0.25
  -3   1   1    5.72    0.44
  -3   1  -1    7.48    0.54
  -3   1   1    7.09    0.49
   3  -1  -1    8.29    0.56
   3  -1  -1    7.23    0.52
  -3   1  -1    7.66    0.54
   3  -1   1    6.23    0.51
   3  -1  -1    7.19    0.49
  -3   1   1    6.95    0.53
  -3   1   1    6.32    0.49
   3  -1   1    6.60    0.46
   2  -2   1   18.77    1.10
   2  -2   1   19.16    0.98
  -2   2   1   20.84    0.97
  -2   2  -1   23.51    1.09
   2  -2  -1   19.24    0.94
   2  -2   1   20.50    1.00
   2  -2  -1   21.56    1.00
  -2   2  -1   20.15    1.05
   2  -2  -1   21.42    0.99
   2  -2  -1   18.30    0.94
  -2   2   1   20.70    0.99
  -2   2   1   20.17    0.95
  -2   2   1   20.40    0.96
  -2   2  -1   19.59    0.95
  -2   2  -1   18.83    1.06
   1  -3   1  112.47    3.94
   1  -3   1  108.94    3.92
  -1   3   1  109.79    3.74
   1  -3  -1  107.31    3.70
   1  -3  -1  115.95    3.79
   1  -3   1  109.37    3.82
  -1   3   1  113.91    3.79
  -1   3   1  107.10    3.69
  -1   3  -1  107.98    3.91
  -1   3  -1  110.87    3.82
   1  -3   1  111.22    3.94
  -1   3  -1  104.21    3.89
  -1   3  -1  107.83    3.93
   0   4   1   -0.20    0.39
   0   4  -1    0.76    0.56
   0  -4   1    2.11    0.61
   0  -4  -1    0.38    0.40
   0   4  -1    0.43    0.60
   0   4   1    0.32    0.44
   0  -4   1   -0.22    0.21
   0   4  -1    0.70    0.52
   0   4  -1    1.38    0.60
   0  -4   1   -0.01    0.17
   0   4   1    0.33    0.44
   0  -4  -1    0.43    0.44
   0  -4  -1    0.56    0.39
   0   4   1    0.28    0.43
   0  -4  -1    0.15    0.45
   1   5  -1   46.83    2.19
   1   5   1   44.29    1.98
   1   5  -1   49.61    2.33
  -1  -5   1   42.51    2.19
   1   5   1   42.20    2.05
   1   5  -1   42.88    2.24
  -1  -5  -1   46.23    2.03
  -1  -5  -1   45.98    2.01
  -1  -5   1   43.81    2.18
   1   5   1   42.83    2.07
  -1  -5   1   48.87    2.26
   1   5   1   45.72    2.08
   1   5  -1   45.10    2.32
   2   6   1   83.82    3.34
   2   6  -1   87.88    3.73
   2   6  -1   81.68    3.58
  -2  -6   1   88.11    3.47
  -2  -6   1   80.98    3.51
   2   6  -1   82.54    3.57
   2   6   1   78.19    3.33
   2   6   1   83.09    3.33
  -2  -6  -1   85.13    3.30
  -3  -7  -1    1.90    0.81
   3   7   1   -0.11    0.75
   3   7   1    1.66    0.83
   3   7  -1    0.17    0.94
   3   7   1    0.86    0.88
   3   7  -1    1.74    1.04
  -3  -7   1    1.37    0.89
   3   7   1    0.89    0.88
   3   7  -1    2.26    1.04
   4   8  -1  299.53   10.24
   4   8  -1  303.02   10.54
  -4  -8   1  290.47   10.05
   4   8   1  298.55   10.24
   4   8  -1  291.49   10.22
   4   8   1  291.73    9.96
  -4  -8  -1  290.56    9.85
   4   8   1  282.92    9.98
   4   8   1  299.97   10.02
   5   9   1   30.19    2.28
   5   9   1   30.28    2.28
   5   9   1   30.89    2.27
   5   9   1   32.79    2.49
  -5  -9  -1   28.27    2.17
   5   9  -1   32.36    2.46
  -5  -9   1   30.43    2.27
   5   9  -1   32.58    2.50
   5   9  -1   27.97    2.42
   6  10   1  110.05    4.98
   6  10  -1  117.01    5.36
  -6 -10   1  112.29    5.04
   6  10  -1  117.16    5.30
   6  10  -1  121.92    5.54
   6  10   1  115.23    5.13
   6  10   1  111.78    5.32
  -6 -10  -1  118.10    4.92
  -7 -11   1   10.30    1.84
   7  11   1    8.22    1.77
   7  11   1   11.65    1.96
  -7 -11  -1    8.21    1.63
   7  11  -1    9.71    2.08
   7  11  -1    7.92    1.79
   7  11  -1    8.66    1.93
   7  11   1    5.96    1.66
  -8 -12  -1   -1.98    1.42
   8  12  -1   -0.44    1.72
  -8 -12   1    2.08    1.67
   8  12   1   -1.19    1.43
   8  12   1   -2.03    1.60
   8  12  -1   -0.48    1.80
   9  13   1   -0.94    1.90
  -9 -13  -1    1.38    1.84
   9  13  -1   -0.14    1.95
   9  13   1    0.74    1.80
  -9 -13   1    3.70    1.92
   9  13  -1    1.68    2.01
 -10 -14  -1    0.36    1.93
  10  14   1    0.31    1.93
  10  14   1   -1.90    2.08
  10  14  -1    1.43    2.13
  11  15   1    0.98    2.20
  11  15  -1   -0.25    2.23
  12  16  -1   -0.18    2.45
  12  16   1    2.25    2.46
  13  17  -1    2.10    2.81
  13  17   1   -0.58    2.40
  14  18  -1   -1.15    2.85
  14  18   1   -1.62    2.68
  19  15  -2   67.04    4.57
  19  15   2   62.07    4.81
  19  15   2   61.04    3.45
 -18 -14  -2    6.75    2.49
  18  14  -2    5.87    2.48
  18  14   2    3.20    1.70
  18  14   2    9.75    2.77
  17  13   2   71.98    3.77
  17  13  -2   84.59    5.40
  17  13   2   75.24    4.85
  17  13  -2   74.21    4.57
 -17 -13   2   81.25    5.23
 -17 -13  -2   79.38    4.70
  16  12  -2    2.57    1.84
  16  12  -2    2.15    2.38
  16  12   2   -0.20    1.96
 -16 -12   2    2.52    2.06
  16  12   2    5.20    1.49
 -16 -12  -2    3.88    1.75
  15  11  -2   61.38    4.30
  15  11   2   48.96    2.95
  15  11   2   57.95    3.75
  15  11  -2   54.03    3.59
 -15 -11  -2   48.60    3.28
 -15 -11   2   60.57    3.92
 -14 -10  -2   16.90    1.89
  14  10  -2   11.91    2.39
  14  10   2    9.63    1.52
  14  10   2   10.02    1.89
  14  10   2   13.02    2.02
 -14 -10   2   13.31    2.09
  14  10  -2   11.89    1.99
  13   9   2  387.44   13.24
 -13  -9  -2  390.86   12.80
  13   9  -2  381.48   13.27
  13   9   2  400.74   13.12
  13   9  -2  396.90   13.63
  13   9  -2  401.35   13.69
  13   9   2  380.19   12.61
 -13  -9   2  390.06   13.38
  12   8  -2   42.59    2.87
 -12  -8  -2   35.81    2.19
 -12  -8   2   31.84    2.49
  12   8   2   39.68    2.67
  12   8  -2   42.71    3.07
  12   8  -2   44.65    3.31
  12   8   2   42.18    2.60
 -12  -8   2   42.35    2.98
  12   8   2   36.82    2.15
  11   7   2  643.00   19.78
  11   7  -2  649.74   20.36
  11   7   2  620.72   20.02
  11   7  -2  632.94   20.29
 -11  -7  -2  647.13   19.51
  11   7  -2  601.24   20.13
 -11  -7   2  626.31   20.04
  11   7   2  600.94   19.52
 -11  -7   2  628.98   20.50
  11   7   2  632.65   19.74
  10   6   2   35.38    1.79
 -10  -6   2   36.52    2.26
 -10  -6  -2   37.48    1.69
  10   6  -2   38.08    2.48
  10   6  -2   33.90    2.49
  10   6   2   37.10    2.18
  10   6  -2   34.38    2.38
  10   6   2   33.92    2.01
  10   6   2   34.24    2.01
 -10  -6   2   33.58    2.56
   9   5  -2  719.03   23.25
   9   5  -2  779.24   23.27
   9   5  -2  736.54   23.02
  -9  -5   2  730.21   22.99
  -9  -5  -2  743.47   22.52
   9   5   2  722.68   22.64
   9   5   2  745.29   22.66
   9   5   2  736.06   22.60
  -9  -5   2  734.06   23.44
   9   5   2  730.47   22.98
   8   4   2   44.59    1.97
   8   4   2   44.41    1.81
   8   4  -2   51.50    2.44
  -8  -4   2   47.18    2.55
   8   4  -2   46.51    2.27
   8   4   2   47.40    1.98
   8   4  -2   42.21    2.39
  -8  -4   2   49.33    2.27
   8   4   2   47.99    2.10
   7   3   2 1604.81   50.28
   7   3  -2 1633.24   50.45
   7   3  -2 1643.41   50.23
   7   3   2 1647.14   49.63
  -7  -3   2 1655.11   50.16
   7   3   2 1657.37   49.67
  -7  -3   2 1650.73   50.38
   7   3  -2 1647.00   49.74
  -7  -3   2 1641.84   49.95
   7   3   2 1698.30   50.36
   6   2  -2  126.79    4.30
   6   2   2  126.82    4.09
   6   2   2  127.72    4.13
   6   2  -2  127.46    4.50
   6   2   2  127.02    4.03
  -6  -2   2  123.45    4.46
  -6  -2   2  123.33    4.19
   6   2   2  123.59    4.05
  -6  -2   2  128.99    4.45
   5   1   2  644.48   20.12
  -5  -1  -2  672.62   20.09
   5   1   2  640.62   20.77
  -5  -1   2  631.44   20.20
   5   1  -2  644.65   19.94
  -5  -1  -2  685.55   20.12
  -5  -1   2  641.91   20.03
  -5  -1   2  670.67   20.23
   5   1  -2  662.64   20.23
   5   1   2  652.86   20.14
   4   0   2   83.49    2.67
   4   0  -2   78.23    2.85
  -4   0  -2   82.50    2.70
   4   0   2   79.59    2.72
  -4   0   2   75.85    2.76
  -4   0  -2   77.73    2.72
  -4   0   2   80.22    2.88
   4   0  -2   82.23    2.80
  -4   0   2   85.74    2.87
   4   0   2   79.06    2.80
   3  -1   2 2498.95   81.55
   3  -1  -2 2750.85   81.19
   3  -1  -2 2594.12   80.42
   3  -1   2 2647.79   80.80
  -3   1   2 2786.97   81.49
  -3   1   2 2704.86   80.43
  -3   1  -2 2868.51   81.51
  -3   1   2 2635.20   81.22
   3  -1  -2 2650.20   80.99
   3  -1  -2 2762.29   81.28
  -3   1  -2 2642.14   81.38
  -2   2  -2  145.31    4.87
   2  -2  -2  141.47    4.71
  -2   2   2  140.70    4.78
   2  -2   2  146.09    4.93
  -2   2   2  147.00    4.78
   2  -2  -2  148.39    4.81
  -2   2  -2  133.10    4.72
   2  -2  -2  142.32    4.69
   2  -2  -2  144.58    4.78
   2  -2   2  135.86    4.85
  -2   2   2  142.12    4.71
  -2   2  -2  134.35    4.96
  -2   2  -2  145.23    4.96
   2  -2  -2  137.82    4.70
   2  -2   2  136.02    5.00
   1  -3   2 2367.71   72.55
   1  -3  -2 2391.29   71.83
  -1   3   2 2363.82   71.84
  -1   3   2 2418.69   72.33
   1  -3   2 2369.83   72.11
   1  -3   2 2292.83   72.86
   1  -3  -2 2462.42   72.51
  -1   3   2 2441.91   72.58
   1  -3   2 2379.22   72.79
  -1   3  -2 2475.57   72.63
  -1   3  -2 2428.42   72.86
  -1   3  -2 2382.98   72.09
  -1   3  -2 2350.44   72.82
   0  -4  -2  131.14    4.56
   0   4   2  131.30    4.58
   0   4  -2  137.08    4.86
   0  -4  -2  132.29    4.51
   0  -4  -2  129.13    4.50
   0   4   2  132.84    4.52
   0  -4   2  127.86    4.95
   0   4   2  127.14    4.51
   0   4  -2  127.73    4.90
   0  -4   2  132.40    4.94
   0   4  -2  136.63    4.85
   0  -4  -2  130.65    4.50
   0   4  -2  124.50    4.92
   0   4   2  130.20    4.47
   1   5  -2  787.95   24.72
   1   5  -2  789.09   24.44
   1   5   2  790.26   24.02
   1   5   2  800.92   23.99
   1   5  -2  759.69   24.57
   1   5   2  787.41   24.22
  -1  -5  -2  769.65   23.93
  -1  -5   2  765.77   24.67
   1   5  -2  793.41   24.35
  -1  -5  -2  783.36   24.08
   1   5   2  769.51   23.95
   2   6  -2   87.46    3.53
  -2  -6   2   80.90    3.58
   2   6  -2   76.62    3.65
  -2  -6   2   76.22    3.73
   2   6  -2   89.61    3.87
  -2  -6   2   78.85    3.63
   2   6   2   75.57    3.26
   2   6   2   81.86    3.31
   2   6   2   80.88    3.27
   2   6  -2   84.94    3.66
  -2  -6  -2   83.26    3.22
   3   7  -2 1550.52   50.00
   3   7  -2 1659.66   49.66
   3   7   2 1627.55   49.19
  -3  -7   2 1604.54   49.78
   3   7   2 1613.41   49.63
   3   7   2 1623.98   49.18
  -3  -7  -2 1663.70   49.44
  -3  -7   2 1621.19   50.22
   3   7  -2 1614.11   50.25
  -4  -8   2   61.84    3.65
   4   8   2   65.92    3.11
  -4  -8  -2   63.24    2.95
   4   8   2   61.04    3.11
   4   8   2   64.32    3.18
   4   8  -2   61.04    3.55
   4   8  -2   63.76    3.68
  -4  -8   2   61.63    3.21
   4   8  -2   64.94    3.48
   5   9   2  986.29   30.25
   5   9  -2  982.89   30.80
  -5  -9   2  940.03   30.15
  -5  -9  -2  960.94   29.78
   5   9   2  946.60   29.75
   5   9  -2  923.94   30.38
   5   9   2  921.37   29.93
   5   9   2  954.49   29.78
   5   9  -2  981.91   30.29
   6  10  -2   22.19    2.37
  -6 -10   2   20.06    2.13
   6  10  -2   23.37    2.36
   6  10   2   19.90    2.08
   6  10  -2   20.08    2.26
   6  10   2   22.73    2.24
  -6 -10  -2   18.48    1.84
   6  10   2   22.94    2.07
   6  10   2   24.09    2.04
   7  11  -2  176.70    7.23
   7  11   2  168.30    6.76
   7  11  -2  154.20    6.87
  -7 -11  -2  157.03    6.40
   7  11   2  160.52    6.66
   7  11   2  171.61    7.04
   7  11   2  155.87    6.45
  -7 -11   2  168.08    6.88
   8  12  -2   21.07    2.66
   8  12   2   19.43    2.48
  -8 -12  -2   22.70    2.30
   8  12   2   19.28    2.29
   8  12  -2   15.11    2.52
  -8 -12   2   20.10    2.49
  -9 -13  -2  242.38    9.08
   9  13   2  255.63    9.47
   9  13  -2  216.67    9.45
   9  13  -2  257.17    9.95
  -9 -13   2  235.10    9.46
   9  13   2  211.86    8.91
  10  14  -2    6.67    2.50
 -10 -14  -2    9.39    2.24
  10  14   2   10.38    2.26
  10  14   2    8.63    2.41
  11  15  -2   41.21    4.01
  11  15   2   58.11    4.06
  12  16   2    3.97    2.46
  12  16  -2    2.80    2.73
  13  17  -2    4.75    3.14
  13  17   2   10.28    2.96
  14  18   2    0.07    2.71
  14  18  -2   -2.15    3.03
  18  14  -3    1.16    2.35
 -18 -14  -3    2.33    2.28
  18  14   3   -3.34    2.19
  18  14   3    1.22    1.45
 -17 -13   3    6.89    2.71
  17  13   3    8.47    2.47
  17  13   3    6.32    1.64
 -17 -13  -3    5.12    2.11
  17  13  -3    4.42    2.35
 -16 -12  -3   -0.39    1.66
 -16 -12   3   -2.96    1.88
  16  12  -3   -0.30    1.91
  16  12   3    0.79    1.31
  16  12  -3    1.41    2.30
  16  12   3    1.51    1.91
  15  11   3    7.68    1.47
 -15 -11   3    7.48    2.23
  15  11  -3    9.64    2.50
 -15 -11  -3    6.87    1.76
  15  11  -3    6.41    2.09
  15  11   3   11.36    2.04
  14  10  -3    7.76    2.04
 -14 -10   3    7.69    2.02
  14  10   3    4.46    1.65
  14  10  -3    7.23    2.31
  14  10   3    5.16    1.35
 -14 -10  -3    3.88    1.47
  14  10   3    5.47    1.71
  13   9   3   11.07    1.38
  13   9   3   13.33    1.86
 -13  -9   3   12.99    2.10
  13   9   3   11.38    1.73
  13   9  -3   15.48    2.47
  13   9  -3   12.06    2.10
  13   9   3   12.43    1.91
 -13  -9  -3   11.45    1.53
 -12  -8   3   12.13    1.93
  12   8   3    9.18    1.52
  12   8   3   12.89    1.68
  12   8   3    9.83    1.57
  12   8  -3    7.99    1.85
 -12  -8  -3   12.46    1.31
  12   8  -3   14.08    2.05
  12   8  -3    8.60    1.92
  12   8   3   11.38    1.28
 -12  -8   3   13.85    2.11
  11   7   3    7.19    1.20
 -11  -7   3    7.96    1.56
 -11  -7   3   12.02    1.95
  11   7   3    7.63    1.36
  11   7   3    6.93    1.27
  11   7   3    6.29    1.05
  11   7  -3    7.86    1.66
  11   7  -3    9.77    1.76
 -11  -7  -3    7.40    1.01
  11   7  -3    9.33    1.74
  10   6   3    1.24    0.85
 -10  -6   3    0.64    1.07
 -10  -6  -3    0.59    0.65
  10   6   3    2.34    0.96
  10   6  -3    0.86    1.04
 -10  -6   3    2.04    1.25
  10   6   3    1.96    0.76
  10   6  -3    1.59    1.21
  10   6  -3    1.90    1.34
  10   6   3    1.07    0.93
   9   5  -3  101.93    4.53
   9   5   3  106.13    3.73
  -9  -5   3  103.97    4.40
   9   5   3  107.73    3.99
   9   5  -3  110.11    4.35
  -9  -5  -3  103.94    3.57
   9   5   3  108.43    3.88
   9   5   3  109.00    3.88
  -9  -5   3  100.83    4.63
  -8  -4   3   66.03    3.05
   8   4   3   64.90    2.54
   8   4   3   66.63    2.49
   8   4  -3   59.92    2.84
   8   4   3   62.24    2.45
  -8  -4   3   61.07    3.13
   8   4   3   61.89    2.36
   8   4  -3   60.87    3.14
   7   3   3  196.20    6.36
   7   3  -3  199.99    6.71
  -7  -3  -3  209.90    6.44
  -7  -3   3  197.99    6.95
   7   3  -3  193.01    6.95
   7   3   3  201.32    6.37
   7   3   3  197.58    6.33
  -7  -3   3  195.61    6.95
  -6  -2  -3    1.71    0.43
  -6  -2   3    0.78    0.52
   6   2  -3    0.92    0.71
   6   2   3    1.66    0.44
  -6  -2   3    0.43    0.64
   6   2  -3    1.18    0.64
  -6  -2   3    0.89    0.68
   6   2  -3    1.14    0.59
   6   2   3    1.76    0.45
   6   2   3    1.65    0.47
  -5  -1   3    0.10    0.45
  -5  -1  -3    0.30    0.35
   5   1  -3    0.05    0.45
   5   1   3    0.03    0.41
   5   1   3   -0.09    0.36
  -5  -1   3   -0.36    0.48
  -5  -1   3   -0.59    0.54
   5   1  -3   -0.42    0.51
   5   1   3   -0.24    0.35
   5   1  -3    0.39    0.53
  -4   0   3   -0.53    0.49
  -4   0   3   -0.47    0.42
   4   0  -3   -0.64    0.48
   4   0   3   -0.87    0.37
   4   0  -3   -0.73    0.45
   4   0  -3   -0.65    0.43
  -4   0   3   -0.79    0.37
  -4   0  -3   -1.19    0.36
   4   0   3   -0.18    0.37
   4   0   3   -0.60    0.44
   3  -1  -3  276.94    8.48
   3  -1   3  255.46    8.53
   3  -1   3  259.14    8.36
  -3   1   3  270.92    8.42
  -3   1   3  259.87    8.30
   3  -1  -3  255.02    8.32
  -3   1   3  261.33    8.37
  -3   1   3  262.01    8.45
   3  -1  -3  253.49    8.40
   3  -1  -3  259.08    8.29
  -3   1  -3  267.50    8.40
  -2   2  -3  316.04   10.45
  -2   2  -3  321.17   10.37
   2  -2   3  314.17   10.29
  -2   2   3  327.85   10.18
  -2   2  -3  318.41   10.18
   2  -2   3  335.03   10.37
   2  -2   3  316.63   10.51
   2  -2  -3  314.85   10.15
   2  -2  -3  318.20   10.10
  -2   2   3  324.58   10.27
  -2   2   3  330.08   10.25
   2  -2  -3  328.71   10.26
  -1   3  -3 1257.30   38.16
  -1   3   3 1229.88   37.70
   1  -3  -3 1279.49   38.10
   1  -3   3 1256.03   38.36
   1  -3   3 1227.64   38.51
   1  -3   3 1234.80   38.01
   1  -3   3 1268.08   38.17
  -1   3  -3 1216.13   38.45
   1  -3  -3 1228.44   38.09
  -1   3   3 1275.07   37.96
  -1   3  -3 1253.14   38.39
   1  -3  -3 1242.03   37.70
  -1   3  -3 1257.38   38.03
   0   4  -3   37.99    2.14
   0   4   3   37.16    1.74
   0   4  -3   35.69    2.08
   0  -4  -3   35.23    1.73
   0   4   3   37.04    1.84
   0   4  -3   34.96    2.16
   0   4  -3   38.26    2.23
   0   4   3   34.99    1.79
   0  -4   3   37.98    2.05
   0  -4   3   30.76    2.06
   0   4   3   36.50    1.82
   0  -4  -3   38.08    1.79
   0  -4   3   38.97    2.21
   0  -4  -3   35.78    1.73
   0  -4   3   36.24    2.35
   1   5   3   90.53    3.52
  -1  -5  -3   91.16    3.50
   1   5  -3   90.87    3.99
   1   5  -3   92.07    4.07
   1   5   3   95.19    3.55
  -1  -5  -3   93.56    3.50
   1   5  -3   96.87    4.00
   1   5  -3   91.38    4.12
  -1  -5   3   93.82    4.17
   1   5   3   96.26    3.64
  -2  -6  -3   42.57    2.09
   2   6   3   43.20    2.33
  -2  -6   3   42.75    2.54
   2   6  -3   47.82    2.64
  -2  -6   3   40.16    2.89
   2   6  -3   45.09    2.80
  -2  -6   3   43.28    2.58
   2   6   3   44.93    2.20
   2   6  -3   41.29    2.59
   2   6   3   43.06    2.29
   2   6  -3   45.14    2.89
  -3  -7   3   72.97    3.60
   3   7  -3   68.59    3.67
   3   7   3   73.90    3.29
   3   7  -3   70.50    3.80
   3   7  -3   71.83    3.61
  -3  -7   3   72.33    3.84
   3   7   3   67.33    3.13
   3   7   3   70.47    3.20
  -3  -7   3   65.18    3.46
  -3  -7  -3   71.33    3.04
   4   8  -3   56.77    3.34
   4   8   3   57.35    3.03
  -4  -8  -3   63.00    2.88
   4   8   3   57.69    3.00
  -4  -8   3   61.28    3.41
   4   8  -3   58.23    3.54
   4   8   3   61.43    3.08
  -4  -8   3   59.72    3.76
   4   8  -3   55.81    3.47
   5   9  -3    2.73    1.33
  -5  -9   3    1.21    1.30
  -5  -9  -3    0.53    1.01
  -5  -9   3    0.72    1.60
   5   9  -3    1.72    1.49
   5   9  -3   -0.41    1.35
   5   9   3    1.66    1.19
   5   9   3    0.16    1.16
   5   9   3   -0.09    1.15
   6  10   3   30.68    2.51
   6  10   3   27.01    2.31
   6  10  -3   26.08    2.61
   6  10  -3   33.86    2.89
   6  10   3   26.62    2.26
  -6 -10   3   31.26    2.99
  -6 -10  -3   30.96    2.30
   6  10  -3   33.51    2.92
   6  10   3   31.88    2.44
  -6 -10   3   31.32    2.57
   7  11   3    6.03    1.70
   7  11  -3    4.01    1.96
   7  11   3    3.40    1.61
  -7 -11   3    4.26    1.76
   7  11   3    5.30    1.55
  -7 -11  -3    6.71    1.51
   7  11  -3    5.68    2.00
   8  12   3    2.54    1.83
  -8 -12  -3    2.52    1.51
   8  12   3    6.22    1.95
   8  12  -3    4.20    1.98
  -8 -12   3    5.45    2.02
   8  12   3    1.53    1.61
   8  12  -3    3.81    2.17
   9  13   3    8.53    2.07
  -9 -13  -3   12.17    2.09
   9  13   3   13.40    2.46
  -9 -13   3    9.33    2.44
   9  13  -3    8.91    2.51
 -10 -14  -3    7.49    2.11
  10  14   3   12.02    2.55
  10  14  -3    2.73    2.48
  10  14   3    8.47    2.34
  11  15   3   15.44    2.60
  11  15  -3   11.71    2.93
  12  16   3    2.20    2.25
  12  16  -3   -3.06    2.53
  13  17   3    1.81    2.56
  13  17  -3    2.82    3.01
  18  14   4   47.75    3.97
  18  14  -4   42.24    4.07
 -18 -14  -4   52.77    3.90
  18  14   4   48.28    2.81
  17  13  -4   13.62    2.85
 -17 -13  -4   13.60    2.38
  17  13   4   14.93    2.62
  17  13   4   14.70    1.79
  16  12   4   35.54    3.06
  16  12  -4   36.55    3.51
 -16 -12  -4   35.03    2.86
 -16 -12   4   33.85    3.55
  16  12  -4   40.65    3.90
  16  12   4   32.10    2.46
  15  11   4    8.75    1.93
  15  11  -4    6.22    2.15
 -15 -11   4   10.95    2.48
 -15 -11  -4    6.06    1.67
  15  11   4    7.34    1.44
  15  11  -4    5.01    2.47
  14  10  -4  123.26    5.97
  14  10   4  131.39    5.46
  14  10   4  126.23    5.57
 -14 -10   4  135.57    6.35
  14  10   4  128.66    4.90
 -14 -10  -4  118.58    5.08
  14  10   4  125.47    5.52
  14  10  -4  139.05    6.51
  13   9  -4   50.01    3.79
 -13  -9   4   44.86    3.36
  13   9   4   44.00    2.46
  13   9   4   44.44    2.95
  13   9   4   48.14    2.91
  13   9   4   45.24    3.01
 -13  -9  -4   45.94    2.62
  13   9  -4   42.11    3.35
  12   8  -4  189.57    7.78
 -12  -8   4  190.20    7.89
 -12  -8   4  186.50    7.69
  12   8   4  203.35    7.18
  12   8   4  189.73    6.60
  12   8   4  196.84    7.04
  12   8  -4  206.66    7.87
 -12  -8  -4  188.45    6.66
  12   8   4  184.94    6.89
 -11  -7   4  121.85    5.27
  11   7   4  114.64    4.63
 -11  -7  -4  111.18    4.21
  11   7  -4  112.22    5.28
 -11  -7   4  117.50    5.48
  11   7  -4  119.11    5.33
  11   7   4  115.40    4.50
  11   7   4  110.32    4.20
  11   7   4  115.80    4.52
  10   6  -4  359.46   12.58
  10   6   4  368.51   11.67
 -10  -6   4  369.22   12.53
 -10  -6   4  362.18   12.70
  10   6  -4  367.43   12.31
  10   6   4  348.70   11.53
  10   6   4  370.81   11.83
 -10  -6  -4  363.75   11.48
  10   6   4  360.18   11.65
   9   5   4  303.04    9.75
   9   5  -4  307.12   10.50
  -9  -5  -4  298.75    9.58
  -9  -5   4  313.04   10.60
   9   5  -4  304.02   10.30
   9   5   4  300.60    9.76
   9   5  -4  297.03   10.63
  -9  -5   4  311.22   10.73
   9   5   4  286.19    9.67
  -9  -5  -4  319.66    9.85
  -8  -4   4 1603.66   49.16
  -8  -4  -4 1645.69   48.54
   8   4   4 1560.98   48.54
   8   4   4 1588.74   48.13
   8   4  -4 1602.34   48.55
  -8  -4   4 1585.85   49.24
   8   4  -4 1536.65   49.18
   8   4  -4 1649.10   49.16
   8   4   4 1596.97   48.11
  -7  -3  -4  391.54   12.11
   7   3   4  378.67   11.98
   7   3  -4  369.36   12.65
  -7  -3   4  397.81   12.75
  -7  -3   4  388.98   12.76
   7   3   4  386.92   12.11
   7   3   4  381.24   12.00
   7   3  -4  376.43   12.37
   7   3  -4  404.30   12.68
   6   2   4  555.69   17.33
  -6  -2   4  586.14   18.01
  -6  -2   4  545.95   17.93
   6   2   4  558.03   17.54
   6   2  -4  564.13   17.63
  -6  -2  -4  587.38   17.50
   6   2  -4  577.80   17.93
   6   2  -4  557.89   17.91
   5   1  -4   86.71    3.37
  -5  -1   4   89.91    3.58
   5   1  -4   83.87    3.43
   5   1  -4   87.95    3.54
   5   1   4   88.29    3.15
   5   1   4   93.77    3.18
  -5  -1  -4   93.23    3.20
  -5  -1   4   92.48    3.39
   5   1   4   85.41    3.24
  -4   0   4  255.49    8.14
   4   0   4  245.89    8.13
   4   0  -4  243.74    8.18
   4   0  -4  255.69    8.28
  -4   0   4  248.46    8.27
   4   0   4  233.14    7.94
   4   0  -4  250.75    8.07
  -4   0   4  258.24    8.07
  -4   0  -4  254.06    8.03
   3  -1  -4   16.91    1.26
  -3   1   4   17.95    1.23
   3  -1   4   15.32    1.10
   3  -1   4   17.41    1.30
   3  -1  -4   19.38    1.32
  -3   1   4   18.10    1.15
   3  -1   4   18.61    1.27
  -3   1  -4   19.72    1.28
  -3   1   4   20.57    1.34
   3  -1  -4   17.24    1.16
   3  -1  -4   19.08    1.22
   2  -2  -4 1819.00   55.10
   2  -2   4 1753.82   55.56
   2  -2  -4 1799.41   55.28
  -2   2   4 1862.76   55.13
  -2   2   4 1857.51   55.29
   2  -2   4 1749.53   54.90
   2  -2  -4 1845.65   55.30
   2  -2  -4 1818.49   54.73
  -2   2  -4 1798.98   55.37
   2  -2   4 1891.22   55.39
  -2   2   4 1801.53   55.32
   1  -3   4  581.12   18.39
  -1   3   4  574.22   17.81
   1  -3  -4  569.37   17.92
   1  -3   4  594.21   18.20
  -1   3   4  563.73   17.95
   1  -3   4  559.02   17.99
   1  -3  -4  565.10   17.69
  -1   3   4  558.29   17.69
  -1   3   4  606.73   17.97
  -1   3  -4  565.16   18.15
  -1   3  -4  575.55   17.98
  -1   3  -4  564.00   17.99
   0  -4  -4 1655.10   51.00
   0   4  -4 1670.14   51.41
   0  -4  -4 1665.47   50.82
   0  -4   4 1706.81   51.21
   0   4  -4 1693.94   50.93
   0   4   4 1687.35   50.55
   0  -4  -4 1670.82   50.50
   0   4   4 1611.96   50.48
   0   4  -4 1692.05   51.20
   0  -4   4 1627.47   51.56
   0   4   4 1709.71   50.81
   0   4   4 1653.63   51.03
   0  -4   4 1714.00   51.44
   0  -4   4 1668.13   50.90
  -1  -5  -4  496.23   15.45
  -1  -5   4  417.30   15.78
  -1  -5   4  471.07   16.18
  -1  -5  -4  502.24   15.59
   1   5   4  493.03   15.59
   1   5  -4  508.38   16.15
   1   5   4  484.38   15.38
   1   5   4  502.36   15.43
   1   5  -4  502.85   15.90
   1   5  -4  518.62   16.05
   2   6   4 1421.00   44.91
   2   6   4 1454.16   44.50
  -2  -6   4 1476.61   45.04
  -2  -6  -4 1473.42   44.74
   2   6   4 1473.94   44.52
   2   6  -4 1466.94   45.06
  -2  -6   4 1420.88   45.67
   2   6  -4 1450.64   45.57
   2   6  -4 1549.56   45.38
   3   7   4  290.10    9.64
  -3  -7  -4  286.74    9.56
  -3  -7   4  278.62   10.07
  -3  -7   4  292.93   10.59
   3   7  -4  289.04   10.21
  -3  -7   4  282.86   10.20
   3   7   4  291.58    9.65
   3   7   4  286.15    9.72
   3   7  -4  286.99   10.43
   4   8   4  686.69   21.76
  -4  -8   4  697.99   22.87
   4   8  -4  698.88   22.44
  -4  -8  -4  684.96   21.76
   4   8   4  700.88   21.79
   4   8   4  658.64   21.89
  -4  -8   4  709.76   22.58
   4   8  -4  699.30   22.73
   5   9  -4  118.69    5.59
   5   9   4  118.72    4.83
   5   9   4  105.32    4.80
  -5  -9   4  113.73    5.65
  -5  -9  -4  118.18    4.73
   5   9  -4  118.82    5.41
   5   9   4  116.98    4.88
  -5  -9   4  119.24    5.45
  -6 -10   4  158.43    7.34
   6  10   4  159.94    6.45
   6  10   4  167.80    6.52
   6  10  -4  180.31    7.26
   6  10  -4  165.95    7.14
   6  10   4  161.78    6.39
  -6 -10   4  165.63    7.05
  -6 -10  -4  162.61    6.29
  -7 -11  -4   39.76    2.80
   7  11   4   42.76    3.08
   7  11   4   38.66    2.94
  -7 -11   4   39.40    3.48
   7  11   4   37.92    2.87
   7  11  -4   40.51    3.47
   7  11  -4   42.63    3.34
  -7 -11   4   41.40    3.27
  -8 -12   4  137.18    6.39
   8  12   4  122.88    5.70
   8  12   4  130.64    5.93
   8  12  -4  122.92    6.33
   8  12   4  124.62    5.86
  -8 -12  -4  132.00    5.67
   8  12  -4  145.39    6.79
  -9 -13  -4   29.80    2.73
   9  13   4   28.02    2.73
   9  13   4   24.78    2.90
   9  13   4   33.67    3.10
   9  13  -4   33.57    3.40
  10  14   4  104.59    5.46
  10  14  -4  115.75    6.29
  10  14   4  109.18    5.91
 -10 -14  -4  116.91    5.72
  11  15  -4   24.63    3.48
  11  15   4   20.96    2.84
  12  16   4   30.54    3.39
  12  16  -4   33.40    4.04
  13  17   4    9.72    2.79
  13  17  -4    7.98    3.35
  18  14  -5    0.84    2.65
  18  14   5   -1.59    2.22
  18  14   5   -1.54    1.22
 -18 -14  -5    0.64    2.19
 -17 -13  -5   -0.72    1.93
  17  13  -5   -2.65    2.48
  17  13   5    2.26    1.44
  17  13   5    3.40    2.17
  16  12   5    0.90    1.96
  16  12  -5   -1.38    2.33
  16  12   5    2.29    1.37
 -16 -12  -5    1.96    1.73
  15  11   5   10.26    2.07
  15  11   5   11.67    2.31
  15  11  -5    7.20    2.54
 -15 -11  -5   10.60    1.81
 -15 -11   5   13.32    2.63
  15  11  -5   11.26    2.78
  15  11   5   12.84    1.64
  14  10  -5    2.22    2.17
 -14 -10   5    4.89    2.12
  14  10   5    4.54    1.64
  14  10   5    4.06    1.28
 -14 -10  -5    2.92    1.45
  14  10  -5    4.46    2.41
  14  10   5    3.75    1.73
  13   9   5   21.67    1.72
  13   9   5   21.08    2.08
 -13  -9   5   24.23    2.81
  13   9  -5   17.92    2.66
  13   9   5   19.26    2.13
  13   9  -5   19.61    2.70
  13   9   5   23.18    2.17
 -13  -9  -5   20.45    1.82
  12   8   5    4.04    1.37
  12   8   5    4.83    1.18
  12   8  -5    4.39    1.92
 -12  -8  -5    3.65    1.13
  12   8  -5    7.64    2.03
  12   8   5    5.56    1.38
  12   8   5    3.59    1.30
 -12  -8   5    6.77    1.89
  11   7   5    1.49    1.17
  11   7  -5   -1.17    1.58
  11   7   5    1.04    1.09
 -11  -7   5    3.32    1.63
  11   7  -5    1.38    1.46
  11   7   5    2.72    1.11
 -11  -7  -5    1.54    0.94
  11   7  -5    2.23    1.54
 -11  -7   5   -1.78    1.48
  11   7   5    2.06    1.01
  10   6  -5    9.85    1.70
 -10  -6   5    9.15    1.88
  10   6  -5    8.65    1.84
 -10  -6   5    7.12    1.68
  10   6  -5   11.28    1.77
  10   6   5    8.75    1.27
 -10  -6  -5    7.70    0.99
  10   6   5    8.66    1.13
  10   6   5    7.89    1.18
 -10  -6  -5   11.62    1.24
  -9  -5  -5   28.87    1.80
   9   5   5   27.03    1.77
   9   5   5   27.15    1.71
   9   5  -5   21.40    2.24
   9   5  -5   29.63    2.22
   9   5  -5   26.88    2.03
  -9  -5   5   28.07    2.32
  -9  -5   5   24.01    2.17
   9   5   5   24.43    1.76
  -9  -5  -5   27.76    1.59
   8   4  -5   70.74    3.48
  -8  -4   5   74.25    3.67
   8   4  -5   69.76    3.64
   8   4  -5   75.14    3.44
   8   4   5   66.70    2.88
   8   4   5   74.71    2.94
  -8  -4   5   64.21    3.53
   8   4   5   71.52    2.92
  -8  -4  -5   74.75    2.96
   7   3  -5   12.00    1.46
   7   3   5    9.60    1.00
  -7  -3   5   10.96    1.51
  -7  -3   5   11.18    1.45
   7   3   5   10.92    1.05
  -7  -3  -5   10.93    1.03
   7   3  -5   10.40    1.39
   7   3  -5   12.40    1.36
   6   2  -5    1.03    0.88
  -6  -2  -5    2.87    0.67
   6   2  -5    2.91    0.93
   6   2   5    2.14    0.77
   6   2   5    1.04    0.68
  -6  -2   5    2.17    0.95
   6   2  -5    2.37    0.85
   6   2   5    2.25    0.69
   5   1  -5   18.25    1.48
   5   1   5   20.63    1.40
  -5  -1   5   22.29    1.72
   5   1   5   20.65    1.30
   5   1  -5   20.62    1.60
  -5  -1  -5   21.85    1.37
   5   1   5   20.22    1.51
   5   1  -5   20.42    1.60
   4   0   5    0.02    0.69
   4   0  -5    0.39    0.70
   4   0   5   -0.89    0.58
  -4   0   5   -0.06    0.72
   4   0  -5    0.40    0.66
   4   0  -5   -0.12    0.59
   4   0  -5    0.45    0.61
   4   0   5   -0.22    0.28
  -4   0   5    0.04    0.65
  -4   0  -5    0.50    0.61
  -4   0   5   -0.76    0.54
   3  -1  -5    4.82    0.86
  -3   1  -5    5.36    0.82
   3  -1  -5    4.05    0.83
   3  -1   5    3.44    0.73
   3  -1   5    4.04    0.83
   3  -1   5    5.23    0.98
   3  -1  -5    4.38    0.76
   3  -1  -5    4.27    0.77
  -3   1   5    4.58    0.89
  -3   1   5    4.57    0.83
  -3   1   5    1.85    0.58
  -2   2  -5   61.55    2.65
   2  -2   5   55.15    2.78
  -2   2   5   58.20    2.61
   2  -2  -5   52.44    2.40
  -2   2   5   48.20    2.37
  -2   2   5   57.39    2.47
   2  -2   5   50.04    2.59
   2  -2  -5   55.12    2.52
   2  -2  -5   58.42    2.51
   2  -2   5   59.45    2.67
  -1   3   5   29.18    1.71
   1  -3   5   27.40    2.02
   1  -3  -5   21.93    1.57
   1  -3   5   29.34    2.13
  -1   3  -5   32.45    2.03
   1  -3  -5   32.67    1.73
  -1   3   5   28.43    1.82
   1  -3  -5   31.85    1.80
  -1   3  -5   31.48    1.91
  -1   3   5   30.34    1.75
   1  -3   5   29.38    1.98
   1  -3  -5   29.13    1.78
  -1   3   5   33.26    1.83
   0  -4  -5   57.58    2.61
   0  -4   5   56.81    3.23
   0   4  -5   64.57    3.04
   0  -4  -5   60.81    2.62
   0  -4  -5   61.67    2.75
   0   4   5   58.53    2.77
   0   4  -5   58.43    2.95
   0  -4   5   64.38    3.05
   0   4   5   61.75    2.67
   0   4  -5   57.52    3.06
   1   5  -5   18.68    1.71
   1   5  -5   14.53    1.74
  -1  -5   5   15.74    1.85
   1   5   5   17.30    1.36
  -1  -5   5    9.95    1.31
   1   5   5   16.80    1.43
  -1  -5   5   17.34    1.70
  -1  -5  -5   16.72    1.28
   1   5  -5   20.89    1.71
  -1  -5  -5   15.13    1.36
   1   5   5   15.51    1.35
  -2  -6  -5   22.62    1.74
   2   6  -5   32.41    2.30
  -2  -6   5   19.45    2.19
   2   6  -5   25.47    2.07
  -2  -6  -5   24.95    1.83
   2   6  -5   26.01    2.30
   2   6   5   30.53    1.99
  -2  -6   5   20.40    1.89
   2   6   5   26.83    2.03
   2   6   5   23.95    1.75
  -3  -7   5    4.41    1.62
   3   7   5    1.68    1.01
  -3  -7   5    2.53    1.15
   3   7  -5    4.11    1.45
   3   7   5    3.18    1.10
  -3  -7   5    0.16    1.07
  -3  -7  -5    2.16    1.02
   3   7  -5    3.17    1.61
   3   7   5    1.89    1.06
  -3  -7  -5    1.44    0.95
  -4  -8   5   65.31    4.18
  -4  -8   5   78.42    4.08
   4   8  -5   65.84    4.06
  -4  -8  -5   71.44    3.31
   4   8   5   68.75    3.47
   4   8   5   66.67    3.47
   4   8   5   70.67    3.45
   4   8  -5   69.20    4.03
   5   9   5    0.74    1.16
  -5  -9  -5    1.09    1.07
   5   9   5    1.64    1.33
   5   9   5    0.23    1.21
   5   9  -5    0.58    1.57
  -5  -9   5   -0.44    1.29
   5   9  -5   -0.24    1.68
  -5  -9   5    0.74    1.76
   6  10   5   47.14    3.07
   6  10   5   39.77    2.96
   6  10  -5   44.31    3.54
   6  10   5   38.10    2.88
  -6 -10   5   46.16    3.68
  -6 -10  -5   44.56    2.76
   6  10  -5   47.23    3.54
  -6 -10   5   48.32    3.59
   7  11   5   12.15    2.05
   7  11   5    9.07    1.72
   7  11  -5   15.12    2.53
  -7 -11   5   11.45    2.65
  -7 -11   5   15.19    2.43
  -7 -11  -5   10.47    1.73
   7  11   5    9.96    1.87
   7  11  -5   12.44    2.45
   8  12  -5    3.82    2.40
  -8 -12   5    5.77    2.44
   8  12   5    8.79    2.02
   8  12   5    2.92    1.87
  -8 -12  -5    4.37    1.69
   8  12   5    2.87    1.67
   9  13  -5    2.50    2.42
  -9 -13  -5    1.41    1.69
   9  13   5    2.34    1.84
   9  13   5    1.03    1.98
   9  13   5   -0.11    1.90
  10  14   5    1.55    2.29
 -10 -14  -5    2.07    1.91
  10  14   5    3.39    2.03
  10  14  -5    1.13    2.59
  11  15  -5    0.92    2.71
  11  15   5    0.51    2.18
  11  15   5    0.71    2.40
  12  16   5    0.75    2.27
  12  16  -5    0.23    2.97
  13  17  -5    0.71    3.03
  13  17   5   -3.49    2.35
  18  14   6   22.52    3.31
 -18 -14  -6   24.91    3.08
  18  14  -6   20.10    3.69
 -17 -13  -6   43.06    3.38
  17  13   6   41.27    2.65
  17  13   6   43.75    3.59
  17  13  -6   41.25    4.25
  16  12  -6   37.79    3.80
  16  12   6   34.34    2.53
  16  12   6   26.49    3.07
 -16 -12  -6   32.13    2.79
  16  12   6   33.80    3.02
  15  11   6   45.09    3.39
  15  11   6   48.23    3.48
  15  11   6   50.55    2.87
 -15 -11  -6   43.30    3.07
  15  11  -6   53.92    4.18
 -14 -10  -6  107.35    4.63
  14  10   6  105.43    4.38
  14  10  -6   94.87    5.65
  14  10  -6  112.04    6.07
 -14 -10   6  122.19    6.11
  14  10   6  105.81    5.04
  14  10   6  101.45    4.86
  13   9   6  172.66    6.64
  13   9   6  170.94    6.73
  13   9   6  161.26    6.20
  13   9  -6  176.24    7.60
  13   9  -6  171.78    7.67
  13   9   6  180.84    6.77
 -13  -9   6  196.66    7.96
 -13  -9  -6  163.12    6.34
 -12  -8   6  185.98    7.90
  12   8   6  184.75    6.86
  12   8  -6  197.88    8.03
 -12  -8  -6  178.83    6.58
  12   8   6  185.78    6.91
  12   8   6  176.62    6.51
  12   8  -6  197.41    7.87
  12   8   6  185.17    6.93
  11   7   6  146.42    5.42
 -11  -7  -6  139.68    5.20
  11   7   6  137.04    5.40
  11   7  -6  138.77    6.39
  11   7  -6  144.54    6.12
 -11  -7   6  149.25    6.48
 -11  -7   6  142.65    6.48
  11   7   6  132.75    5.16
  10   6  -6   73.69    4.26
 -10  -6  -6   79.40    3.40
 -10  -6   6   75.28    4.31
 -10  -6   6   76.33    4.26
  10   6   6   77.43    3.43
  10   6  -6   87.08    4.09
  10   6   6   77.13    3.44
  10   6  -6   80.18    4.43
 -10  -6  -6   76.40    3.20
  10   6   6   74.63    3.29
  -9  -5   6  138.29    6.00
   9   5  -6  148.75    6.05
   9   5  -6  136.84    5.70
   9   5   6  135.94    5.10
   9   5  -6  138.77    5.98
  -9  -5  -6  142.87    5.09
   9   5   6  140.11    5.09
  -9  -5  -6  134.89    4.97
  -9  -5   6  148.16    6.17
   8   4  -6  137.88    5.44
   8   4   6  129.35    4.70
  -8  -4  -6  134.18    4.72
  -8  -4   6  126.60    5.45
   8   4  -6  123.50    5.11
   8   4  -6  118.91    5.32
  -8  -4  -6  122.53    4.57
  -8  -4   6  131.51    5.57
   8   4   6  127.10    4.70
  -7  -3   6  659.00   20.92
   7   3   6  639.23   20.02
  -7  -3  -6  664.78   20.21
   7   3  -6  658.49   20.47
   7   3  -6  664.53   20.85
   7   3   6  631.44   20.25
   7   3  -6  614.12   20.71
   6   2   6  550.94   17.36
  -6  -2  -6  559.79   17.50
   6   2   6  549.17   17.61
   6   2  -6  537.82   17.91
   6   2   6  577.07   17.51
  -6  -2   6  551.47   18.05
   6   2  -6  576.81   18.06
   6   2  -6  559.19   17.68
   5   1  -6  503.36   15.98
   5   1   6  492.09   15.51
  -5  -1   6  496.74   15.70
   5   1  -6  501.41   16.02
  -5  -1   6  483.33   16.02
   5   1   6  487.14   15.77
  -5  -1  -6  503.89   15.64
   5   1  -6  489.17   15.71
  -4   0   6  874.00   27.03
   4   0  -6  853.21   26.56
   4   0  -6  862.22   26.91
   4   0  -6  869.68   26.74
  -4   0   6  868.26   26.59
  -4   0  -6  886.65   26.74
   4   0   6  830.14   26.85
   4   0   6  855.25   26.47
   4   0   6  860.92   26.67
  -3   1   6 1322.44   39.88
   3  -1  -6 1294.81   39.96
   3  -1  -6 1315.81   39.57
   3  -1  -6 1282.19   39.84
   3  -1   6 1262.70   40.12
   3  -1   6 1312.79   39.89
   3  -1   6 1275.88   39.59
  -3   1  -6 1330.71   39.96
   2  -2   6  750.19   23.97
  -2   2   6  763.18   23.84
  -2   2   6  796.20   24.06
   2  -2   6  765.25   24.43
  -2   2  -6  779.48   24.22
   2  -2  -6  770.78   23.83
   2  -2   6  798.74   24.21
  -2   2   6  764.70   24.21
   2  -2  -6  756.80   24.09
   1  -3   6  882.13   25.88
   1  -3   6  824.90   26.06
   1  -3   6  840.22   25.61
  -1   3   6  832.71   25.31
  -1   3  -6  814.76   25.59
   1  -3  -6  806.16   25.55
  -1   3  -6  822.72   25.78
  -1   3   6  808.21   25.64
  -1   3   6  857.49   25.50
   1  -3  -6  714.11   25.36
   0   4  -6  288.19    9.84
   0   4   6  281.86    9.70
   0   4   6  302.34    9.72
   0  -4  -6  288.06    9.56
   0  -4   6  285.86   10.22
   0  -4   6  294.43    9.96
   0   4  -6  283.10   10.01
   0  -4  -6  288.30    9.64
   0  -4  -6  275.71    9.47
   0   4   6  287.50    9.53
   1   5  -6  126.54    5.01
   1   5  -6  119.68    5.05
   1   5   6  111.48    4.48
  -1  -5  -6  107.70    4.42
  -1  -5   6  114.85    5.25
  -1  -5  -6  115.15    4.53
  -1  -5   6  114.69    4.89
   1   5   6  113.48    4.62
   1   5  -6  120.05    4.95
  -2  -6   6  135.93    5.96
  -2  -6  -6  132.53    5.03
  -2  -6  -6  131.34    5.12
  -2  -6   6  126.90    5.59
   2   6  -6  126.06    5.51
   2   6   6  131.69    5.11
   2   6  -6  138.08    5.64
   2   6  -6  132.39    5.76
   2   6   6  134.09    5.24
  -3  -7  -6  307.14   10.58
  -3  -7   6  324.67   11.30
   3   7  -6  323.93   11.30
  -3  -7   6  316.34   11.69
   3   7   6  320.96   10.70
   3   7   6  309.67   10.76
   3   7   6  311.04   10.61
   3   7  -6  327.17   11.61
  -3  -7  -6  310.30   10.70
   4   8  -6  286.21   11.11
  -4  -8  -6  302.55   10.37
   4   8  -6  306.38   10.96
  -4  -8   6  298.32   11.43
   4   8   6  291.93   10.31
   4   8   6  300.00   10.30
  -4  -8   6  324.67   11.21
  -4  -8  -6  293.04   10.17
   4   8   6  295.50   10.22
   5   9  -6  398.55   13.66
  -5  -9   6  379.66   14.09
  -5  -9   6  400.64   13.78
   5   9   6  366.53   12.84
  -5  -9  -6  386.63   12.79
   5   9   6  381.06   12.88
   5   9   6  380.10   12.87
  -5  -9  -6  381.26   12.92
   5   9  -6  361.45   13.72
  -6 -10  -6  233.15    8.69
  -6 -10   6  247.53    9.54
   6  10  -6  227.80    9.51
  -6 -10   6  244.70    9.93
   6  10  -6  240.80    9.47
   6  10   6  232.72    8.67
   6  10   6  232.02    8.72
  -6 -10  -6  239.62    8.55
   6  10   6  217.94    8.52
  -7 -11  -6  132.63    5.71
  -7 -11   6  139.82    7.03
   7  11  -6  142.31    6.98
   7  11   6  140.36    6.03
   7  11   6  142.49    6.04
   7  11   6  127.08    5.81
   8  12   6  136.46    6.24
  -8 -12   6  161.75    7.80
  -8 -12  -6  156.12    6.30
   8  12   6  142.94    6.48
   8  12   6  147.40    6.47
   8  12  -6  138.08    7.07
   9  13   6  115.71    5.70
   9  13   6  125.86    6.02
   9  13   6  114.98    5.96
  -9 -13  -6  126.06    5.87
   9  13  -6  134.36    6.78
  10  14  -6   22.60    3.67
  10  14   6   26.80    2.88
  10  14   6   28.18    3.22
  11  15  -6   14.44    3.39
  11  15   6    9.32    2.38
  11  15   6   12.41    2.86
  12  16   6    3.05    2.29
  12  16  -6   -0.25    3.00
  12  16   6   -0.82    2.55
  13  17  -6   -0.55    3.15
  13  17   6    1.17    2.42
  17  13   7    2.43    2.28
  17  13   7    1.09    2.52
 -17 -13  -7   -1.02    2.02
  17  13  -7    1.03    2.93
  17  13   7    3.85    1.46
 -16 -12  -7    0.48    1.72
  16  12   7    1.19    1.46
  16  12   7    0.56    2.25
  16  12   7    0.39    1.95
  16  12  -7    0.36    2.72
  15  11   7    1.98    1.99
  15  11   7    2.49    1.52
  15  11   7    4.60    1.93
  15  11  -7   -0.59    2.36
 -15 -11  -7    1.73    1.61
  14  10   7    7.76    1.60
  14  10  -7    3.86    2.50
  14  10   7   10.49    2.11
  14  10   7    6.90    1.96
 -14 -10  -7    5.56    1.61
  13   9   7   88.36    4.45
 -13  -9  -7   82.94    3.90
 -13  -9   7   90.51    5.42
  13   9   7   77.42    3.78
  13   9   7   84.04    4.20
  13   9  -7   89.65    5.34
  13   9  -7   82.03    5.19
 -12  -8  -7    3.49    1.29
  12   8  -7    5.02    2.25
  12   8   7    5.83    1.60
 -12  -8   7    6.79    2.22
  12   8   7    3.41    1.38
  12   8   7    6.18    1.66
  12   8  -7    7.51    2.21
  11   7   7   36.76    2.46
 -11  -7   7   44.91    3.46
  11   7  -7   38.78    3.06
  11   7  -7   39.92    3.28
 -11  -7  -7   35.47    2.32
 -11  -7   7   45.46    3.66
  11   7   7   38.50    2.65
  10   6   7   -0.54    1.06
  10   6  -7    0.14    1.43
 -10  -6  -7   -0.13    0.89
  10   6  -7    0.35    1.67
  10   6   7    1.82    1.22
 -10  -6   7   -0.01    1.57
 -10  -6   7   -0.78    1.53
   9   5   7   12.21    1.46
  -9  -5  -7   12.21    1.40
   9   5  -7    9.91    1.85
   9   5  -7   11.78    1.85
  -9  -5   7   12.76    2.20
  -9  -5   7   12.70    1.93
   9   5   7   10.42    1.36
  -9  -5  -7    9.70    1.22
   9   5  -7    9.84    1.82
   8   4   7    4.81    1.17
   8   4  -7    7.27    1.54
  -8  -4   7    7.07    1.77
   8   4  -7    6.63    1.68
  -8  -4  -7    6.92    1.18
   8   4  -7    9.65    1.65
  -8  -4  -7    5.35    1.08
   8   4   7    5.28    1.18
   7   3  -7   44.39    2.74
   7   3  -7   49.47    3.03
  -7  -3  -7   48.00    2.49
  -7  -3   7   45.11    3.02
   7   3   7   47.58    2.54
   7   3   7   49.34    2.52
   6   2  -7   -0.78    1.02
   6   2   7    0.47    0.61
   6   2   7    0.89    0.92
   6   2   7    1.06    0.99
  -6  -2   7    0.86    1.20
  -6  -2  -7    0.74    0.83
   6   2  -7    0.21    1.00
   5   1  -7  154.79    6.07
   5   1  -7  162.75    5.94
   5   1   7  165.58    5.99
   5   1   7  161.53    5.76
  -5  -1  -7  160.43    5.78
  -5  -1   7  154.94    6.20
  -5  -1   7  160.48    5.91
   4   0   7   -1.53    0.81
  -4   0   7    0.00    1.02
   4   0  -7   -0.56    0.77
  -4   0   7   -1.24    0.78
   4   0   7   -1.26    0.78
  -4   0  -7   -0.49    0.83
   4   0   7   -1.29    0.95
   4   0  -7   -1.70    0.85
   4   0  -7    1.29    0.93
  -3   1   7    0.22    0.49
  -3   1  -7    0.79    0.89
   3  -1   7    0.73    1.07
   3  -1  -7    1.60    0.97
   3  -1  -7    2.08    0.88
  -3   1   7    0.51    1.05
   3  -1   7    1.50    0.98
   3  -1  -7    1.22    0.93
   3  -1   7    0.41    0.96
  -2   2  -7   62.55    3.14
   2  -2  -7   63.27    3.08
  -2   2   7   63.35    3.20
   2  -2   7   61.69    3.35
   2  -2   7   65.36    3.16
   2  -2   7   68.40    3.25
  -2   2   7   64.20    2.99
   2  -2  -7   66.43    3.00
   1  -3   7    0.43    1.19
  -1   3   7    0.61    0.96
   1  -3  -7    1.84    0.87
   1  -3   7    0.63    0.99
   1  -3  -7    1.13    0.96
  -1   3  -7    1.16    1.07
  -1   3  -7    1.46    0.88
  -1   3   7    2.19    1.16
   0   4   7   -0.24    0.97
   0  -4  -7    0.18    0.84
   0   4  -7    0.66    1.13
   0  -4  -7    0.10    0.92
   0  -4   7    1.71    1.37
   0   4  -7    0.17    0.88
   0   4   7    0.73    0.98
   0  -4   7    0.38    1.06
  -1  -5  -7    1.25    0.97
  -1  -5   7    2.21    1.50
   1   5   7    2.47    1.13
   1   5  -7    3.26    1.26
  -1  -5  -7    1.21    0.95
   1   5  -7    1.17    1.32
   1   5  -7    1.80    1.19
   1   5   7    0.75    1.06
  -1  -5   7    1.13    1.22
  -2  -6  -7   16.60    1.68
  -2  -6   7   13.86    2.18
  -2  -6  -7   13.23    1.45
   2   6  -7   18.55    1.94
   2   6  -7   17.52    1.93
   2   6  -7   15.29    2.07
   2   6   7   16.45    1.70
   2   6   7   17.23    1.74
  -3  -7   7   48.81    3.36
   3   7  -7   41.60    3.30
  -3  -7  -7   46.00    2.76
   3   7  -7   45.92    3.21
   3   7   7   44.24    2.90
  -3  -7   7   44.24    3.20
  -3  -7  -7   41.78    2.53
   3   7   7   46.09    2.84
  -3  -7   7   38.51    3.33
  -4  -8  -7   13.64    1.69
  -4  -8   7   13.81    2.53
   4   8  -7   11.18    2.05
   4   8   7   16.22    1.93
   4   8   7   15.27    1.84
   4   8  -7   16.84    2.56
   4   8   7   14.51    1.85
  -4  -8  -7   15.95    1.84
  -5  -9  -7  152.99    6.06
   5   9   7  152.22    6.19
   5   9  -7  143.65    6.97
   5   9   7  151.06    6.16
   5   9  -7  149.75    6.84
  -5  -9   7  153.45    7.38
  -5  -9  -7  155.82    6.20
   5   9   7  150.85    6.14
  -5  -9   7  173.53    7.26
  -6 -10  -7   12.58    1.86
   6  10   7   13.50    2.10
   6  10   7   13.61    2.03
   6  10   7   15.76    2.13
  -6 -10   7   19.24    3.01
  -6 -10  -7   12.82    2.04
   6  10  -7   12.57    2.59
  -7 -11  -7    4.24    1.64
  -7 -11   7    2.00    2.38
   7  11  -7    6.24    2.45
   7  11   7    3.38    1.81
   7  11   7    2.76    1.73
   7  11   7    2.81    1.90
   8  12   7    7.01    2.16
   8  12   7    5.05    1.95
   8  12  -7    5.85    2.64
   8  12   7    3.74    2.09
  -8 -12  -7    5.37    1.82
  -8 -12   7    6.37    2.94
   9  13   7    4.32    2.33
   9  13  -7    6.17    2.87
   9  13   7    2.47    1.96
  -9 -13  -7    2.83    1.98
  10  14   7    0.89    2.20
  10  14  -7   -3.97    2.49
  10  14   7    0.19    1.90
  11  15   7   -0.75    2.41
  11  15  -7    0.85    2.88
  11  15   7    1.98    2.22
  12  16   7    1.57    2.25
  12  16   7   -0.20    2.71
  12  16  -7   -0.99    3.03
  17  13  -8   39.01    4.52
 -17 -13  -8   29.44    3.11
  17  13   8   27.49    3.45
  17  13   8   31.30    2.23
  16  12  -8   11.78    3.21
 -16 -12  -8   14.50    2.36
  16  12   8   13.74    2.67
  16  12   8   14.35    1.90
  15  11   8   33.34    3.20
  15  11  -8   31.91    3.95
 -15 -11  -8   31.87    2.76
  15  11   8   36.69    2.55
  14  10   8   42.24    3.31
  14  10  -8   48.25    4.28
 -14 -10  -8   42.58    3.05
  14  10   8   46.58    2.99
  13   9   8   94.74    4.76
 -13  -9  -8   96.19    4.36
  13   9  -8   98.69    5.76
  13   9   8   93.41    4.23
 -12  -8  -8   33.64    2.53
  12   8   8   28.75    2.56
  12   8  -8   36.16    3.56
  12   8   8   32.53    2.40
 -12  -8   8   33.33    3.50
  11   7  -8  103.34    5.62
 -11  -7   8  121.24    6.01
  11   7   8  107.13    4.56
 -11  -7  -8  100.57    4.49
 -11  -7   8  109.84    5.91
  11   7   8  105.77    4.72
  11   7  -8  112.40    5.43
 -10  -6  -8   36.88    2.37
  10   6  -8   35.70    3.28
 -10  -6   8   43.97    3.44
 -10  -6   8   40.00    3.50
  10   6  -8   40.00    3.00
  10   6   8   38.08    2.66
  10   6   8   35.96    2.56
  -9  -5   8  213.04    8.59
   9   5   8  210.77    7.44
  -9  -5  -8  202.60    7.33
   9   5   8  194.18    7.39
  -9  -5  -8  215.77    7.42
   9   5  -8  204.90    8.25
   9   5  -8  211.70    8.03
   8   4   8  189.47    6.75
  -8  -4   8  189.15    7.62
  -8  -4  -8  195.73    6.81
   8   4  -8  178.48    7.38
   8   4  -8  196.30    7.33
  -8  -4  -8  177.61    6.67
   8   4   8  179.84    6.81
   7   3  -8  427.58   15.01
   7   3  -8  452.28   14.79
  -7  -3   8  434.06   15.19
   7   3   8  438.32   14.34
  -7  -3  -8  485.66   14.55
   7   3   8  440.46   14.58
  -7  -3  -8  437.33   14.45
   6   2  -8  106.13    4.74
   6   2   8  124.20    4.60
  -6  -2   8  117.79    5.18
   6   2  -8  105.37    4.92
   6   2   8  111.81    4.73
  -6  -2  -8  115.22    4.57
  -5  -1  -8  518.75   16.31
   5   1   8  491.58   16.47
   5   1  -8  515.68   16.38
  -5  -1   8  496.19   16.76
   5   1   8  494.36   16.14
   5   1   8  525.89   16.31
   5   1  -8  501.33   16.61
  -5  -1   8  497.20   16.36
  -4   0   8  304.14   10.74
   4   0   8  312.44   10.36
   4   0   8  291.61   10.30
   4   0   8  319.00   10.70
   4   0  -8  325.83   10.51
   4   0  -8  294.34   10.53
  -4   0  -8  303.04   10.35
  -3   1  -8  327.12   11.27
  -3   1   8  345.03   11.58
   3  -1  -8  336.05   11.25
   3  -1  -8  322.20   11.32
   3  -1  -8  345.75   11.19
   3  -1   8  327.17   11.21
   3  -1   8  344.24   11.30
   3  -1   8  328.43   11.55
  -2   2  -8  460.70   15.36
  -2   2   8  467.33   15.45
   2  -2   8  455.98   15.65
   2  -2   8  476.21   15.39
  -2   2   8  463.42   15.10
   2  -2  -8  470.25   15.30
   2  -2   8  475.83   15.30
   1  -3  -8  570.55   18.93
   1  -3   8  611.33   19.11
  -1   3   8  584.01   19.13
  -1   3  -8  579.63   19.17
  -1   3   8  579.25   18.76
   1  -3  -8  587.21   18.92
  -1   3  -8  587.24   19.01
   1  -3   8  623.92   19.63
   0  -4  -8  139.98    5.33
   0  -4  -8  136.40    5.32
   0   4   8  128.95    5.22
   0  -4   8  128.72    5.65
   0   4   8  130.93    5.41
   0   4  -8  128.39    5.67
   0   4  -8  134.23    5.50
   0  -4   8  134.51    5.95
  -1  -5  -8  259.81    9.38
   1   5   8  264.07    9.51
   1   5  -8  287.08    9.84
   1   5  -8  275.48    9.94
   1   5   8  272.49    9.32
  -1  -5   8  269.10   10.23
  -1  -5   8  264.29    9.83
  -1  -5  -8  264.31    9.33
   2   6   8  176.35    6.81
   2   6  -8  181.72    7.33
   2   6   8  167.19    6.58
   2   6  -8  184.28    7.21
  -2  -6  -8  162.53    6.45
  -2  -6  -8  167.36    6.57
   2   6  -8  190.37    7.17
  -2  -6   8  174.07    7.70
  -3  -7  -8  253.05    8.93
  -3  -7   8  258.94   10.15
   3   7  -8  254.65    9.62
  -3  -7  -8  255.86    9.10
  -3  -7   8  261.68    9.64
   3   7   8  244.68    8.92
   3   7   8  238.05    9.02
   3   7  -8  244.19    9.77
  -4  -8  -8  149.46    5.99
  -4  -8   8  158.61    7.33
   4   8   8  145.60    6.09
  -4  -8   8  148.59    6.89
   4   8   8  150.81    6.15
  -4  -8  -8  147.77    6.05
   4   8  -8  149.35    6.96
   5   9   8  238.52    8.86
  -5  -9  -8  251.06    8.79
   5   9  -8  228.89    9.72
  -5  -9  -8  249.14    8.88
   5   9   8  226.29    8.84
  -5  -9   8  229.16   10.02
   6  10   8   65.72    3.95
  -6 -10   8   59.84    4.72
   6  10   8   60.76    3.81
   6  10   8   62.39    3.93
   6  10  -8   56.57    4.51
  -6 -10  -8   67.59    3.69
   7  11   8  148.10    6.49
  -7 -11   8  160.52    8.07
  -7 -11  -8  144.73    6.34
   7  11  -8  153.91    7.65
   7  11   8  152.84    6.66
   7  11   8  150.13    6.70
  -8 -12  -8   43.55    3.43
   8  12  -8   57.81    4.71
  -8 -12   8   56.58    4.78
   8  12   8   50.34    3.88
   8  12   8   45.14    3.50
   9  13   8   61.25    4.13
   9  13  -8   65.86    5.06
   9  13   8   58.41    4.36
  10  14  -8   21.72    3.52
  10  14   8   20.53    3.26
  10  14   8   20.97    2.87
  11  15   8   17.81    3.21
  11  15   8   22.01    2.98
  11  15  -8   19.30    3.88
  12  16   8   -1.86    2.35
  12  16  -8    5.83    3.21
  12  16   8    0.65    2.70
  17  13   9    2.49    1.49
  17  13  -9    1.59    3.00
  17  13   9   -2.56    2.40
 -17 -13  -9   -1.48    2.02
 -16 -12  -9    1.84    1.94
  16  12   9   -1.72    2.25
  16  12   9    1.14    1.65
  16  12  -9    6.57    3.14
  15  11   9    0.21    1.58
  15  11   9   -3.43    2.00
 -15 -11  -9    1.77    1.79
  15  11  -9    0.35    2.68
  14  10  -9   -0.69    2.58
  14  10   9   -1.51    1.99
 -14 -10  -9    0.83    1.59
  14  10   9   -1.20    1.58
  13   9  -9    6.22    2.76
  13   9   9    3.56    1.60
  13   9   9    4.68    2.06
 -13  -9  -9    5.36    1.71
  12   8  -9   11.23    2.90
  12   8   9   13.69    2.11
  12   8   9   12.94    1.97
 -12  -8  -9   13.58    1.90
  11   7   9   -0.35    1.39
  11   7  -9   -1.03    1.92
 -11  -7   9    2.66    2.33
 -11  -7  -9   -1.20    1.28
  11   7   9    1.70    1.52
  10   6   9    1.37    1.42
  10   6  -9    4.05    2.00
 -10  -6   9    5.56    2.27
 -10  -6  -9    1.60    1.23
  10   6   9    0.40    1.51
   9   5  -9    2.74    1.61
   9   5   9    2.86    1.41
  -9  -5   9    3.39    2.08
   9   5  -9    3.81    1.89
  -9  -5  -9    2.38    1.26
   9   5   9    3.34    1.48
  -8  -4   9   52.92    3.80
  -8  -4  -9   55.14    3.09
   8   4   9   55.69    3.11
  -8  -4  -9   55.21    2.98
   8   4   9   50.45    3.13
   8   4  -9   63.78    3.78
   8   4  -9   53.14    3.65
  -7  -3  -9   -0.63    1.03
   7   3   9    0.00    0.57
   7   3   9    2.02    1.42
   7   3  -9    1.00    1.24
  -7  -3   9    0.26    1.57
  -7  -3  -9   -0.91    1.03
   7   3  -9   -0.11    1.42
   7   3   9    1.81    1.30
   6   2   9   17.01    1.73
  -6  -2  -9   16.49    1.78
  -6  -2   9   19.34    2.28
   6   2  -9   16.35    1.90
   6   2   9   15.51    1.80
   6   2   9   17.08    1.91
   6   2  -9   18.62    2.20
  -5  -1  -9    4.09    1.30
   5   1   9    1.56    1.38
   5   1   9    6.65    1.44
  -5  -1   9    5.88    1.45
   5   1  -9    6.36    1.56
   5   1   9    7.59    1.30
   5   1  -9    5.35    1.31
  -5  -1   9    4.22    1.64
  -4   0  -9    0.65    1.13
   4   0   9   -1.03    0.95
   4   0  -9   -0.37    1.21
   4   0  -9    0.39    1.04
  -4   0   9   -1.67    1.21
   4   0   9   -0.41    1.20
  -4   0   9    0.21    0.55
   4   0   9   -1.07    1.16
   3  -1   9    9.89    1.50
   3  -1   9    6.38    1.64
   3  -1  -9   12.06    1.58
  -3   1   9    9.69    1.81
   3  -1   9   10.64    1.65
  -3   1  -9    6.51    1.40
  -3   1   9    8.38    1.49
   3  -1  -9    9.69    1.70
   2  -2  -9   36.84    2.50
  -2   2  -9   43.37    2.90
   2  -2   9   50.64    3.26
   2  -2  -9   49.30    2.91
   2  -2   9   40.57    2.98
  -2   2   9   43.73    3.00
  -2   2   9   48.81    2.82
  -1   3  -9    2.53    1.51
   1  -3  -9    4.49    1.35
   1  -3  -9    5.35    1.23
  -1   3   9    2.20    1.41
  -1   3  -9    4.86    1.27
   1  -3   9    6.30    1.92
   1  -3   9    3.21    1.43
  -1   3   9    2.57    1.29
   0   4   9   67.08    3.71
   0   4  -9   72.54    3.83
   0  -4   9   72.19    3.95
   0  -4  -9   68.49    3.58
   0  -4  -9   66.62    3.52
   0   4   9   69.67    3.54
   0  -4   9   68.33    4.21
   0   4  -9   67.40    4.01
  -1  -5  -9    2.24    1.30
  -1  -5  -9    1.22    1.13
   1   5   9    1.80    1.50
  -1  -5   9    2.11    1.87
  -1  -5   9    3.42    1.57
   1   5  -9    1.72    1.37
   1   5  -9    0.12    1.57
   1   5   9    0.92    1.38
  -2  -6   9    1.89    1.52
   2   6   9    2.65    1.49
   2   6   9    3.68    1.48
   2   6  -9    1.61    1.90
  -2  -6   9    2.16    2.05
  -2  -6  -9    1.85    1.30
  -2  -6  -9    3.98    1.45
   2   6  -9    4.63    1.61
  -3  -7   9    4.84    2.41
   3   7   9    3.68    1.60
   3   7  -9    3.68    2.15
   3   7   9    3.82    1.56
  -3  -7  -9    3.82    1.43
  -3  -7  -9    2.00    1.42
  -4  -8   9    0.58    2.35
  -4  -8  -9    0.45    1.55
   4   8  -9    1.07    2.12
  -4  -8  -9    1.57    1.41
   4   8   9    1.89    1.55
   4   8   9    1.80    1.62
  -5  -9  -9   -1.72    1.21
   5   9   9    2.35    1.79
   5   9  -9   -5.74    1.76
   5   9   9   -0.05    1.70
  -5  -9   9    1.18    2.55
  -5  -9  -9    0.42    1.61
   6  10  -9    4.37    2.45
  -6 -10   9    2.77    2.63
   6  10   9    4.96    1.96
   6  10   9    6.97    2.09
  -6 -10  -9    4.50    1.64
   7  11   9    4.85    2.02
  -7 -11  -9   -0.82    1.59
  -7 -11   9    0.96    2.63
   7  11   9    1.82    1.82
   7  11  -9   -0.35    2.33
   8  12  -9    3.55    2.74
   8  12   9    7.38    2.21
  -8 -12   9    8.44    3.08
   8  12   9    9.13    2.53
   9  13  -9    2.23    2.91
   9  13   9    1.28    2.06
   9  13   9   -5.83    1.96
  10  14   9   10.21    2.91
  10  14  -9    2.68    3.03
  10  14   9    9.50    2.44
  11  15   9    1.66    2.66
  11  15  -9   -3.46    2.97
  11  15   9    0.70    2.45
  12  16  -9    1.82    3.46
  12  16   9   -2.79    2.32
  16  12  10   10.80    2.82
  16  12  10   11.90    2.05
  16  12 -10    7.48    3.32
 -16 -12 -10    8.09    2.28
  15  11 -10   -2.27    2.85
 -15 -11 -10   -0.13    1.82
  15  11  10    1.78    2.47
  15  11  10    2.52    1.88
 -14 -10 -10   30.69    2.79
  14  10 -10   41.28    4.29
  14  10  10   35.65    3.25
  14  10  10   35.88    2.80
  13   9  10   14.85    2.20
 -13  -9 -10   10.54    2.00
  13   9  10   13.38    2.47
  13   9 -10   14.44    3.24
 -12  -8 -10  154.24    6.47
  12   8  10  161.41    6.47
  12   8 -10  153.96    7.88
  12   8  10  171.14    6.85
  11   7  10   24.18    2.48
  11   7  10   23.21    2.34
  11   7 -10   14.45    2.89
 -11  -7 -10   17.72    2.13
  10   6  10  257.07    9.26
  10   6 -10  261.25   10.41
  10   6  10  248.22    9.24
 -10  -6 -10  245.77    9.08
 -10  -6  10  262.85   10.65
   9   5 -10   31.46    3.19
   9   5  10   41.35    3.10
  -9  -5  10   38.29    3.65
  -9  -5 -10   33.70    2.58
   9   5  10   42.24    3.07
  -8  -4 -10  294.50   10.49
   8   4 -10  306.35   11.31
   8   4  10  305.67   10.52
  -8  -4  10  297.36   11.51
   8   4  10  304.41   10.71
   7   3  10   80.87    4.27
   7   3  10   85.52    4.14
   7   3 -10   84.61    4.66
  -7  -3 -10   88.63    4.15
  -7  -3 -10   78.46    4.02
  -7  -3  10   93.41    5.13
   6   2  10  214.24    8.42
  -6  -2  10  222.12    8.87
   6   2 -10  236.62    8.52
   6   2  10  233.40    8.25
   6   2 -10  218.58    8.64
  -6  -2 -10  220.02    8.26
   6   2  10  217.37    8.14
  -6  -2 -10  232.70    8.28
   5   1  10   11.97    1.72
  -5  -1 -10   11.77    1.78
   5   1  10    8.93    1.86
   5   1 -10   10.75    1.78
   5   1  10   14.15    1.83
  -5  -1  10    8.78    2.02
  -5  -1  10   11.67    1.93
   5   1 -10    9.53    1.98
  -4   0  10  111.16    5.38
   4   0 -10  111.89    5.16
   4   0  10  109.26    5.04
  -4   0 -10  117.00    5.12
   4   0  10  112.43    5.28
   4   0 -10  123.61    5.11
   4   0  10  123.79    5.07
  -3   1  10   38.13    2.95
   3  -1  10   39.29    2.79
   3  -1 -10   36.68    2.82
  -3   1 -10   39.02    2.79
   3  -1  10   36.03    2.79
   3  -1 -10   38.45    2.85
   3  -1  10   36.06    2.90
  -3   1  10   40.96    2.83
   2  -2  10  336.45   11.35
   2  -2 -10  290.76   11.08
   2  -2  10  324.76   11.73
  -2   2  10  315.31   11.39
  -2   2 -10  326.83   11.34
   2  -2 -10  320.28   11.21
  -2   2  10  320.39   11.08
  -1   3  10   71.49    4.07
   1  -3 -10   81.56    4.01
   1  -3  10   78.75    4.55
   1  -3  10   73.19    4.25
  -1   3 -10   77.97    4.19
   1  -3 -10   67.79    3.71
  -1   3 -10   76.79    4.02
  -1   3  10   75.27    3.88
   0  -4  10  566.20   18.64
   0   4 -10  539.91   18.67
   0  -4 -10  557.12   18.32
   0   4 -10  600.92   18.69
   0  -4  10  545.72   19.11
   0   4  10  542.93   18.17
   0   4  10  561.19   18.62
   0  -4 -10  552.36   18.36
   1   5 -10   32.45    2.72
   1   5  10   37.98    2.77
  -1  -5 -10   31.52    2.55
   1   5 -10   40.14    3.17
  -1  -5  10   33.76    3.45
  -1  -5  10   36.95    3.07
   1   5  10   32.24    2.85
  -1  -5 -10   25.83    2.33
  -2  -6  10  448.78   15.70
  -2  -6 -10  425.27   14.45
  -2  -6 -10  433.42   14.43
   2   6 -10  418.19   15.12
   2   6  10  430.16   14.40
   2   6  10  399.78   14.55
   3   7  10   41.62    3.19
  -3  -7 -10   36.21    2.78
   3   7  10   40.39    2.94
  -3  -7 -10   39.81    3.07
   3   7 -10   43.32    3.61
  -3  -7  10   37.68    3.86
   4   8  10  245.11    9.58
   4   8 -10  253.03   10.39
  -4  -8 -10  246.72    9.30
  -4  -8 -10  258.48    9.53
  -4  -8  10  259.64   10.93
   4   8  10  251.75    9.48
   5   9 -10   25.56    3.32
  -5  -9  10   27.95    3.67
  -5  -9 -10   25.75    2.46
   5   9  10   21.22    2.66
   5   9  10   21.87    2.65
   6  10  10   47.70    3.68
  -6 -10 -10   49.44    3.39
   6  10  10   52.78    3.86
   6  10 -10   59.86    4.59
  -6 -10  10   67.43    5.29
  -7 -11  10    5.61    3.05
   7  11  10    5.79    2.31
   7  11  10    6.35    2.16
   7  11 -10    4.03    2.61
   8  12 -10   46.47    4.56
   8  12  10   48.33    3.75
   8  12  10   52.82    4.07
   9  13  10    8.56    2.88
   9  13 -10   11.12    3.47
   9  13  10    6.01    2.43
  10  14  10   32.76    3.72
  10  14 -10   36.26    4.52
  10  14  10   27.13    3.29
  11  15  10    2.26    2.56
  11  15 -10   -4.83    2.98
  16  12  11    0.42    2.48
  16  12 -11    2.97    3.35
  16  12  11    0.22    1.97
  15  11 -11   -3.18    2.79
  15  11  11   -0.11    1.90
  15  11  11    0.27    2.43
 -15 -11 -11   -1.04    1.95
  14  10  11    2.46    1.97
 -14 -10 -11    2.30    1.89
  14  10 -11   -0.14    2.79
  14  10  11    2.61    2.38
  13   9  11    3.07    1.91
  13   9  11    4.34    2.19
  13   9 -11    5.54    3.05
 -13  -9 -11    3.04    1.71
  12   8  11   -1.88    1.96
  12   8  11    2.11    1.86
  12   8 -11    1.35    2.61
 -12  -8 -11   -0.48    1.58
  11   7  11    1.54    1.87
  11   7 -11   -1.35    2.46
 -11  -7 -11    0.12    1.54
  11   7  11    0.57    1.85
  10   6 -11    1.17    2.29
  10   6  11    0.70    1.75
  10   6  11   -0.85    1.67
 -10  -6 -11   -0.49    1.47
 -10  -6  11    1.33    2.59
   9   5  11    6.74    1.93
   9   5 -11    6.79    2.42
  -9  -5 -11    6.98    1.65
   9   5  11    6.78    2.04
  -9  -5  11    7.63    2.66
  -8  -4  11    2.91    2.27
   8   4  11    4.00    1.83
   8   4  11    0.16    1.66
  -8  -4 -11    4.44    1.52
   8   4 -11    1.72    1.95
  -7  -3 -11    7.54    1.69
   7   3 -11    8.19    2.28
   7   3  11    6.37    1.95
   7   3  11   11.54    2.03
  -7  -3  11   12.25    2.52
   6   2 -11    4.77    2.08
  -6  -2 -11    1.86    1.56
   6   2  11    3.95    1.68
  -6  -2 -11    3.16    1.51
   6   2  11    3.29    1.79
  -6  -2  11    7.52    2.21
  -5  -1 -11    9.70    1.72
   5   1  11   10.91    2.18
   5   1  11    8.44    1.91
  -5  -1  11   10.46    2.24
  -5  -1 -11   10.74    1.85
   5   1 -11    8.43    1.98
  -4   0 -11   -1.99    1.35
   4   0  11   -0.16    1.65
   4   0  11    1.38    1.61
   4   0 -11    1.50    1.60
  -4   0  11   -1.88    1.63
  -3   1  11   36.69    2.91
   3  -1 -11   34.38    2.89
   3  -1  11   34.21    2.80
   3  -1  11   39.80    3.32
  -3   1  11   33.88    3.00
  -3   1 -11   31.00    2.78
   2  -2 -11   -1.84    1.31
   2  -2  11    3.45    2.02
  -2   2 -11    0.81    1.53
   2  -2  11   -0.28    1.53
  -2   2  11   -2.44    1.40
   2  -2 -11   -1.75    1.56
  -2   2  11    0.63    1.79
  -1   3  11   38.79    2.87
  -1   3  11   39.49    3.12
   1  -3 -11   42.41    3.13
  -1   3 -11   34.07    2.71
   1  -3  11   43.39    3.68
  -1   3 -11   37.18    3.16
   1  -3  11   43.42    3.29
   1  -3 -11   23.32    2.34
   0  -4  11    8.48    2.58
   0   4 -11    6.65    2.03
   0   4  11    6.05    1.96
   0  -4 -11    5.30    1.75
   0  -4  11    3.12    1.90
   0  -4 -11    6.74    1.65
   0   4  11    7.78    2.02
   1   5  11    4.53    1.91
  -1  -5 -11    9.25    1.88
  -1  -5 -11    5.83    1.61
  -1  -5  11    4.29    2.42
   1   5  11    7.28    2.09
   1   5 -11    6.06    2.10
   2   6  11    6.32    1.91
  -2  -6 -11   11.06    2.15
  -2  -6  11   10.37    2.84
   2   6  11    8.57    2.25
  -2  -6 -11    7.93    1.92
   2   6 -11   10.97    2.44
   3   7  11    1.54    1.94
  -3  -7 -11    0.85    1.57
   3   7  11    2.93    1.94
  -3  -7 -11    1.26    1.75
  -3  -7  11   -0.20    2.56
   3   7 -11   -0.74    2.01
   4   8  11   10.20    2.17
  -4  -8  11    6.95    2.96
   4   8 -11    6.88    2.65
   4   8  11    6.54    2.21
  -5  -9  11    7.09    3.04
   5   9  11    5.03    2.21
   5   9  11    7.57    2.23
   5   9 -11    6.13    2.69
   6  10 -11   10.86    3.16
   6  10  11    4.15    2.29
  -6 -10  11   10.34    3.48
   6  10  11    6.84    2.24
   7  11  11    4.90    2.26
   7  11 -11    2.25    2.76
   7  11  11    3.95    2.20
  -7 -11  11    4.37    3.13
   8  12  11    4.22    2.37
   8  12 -11   -0.71    2.77
   8  12  11    1.22    2.21
   9  13  11    0.23    2.60
   9  13  11    1.38    2.36
   9  13 -11   -0.22    3.18
  10  14 -11    3.85    3.30
  10  14  11    5.18    2.71
  11  15  11    1.55    2.71
  11  15 -11   -0.79    3.32
  15  11  12   19.57    2.86
  15  11 -12   17.89    4.00
  15  11  12   21.29    3.41
  14  10  12    5.54    2.63
  14  10  12    1.58    2.12
  14  10 -12    3.04    3.23
 -13  -9 -12   47.76    3.50
  13   9  12   39.33    3.59
  13   9  12   44.12    3.46
  13   9 -12   43.01    4.70
  12   8  12    0.58    2.10
  12   8  12   -2.38    1.80
 -12  -8 -12   -0.25    1.76
  12   8 -12    1.40    2.83
 -11  -7 -12   66.60    3.93
  11   7  12   59.67    4.05
  11   7 -12   60.66    4.82
  11   7  12   57.91    4.03
  10   6 -12    1.83    2.43
 -10  -6  12   -0.02    2.77
  10   6  12    0.36    1.81
 -10  -6 -12    1.27    1.69
  10   6  12   -0.78    1.83
  -9  -5 -12   97.49    4.95
  -9  -5  12  107.32    6.43
   9   5 -12  108.25    6.02
   9   5  12  109.97    5.27
   9   5  12  102.89    5.25
  -8  -4  12   -2.02    2.25
   8   4 -12    2.65    2.36
   8   4  12    3.76    1.94
   8   4  12    0.19    1.93
  -8  -4 -12    1.62    1.54
   7   3  12  199.69    8.10
   7   3 -12  190.27    8.35
  -7  -3  12  205.68    8.94
   7   3  12  194.74    7.78
  -7  -3 -12  189.29    7.76
  -6  -2  12   -1.33    2.16
   6   2  12   -0.75    1.84
   6   2  12    0.55    1.78
  -6  -2 -12    0.13    1.53
   6   2 -12   -1.27    1.88
   5   1 -12  231.78    9.35
  -5  -1  12  231.56    9.64
  -5  -1 -12  232.20    9.14
   5   1  12  246.05    9.54
   5   1  12  233.57    8.95
  -5  -1 -12  248.90    9.10
   4   0  12   14.79    2.65
   4   0 -12   18.61    2.52
  -4   0  12   24.44    2.88
   4   0  12   17.62    2.35
  -4   0 -12   21.15    2.46
  -4   0 -12   22.03    2.40
  -3   1 -12  175.87    7.51
   3  -1  12  167.00    7.74
   3  -1 -12  173.72    7.41
  -3   1  12  170.96    7.62
  -3   1 -12  176.04    7.32
   3  -1  12  183.63    7.46
  -2   2  12   21.42    2.86
   2  -2  12   22.42    2.84
   2  -2 -12   18.33    2.48
   2  -2  12   15.42    2.73
  -2   2 -12   21.39    2.72
  -1   3 -12  232.82    9.24
   1  -3  12  242.70    9.31
   1  -3 -12  227.69    8.96
   1  -3  12  224.39    9.64
  -1   3  12  236.17    9.39
  -1   3  12  225.40    8.88
   0  -4  12   -0.48    2.21
   0   4  12    1.66    1.71
   0   4 -12    0.89    1.89
   0   4  12   -0.97    1.83
   0  -4 -12    0.29    1.64
   1   5 -12  126.62    6.36
  -1  -5  12  132.59    6.86
   1   5  12  113.79    5.87
  -1  -5 -12  122.03    5.80
   1   5  12  124.62    5.91
   2   6  12    7.35    2.30
   2   6  12    7.99    2.06
   2   6 -12    7.85    2.48
  -2  -6  12    4.25    2.64
  -2  -6 -12    7.69    2.15
   3   7 -12  113.97    6.63
   3   7  12  125.01    5.99
   3   7  12  120.55    6.06
  -3  -7  12  123.14    7.09
   4   8  12    2.53    2.14
   4   8  12    0.05    1.93
  -4  -8  12    6.00    3.01
   4   8 -12    3.84    2.64
   5   9  12  111.68    5.84
  -5  -9  12  109.82    7.00
   5   9  12  106.91    5.64
   5   9 -12  105.42    6.58
   6  10 -12    3.67    2.97
   6  10  12   -0.10    2.13
  -6 -10  12   -2.05    2.91
   6  10  12   -0.95    2.25
   7  11  12   71.05    4.87
   7  11 -12   71.99    5.70
  -7 -11  12   85.95    6.49
   7  11  12   76.58    4.89
   8  12  12    4.58    2.58
   8  12 -12    2.86    3.06
   9  13  12   37.68    3.89
   9  13 -12   39.25    5.00
  10  14 -12   -1.86    3.10
  10  14  12    1.39    2.58
  14  10  13    3.38    2.49
  14  10 -13    7.26    3.60
  14  10  13    2.46    2.75
  13   9  13   -2.43    2.49
  13   9 -13   -3.62    3.10
  13   9  13    2.78    2.34
  12   8  13    0.33    2.16
  12   8 -13   -2.66    2.76
  12   8  13   -0.03    2.27
 -11  -7 -13    0.90    1.83
  11   7  13    6.88    2.38
  11   7 -13    1.65    2.79
  11   7  13    3.80    2.24
  10   6 -13   -3.30    2.53
 -10  -6 -13    0.77    1.78
  10   6  13   -1.14    2.04
  10   6  13    1.83    2.20
   9   5  13    0.85    2.05
   9   5 -13   -1.18    2.32
  -9  -5 -13    0.06    1.66
  -9  -5  13    0.86    2.84
   9   5  13    2.61    2.09
  -8  -4 -13    0.88    1.73
  -8  -4  13   -0.11    2.73
   8   4 -13    0.81    2.35
   8   4  13   -1.01    2.00
   8   4  13   -1.90    1.87
  -7  -3  13   17.16    3.29
   7   3 -13    9.07    2.76
   7   3  13   10.78    2.49
  -7  -3 -13   14.66    2.29
   7   3  13   13.74    2.51
   6   2  13    1.18    2.01
   6   2 -13    0.66    2.11
   6   2  13    1.62    2.13
  -6  -2  13    1.67    2.49
  -6  -2 -13    1.11    1.69
  -5  -1 -13    7.58    2.07
   5   1  13    4.05    2.36
   5   1 -13    1.70    2.00
  -5  -1  13    8.71    2.61
   5   1  13    2.32    2.12
   4   0  13    1.32    1.88
  -4   0  13    2.37    2.22
   4   0 -13   -2.59    1.76
  -4   0 -13    1.00    1.72
   4   0  13   -0.55    2.04
   3  -1  13    3.82    2.02
   3  -1 -13    2.53    1.93
  -3   1 -13    0.41    1.80
   3  -1  13    0.46    2.35
  -3   1  13    0.10    2.15
   2  -2  13    0.55    2.43
   2  -2  13   -1.40    2.17
   2  -2 -13   -2.59    1.88
  -2   2  13    1.08    2.09
  -2   2 -13    1.44    1.94
   1  -3 -13    8.67    2.20
  -1   3 -13    8.13    2.48
  -1   3  13    6.57    2.29
   1  -3  13    5.82    2.89
   0  -4  13   -2.84    2.21
   0   4  13   -0.46    1.92
   0  -4 -13   -0.94    1.86
   0   4 -13   -0.15    2.01
  -1  -5 -13    2.16    1.94
  -1  -5  13    0.88    2.60
   1   5  13   -0.14    1.99
   1   5 -13    1.88    2.23
  -2  -6 -13   -0.40    1.81
   2   6 -13   -0.96    2.41
   2   6  13    4.50    2.19
  -2  -6  13   -2.55    2.50
   3   7 -13    1.25    2.47
   3   7  13    2.10    2.25
  -3  -7  13    3.24    3.17
   4   8  13   12.42    2.78
  -4  -8  13   19.13    3.89
   4   8 -13   19.40    3.46
   5   9 -13    5.37    3.26
  -5  -9  13    6.38    3.53
   5   9  13    9.15    2.68
   6  10 -13   19.78    3.74
   6  10  13    7.62    2.73
  -6 -10  13    4.10    3.54
   7  11  13   -0.52    2.42
  -7 -11  13    2.98    3.56
   7  11 -13    1.02    3.04
   8  12  13   -0.69    2.53
   8  12 -13    2.45    3.12
   9  13 -13    6.20    3.86
   9  13  13    5.67    2.83
  13   9 -14    3.36    3.60
  13   9  14    0.91    2.47
  13   9  14    5.79    2.80
  12   8 -14   43.78    4.94
  12   8  14   41.62    3.92
  12   8  14   44.39    3.99
  11   7  14   -1.61    2.24
  11   7 -14    2.39    2.94
  11   7  14    0.87    2.34
  10   6 -14   32.09    4.30
  10   6  14   32.65    3.56
  10   6  14   30.24    3.42
   9   5  14    0.70    2.21
   9   5 -14   -0.59    2.62
   9   5  14    0.59    2.32
  -9  -5  14   -2.90    2.96
  -8  -4  14   41.59    4.52
   8   4  14   44.77    3.73
   8   4  14   36.82    3.66
   8   4 -14   42.16    4.14
   7   3  14   -1.13    2.22
   7   3  14   -1.68    2.12
  -7  -3  14   -2.00    2.58
   7   3 -14    2.34    2.59
   6   2  14  121.35    6.27
   6   2 -14  104.12    6.14
   6   2  14  110.67    5.86
  -6  -2  14  106.56    6.53
   5   1  14    9.11    2.75
   5   1  14    4.72    2.45
  -5  -1  14    6.48    2.82
   5   1 -14    6.64    2.49
   4   0  14  147.90    6.95
   4   0  14  158.39    7.66
  -4   0  14  153.47    7.61
   4   0 -14  149.79    7.20
  -3   1  14   10.35    2.79
   3  -1  14    6.21    2.69
   3  -1 -14    9.98    2.56
   2  -2 -14  148.22    7.06
  -2   2 -14  156.03    7.28
  -2   2  14  158.36    7.56
   2  -2  14  154.67    7.79
  -1   3 -14    0.68    2.19
   1  -3 -14   -0.42    1.99
  -1   3  14    1.61    2.31
   1  -3  14   -2.98    2.50
   0   4 -14   87.51    5.28
   0   4  14   73.93    4.99
   0  -4 -14   73.35    4.71
   0  -4  14   79.17    5.77
  -1  -5 -14    3.72    2.20
   1   5 -14   -0.84    2.40
  -1  -5  14   -2.06    2.79
   1   5  14    0.28    2.23
  -2  -6  14   36.07    4.42
   2   6 -14   33.95    4.03
   2   6  14   25.35    3.26
   3   7 -14   -0.93    2.70
  -3  -7  14    3.87    3.33
   3   7  14    1.59    2.31
  -4  -8  14   68.88    5.93
   4   8 -14   58.64    5.30
   4   8  14   59.88    4.64
   5   9  14    2.67    2.63
   5   9 -14    0.82    3.27
  -5  -9  14    5.69    3.63
   6  10 -14   59.52    5.45
   6  10  14   47.66    4.39
  -6 -10  14   68.07    6.45
   7  11  14   -3.91    2.44
   7  11 -14    2.01    3.29
   8  12  14   46.12    4.42
   8  12 -14   48.42    5.38
  12   8 -15    1.64    3.44
  12   8  15   -4.86    2.45
  12   8  15    0.46    2.68
  11   7  15    2.40    2.73
  11   7  15    0.84    2.63
  11   7 -15    3.37    3.32
  10   6 -15   -0.26    2.96
  10   6  15   -0.44    2.47
  10   6  15   -0.51    2.52
   9   5  15    3.28    2.57
  -9  -5  15    7.28    3.72
   9   5  15   -1.26    2.50
   9   5 -15    2.28    2.95
   8   4 -15    3.16    2.77
  -8  -4  15   -1.52    2.98
   8   4  15   -0.03    2.44
   8   4  15    2.46    2.55
   7   3 -15   -1.50    2.65
   7   3  15   -0.95    2.37
  -7  -3  15   -0.32    2.93
   7   3  15    3.51    2.57
   6   2  15   -0.56    2.50
  -6  -2  15    0.07    2.73
   6   2 -15   -4.44    2.28
   5   1  15    6.30    2.70
   5   1 -15    3.59    2.58
  -5  -1  15   13.13    3.30
   4   0 -15    0.74    2.38
   4   0  15   -0.22    2.65
  -4   0  15   -3.35    2.65
   3  -1  15    6.44    3.07
   3  -1 -15    7.86    2.57
  -3   1  15    7.04    2.85
   2  -2 -15   -0.05    2.24
  -2   2  15    0.21    2.46
   2  -2  15    1.46    2.97
  -1   3  15    0.16    2.60
   1  -3  15   -2.82    2.71
   1  -3 -15    1.50    2.21
  -1   3 -15   -0.16    2.22
   0   4 -15   -0.32    2.39
   0   4  15    1.33    2.55
   0  -4  15   -4.97    2.84
   1   5  15    5.65    2.88
   1   5 -15    0.53    2.83
  -1  -5  15   -0.88    2.96
  -2  -6  15    0.74    3.26
   2   6 -15    0.52    2.73
   2   6  15   -2.36    2.28
   3   7 -15   -1.10    2.82
  -3  -7  15   -1.30    3.28
   3   7  15    0.30    2.40
   4   8 -15   -1.69    3.21
   4   8  15   -2.77    2.55
  -4  -8  15    2.59    3.86
   5   9 -15    5.90    3.45
  -5  -9  15    9.57    4.18
   5   9  15    0.25    2.69
   6  10 -15    1.00    3.38
   6  10  15   -3.25    2.65
  -6 -10  15    2.35    4.10
   7  11  15    3.23    2.86
   7  11 -15   -0.69    3.40
  11   7  16   27.99    3.80
  11   7 -16   27.30    4.52
  10   6 -16    7.69    3.92
  10   6  16    7.09    3.00
   9   5  16   45.46    4.59
   9   5 -16   47.18    5.02
   8   4  16   10.07    3.25
   8   4 -16   13.27    3.48
  -8  -4  16   12.60    3.99
   7   3 -16   43.80    4.71
   7   3  16   38.03    4.29
  -7  -3  16   53.70    5.51
   6   2  16    6.10    3.12
  -6  -2  16    9.32    3.44
   6   2 -16    2.06    2.97
  -5  -1  16   37.55    4.39
   5   1  16   35.27    4.24
   5   1 -16   33.25    4.13
   4   0 -16    1.21    2.55
   4   0  16    1.75    3.07
  -4   0  16    1.70    2.98
  -3   1  16   17.74    3.60
   3  -1 -16   21.12    3.29
   3  -1  16   19.05    3.75
  -2   2  16    3.00    3.04
   2  -2  16    0.25    2.96
   2  -2 -16    2.41    2.64
  -1   3  16   37.24    4.24
   1  -3  16   55.75    5.20
   0  -4  16    7.73    3.68
   0   4  16   14.81    3.47
  -1  -5  16   57.47    5.84
   1   5  16   49.20    4.64
   1   5 -16   51.37    4.83
  -2  -6  16   12.19    4.40
   2   6 -16    8.86    3.44
   2   6  16    3.11    2.98
  -3  -7  16   44.23    5.53
   3   7 -16   53.30    5.32
   3   7  16   42.87    4.36
   4   8 -16    3.08    3.49
  -4  -8  16   -1.98    3.54
   4   8  16    3.94    2.86
  -5  -9  16   25.71    5.32
   5   9  16   19.57    3.66
   5   9 -16   28.40    4.62
   6  10 -16    1.52    3.63
   6  10  16    5.58    3.07
  -6 -10  16   -0.38    3.99
   9   5 -17    0.87    3.66
   9   5  17    3.67    3.15
  -8  -4  17    2.19    3.97
   8   4  17    3.00    3.20
   8   4 -17    1.54    3.52
  -7  -3  17    5.64    3.85
   7   3  17    3.11    3.18
   7   3 -17    6.40    3.53
   6   2  17    1.85    3.23
  -6  -2  17   -0.61    3.26
   6   2 -17    0.88    3.04
  -5  -1  17   -2.86    3.30
   5   1  17   -1.61    3.07
   5   1 -17    0.00    2.95
  -4   0  17   -6.25    2.77
   4   0 -17    1.95    2.87
   4   0  17    0.09    3.23
  -3   1  17    2.17    3.21
   3  -1 -17    0.50    2.62
   3  -1  17    2.02    3.39
   2  -2  17    1.80    3.52
  -2   2  17   -1.63    2.92
   1  -3  17    6.71    3.71
  -1   3  17    7.44    3.29
   0  -4  17    1.01    3.53
   0   4  17    1.61    2.92
  -1  -5  17   -1.93    3.82
   1   5  17   -1.25    2.86
   2   6  17   -2.23    2.80
  -2  -6  17    2.28    3.98
   3   7  17    3.91    3.20
   3   7 -17    8.06    3.61
  -3  -7  17    1.45    4.36
   4   8 -17   -1.34    3.70
   4   8  17   -0.07    2.98
  -4  -8  17    1.78    4.05
   7   3 -18    4.35    3.50
   7   3  18    7.54    3.53
  -7  -3  18   12.93    4.47
   6   2 -18    8.49    3.71
  -6  -2  18   14.60    4.39
   6   2  18   10.62    3.66
   5   1  18    4.52    3.68
  -5  -1  18    1.87    3.68
   5   1 -18    8.30    3.48
   4   0  18    7.68    3.87
  -4   0  18    6.72    4.09
   3  -1  18    7.26    4.03
  -3   1  18    9.81    3.89
  -2   2  18   14.88    4.09
   2  -2  18   16.38    4.38
  -1   3  18   11.30    3.99
   1  -3  18    7.29    4.38
   0   4  18   19.30    4.03
   0  -4  18   15.34    4.83
  -1  -5  18    5.23    4.49
   1   5  18    7.93    3.53
  -2  -6  18    7.93    4.85
   2   6  18    6.16    3.67
  20  14   0   21.17    3.61
 -20 -14   0   17.91    3.13
  20  14   0   20.07    1.82
  19  13   0    2.31    2.46
 -19 -13   0   -2.15    2.06
  19  13   0    0.57    1.42
  18  12   0  167.96    6.41
 -18 -12   0  178.39    7.50
  18  12   0  174.68    7.78
  17  11   0    1.67    2.04
  17  11   0   -1.37    1.22
 -17 -11   0    1.41    1.75
  16  10   0  192.29    7.15
 -16 -10   0  211.36    7.79
  16  10   0  211.21    8.18
  15   9   0    0.12    1.62
 -15  -9   0    1.02    1.25
  15   9   0    1.64    1.07
  15   9   0    0.04    1.29
  14   8   0  612.90   19.31
  14   8   0  564.42   18.57
 -14  -8   0  592.99   18.80
  14   8   0  602.17   18.88
  13   7   0    2.77    1.30
  13   7   0   -0.41    0.84
 -13  -7   0    0.21    0.88
  13   7   0   -0.51    0.97
  12   6   0  286.12    9.60
  12   6   0  297.72   10.14
 -12  -6   0  302.82    9.63
  12   6   0  314.28    9.83
 -11  -5   0   -0.29    0.50
  11   5   0    0.55    0.71
  11   5   0   -0.69    0.88
  11   5   0    0.07    0.61
 -11  -5   0    0.25    0.83
  10   4   0  477.10   14.69
  10   4   0  484.50   14.54
 -10  -4   0  454.69   14.83
  10   4   0  453.52   14.47
   9   3   0   -0.15    0.37
   9   3   0    0.70    0.43
   9   3   0    0.25    0.54
  -9  -3   0    0.73    0.65
  -8  -2   0 3815.41  115.38
   8   2   0 3823.00  119.09
   8   2   0 3976.17  118.19
   8   2   0 3640.81  114.99
   7   1   0   -0.42    0.25
  -7  -1   0    0.11    0.33
  -6   0   0 3118.43   99.50
   6   0   0 3443.89  100.33
   6   0   0 3138.86  102.51
   6   0   0 3542.48  102.66
  -6   0   0 3093.70   99.50
   5  -1   0   -0.42    0.31
  -5   1   0   -0.78    0.32
  -4   2   0 2031.26   62.68
  -4   2   0 2087.16   62.60
   4  -2   0 2046.50   62.06
   4  -2   0 2089.27   62.04
  -3   3   0   -0.29    0.48
   3  -3   0   -1.21    0.47
   3  -3   0   -0.47    0.45
  -3   3   0   -0.03    0.46
   3  -3   0   -0.71    0.41
  -2   4   0 1364.87   41.49
   2  -4   0 1371.60   41.11
  -2   4   0 1403.42   41.44
   2  -4   0 1333.95   41.04
  -2   4   0 1294.79   41.07
   2  -4   0 1339.14   41.40
   2  -4   0 1421.37   41.50
  -2   4   0 1334.85   41.02
  -1   5   0   -1.68    0.34
  -1   5   0   -1.52    0.57
   1  -5   0   -0.27    0.60
   1  -5   0   -1.20    0.56
  -1   5   0   -0.56    0.62
   1  -5   0   -0.85    0.48
   1  -5   0   -0.93    0.54
  -1   5   0   -0.55    0.56
   0   6   0   83.13    3.58
   0   6   0   95.87    3.71
   0  -6   0   87.84    3.55
   0   6   0   88.01    3.59
   0   6   0   88.84    3.60
   1   7   0   -0.31    0.68
  -1  -7   0    0.66    0.74
   1   7   0   -0.13    0.73
   1   7   0    0.11    0.77
   1   7   0   -0.37    0.80
  -1  -7   0   -0.96    0.64
  -2  -8   0  816.64   26.16
   2   8   0  826.11   26.35
   2   8   0  859.83   26.20
   2   8   0  840.28   26.50
  -3  -9   0    1.09    1.04
   3   9   0    1.57    1.25
   3   9   0    0.47    1.20
   3   9   0    1.38    1.19
   4  10   0  791.04   26.12
   4  10   0  857.32   26.12
   4  10   0  809.72   26.40
  -4 -10   0  810.39   25.97
   5  11   0    0.68    1.36
   5  11   0   -0.16    1.47
  -5 -11   0    2.20    1.31
   5  11   0    0.04    1.35
  -6 -12   0  424.87   14.52
   6  12   0  408.54   14.66
   6  12   0  431.39   14.74
  -7 -13   0    0.17    1.67
   7  13   0   -0.06    1.81
   7  13   0    0.01    1.81
   8  14   0  115.54    5.98
   9  15   0    0.20    2.02
  10  16   0   17.78    3.17
  11  17   0    3.39    2.71
  12  18   0   19.00    3.67
 -20 -14  -1    0.40    2.40
  20  14  -1    0.69    2.74
  20  14  -1    3.31    1.80
  20  14   1   -0.87    2.50
 -19 -13   1   -1.01    2.22
  19  13  -1   -1.48    1.58
  19  13   1    1.13    1.14
  19  13  -1    2.99    2.62
 -19 -13  -1   -2.44    2.00
  19  13   1    2.30    2.44
 -18 -12  -1    0.53    1.95
  18  12   1    4.15    2.24
  18  12  -1    2.05    1.64
 -18 -12   1    1.56    2.08
  18  12  -1    0.29    2.34
  18  12   1    0.65    1.23
  17  11  -1    1.53    1.43
  17  11  -1   -4.26    1.88
  17  11   1   -2.27    1.72
 -17 -11  -1    0.57    1.58
 -17 -11   1    1.73    1.94
  17  11   1   -0.50    1.12
  16  10   1   11.38    2.17
 -16 -10  -1    9.60    1.75
  16  10   1   11.50    1.40
  16  10  -1    9.44    2.33
 -16 -10   1   11.22    1.99
  16  10  -1   11.02    1.68
  16  10   1   11.35    1.66
  15   9  -1   31.25    2.42
  15   9  -1   26.97    2.05
  15   9  -1   26.81    2.78
 -15  -9  -1   26.58    2.10
  15   9   1   30.31    2.12
 -15  -9   1   26.05    2.31
  15   9   1   24.40    1.87
  15   9   1   30.73    2.53
  14   8  -1   66.97    3.85
  14   8   1   61.76    2.76
  14   8  -1   72.13    3.51
  14   8  -1   61.84    3.16
 -14  -8   1   67.90    3.41
 -14  -8  -1   67.94    3.10
  14   8   1   67.00    3.52
  14   8   1   60.08    3.06
  13   7   1   13.01    1.35
  13   7   1   13.01    1.66
  13   7  -1   13.61    1.90
  13   7   1   10.43    1.05
 -13  -7  -1    9.78    1.18
 -13  -7   1   10.68    1.42
  13   7  -1   11.62    1.40
 -13  -7   1   13.93    1.82
  13   7  -1   11.10    1.51
  12   6   1    4.03    0.89
  12   6  -1    4.63    1.02
 -12  -6   1    4.67    1.01
  12   6  -1    2.61    1.04
  12   6   1    4.96    0.76
  12   6   1    4.93    1.17
 -12  -6  -1    3.90    0.72
  12   6  -1    5.55    1.33
 -12  -6   1    3.78    1.29
  11   5   1    1.76    0.67
  11   5  -1    1.49    0.85
 -11  -5   1    1.14    0.69
  11   5   1    0.97    0.88
  11   5   1    1.91    0.54
 -11  -5   1    0.91    1.02
 -11  -5  -1    1.28    0.40
  11   5  -1    1.09    1.02
  11   5  -1    2.35    0.89
  10   4   1   15.70    0.82
 -10  -4   1   20.77    1.57
 -10  -4   1   16.41    1.06
  10   4  -1   17.34    1.20
  10   4   1   14.84    0.92
  10   4   1   14.48    1.16
  10   4  -1   15.78    1.20
 -10  -4   1   14.08    0.99
  10   4  -1   16.08    1.27
   9   3  -1    6.44    0.86
  -9  -3   1    7.41    0.98
   9   3  -1    7.31    0.76
  -9  -3   1    6.50    0.52
   9   3  -1    6.84    0.80
   9   3   1    8.17    0.77
  -9  -3   1    5.73    0.47
   9   3   1    5.50    0.64
   8   2  -1   10.01    0.76
   8   2   1    8.79    0.57
   8   2  -1    9.74    0.88
  -8  -2   1   12.17    0.92
   8   2  -1    9.87    0.74
   8   2   1    8.15    0.61
   7   1  -1   12.79    0.82
   7   1  -1   11.99    0.91
  -7  -1   1   13.12    0.93
   7   1  -1   13.24    0.82
   6   0  -1   -0.35    0.31
   6   0  -1   -0.14    0.32
   6   0  -1   -0.43    0.34
  -6   0   1    0.51    0.35
  -6   0  -1    0.66    0.21
   5  -1  -1   93.01    3.40
  -5   1   1  105.55    3.45
  -5   1   1  103.05    3.42
  -5   1  -1  106.09    3.39
   5  -1   1  102.55    3.28
   5  -1  -1  104.61    3.39
   5  -1  -1  103.29    3.42
  -5   1   1  100.07    3.35
   5  -1   1  102.00    3.42
   4  -2  -1  530.69   15.94
   4  -2   1  519.07   15.91
   4  -2  -1  514.25   16.08
  -4   2   1  509.67   16.03
  -4   2   1  531.20   16.09
  -4   2  -1  524.78   16.13
   4  -2  -1  523.06   15.92
  -4   2  -1  516.23   16.04
  -3   3  -1  216.77    7.44
  -3   3   1  227.98    7.27
  -3   3   1  235.76    7.38
   3  -3  -1  228.01    7.26
   3  -3  -1  228.93    7.35
  -3   3  -1  233.01    7.45
   3  -3   1  235.59    7.50
   3  -3  -1  222.03    7.30
  -3   3   1  233.18    7.26
   3  -3   1  220.73    7.27
  -3   3  -1  221.57    7.42
  -3   3   1  227.36    7.33
   3  -3  -1  228.45    7.28
   2  -4   1    1.86    0.59
  -2   4  -1    1.86    0.55
  -2   4   1    1.05    0.48
   2  -4  -1    1.47    0.54
  -2   4  -1    1.87    0.65
   2  -4  -1    1.71    0.55
  -2   4   1    0.33    0.37
  -2   4   1    2.03    0.56
  -2   4   1    0.51    0.47
   2  -4   1    1.67    0.58
  -2   4  -1    1.55    0.63
   2  -4  -1    1.45    0.54
  -2   4  -1    0.93    0.57
   2  -4  -1    1.61    0.55
   2  -4   1    1.39    0.59
   1  -5  -1   46.16    2.09
   1  -5   1   44.57    2.25
  -1   5   1   47.54    2.12
   1  -5   1   42.79    2.14
  -1   5  -1   41.60    2.24
  -1   5  -1   46.86    2.24
  -1   5  -1   44.48    2.24
   1  -5  -1   48.90    2.17
  -1   5   1   43.85    2.10
  -1   5   1   49.57    2.15
  -1   5  -1   47.05    2.30
  -1   5   1   41.56    2.03
   1  -5   1   45.89    2.27
   1  -5   1   43.09    2.24
   0  -6  -1    1.10    0.66
   0   6  -1    1.93    0.79
   0   6  -1    0.57    0.80
   0   6  -1   -0.37    0.71
   0   6  -1    0.18    0.70
   0  -6   1    1.39    0.73
   0  -6   1   -0.33    0.31
   0  -6  -1    0.43    0.56
   0   6   1    1.01    0.75
   0  -6   1   -0.52    0.24
   0   6   1    1.20    0.66
   0   6   1    0.67    0.63
   0  -6  -1   -0.06    0.58
   0   6   1   -0.10    0.61
  -1  -7   1   91.47    3.78
   1   7   1   91.74    3.67
   1   7  -1   86.26    3.69
  -1  -7  -1   87.89    3.58
   1   7  -1   84.69    3.85
   1   7  -1   78.66    3.74
  -1  -7  -1   87.02    3.55
   1   7  -1   83.88    3.72
   1   7   1   78.14    3.61
   1   7   1   83.03    3.58
  -1  -7   1   86.53    3.71
  -2  -8   1   -0.48    0.82
   2   8  -1    0.13    1.05
  -2  -8  -1   -0.40    0.82
   2   8   1   -0.86    0.92
  -2  -8   1    0.22    0.88
   2   8   1   -0.67    0.85
   2   8  -1    0.20    1.09
   2   8   1    0.42    0.97
   3   9  -1  108.80    4.94
  -3  -9  -1  116.26    4.69
   3   9   1  113.43    4.91
  -3  -9   1  113.33    4.84
   3   9   1  107.25    4.70
   3   9  -1  117.67    5.01
   3   9   1  114.42    4.85
   3   9   1  107.65    4.72
   4  10   1   51.57    3.18
   4  10   1   56.51    3.29
  -4 -10   1   51.87    3.19
   4  10   1   43.05    2.97
   4  10  -1   50.01    3.26
  -4 -10  -1   52.07    3.03
   4  10   1   48.32    3.09
   4  10  -1   52.16    3.45
  -5 -11   1    1.19    1.32
   5  11  -1   -2.51    1.37
   5  11   1   -0.16    1.46
   5  11   1    0.82    1.53
  -5 -11  -1    1.72    1.34
   5  11  -1   -1.48    1.35
   5  11   1   -0.47    1.30
  -6 -12   1    4.98    1.67
   6  12  -1    5.21    1.87
   6  12   1    5.00    1.76
  -6 -12  -1    4.84    1.70
   6  12  -1    5.67    1.86
   6  12   1    7.44    1.97
  -7 -13   1   -1.07    1.68
   7  13   1   -1.93    1.54
   7  13  -1   -2.37    1.91
  -7 -13  -1    0.55    1.60
   7  13  -1   -0.99    1.77
   7  13   1   -1.16    1.82
   8  14   1   -1.46    1.92
   8  14  -1    0.18    1.99
  -8 -14  -1   -2.46    1.73
   9  15   1    5.17    2.35
   9  15  -1    7.51    2.68
  10  16  -1    7.02    2.75
  10  16   1    2.28    2.36
  11  17  -1   -1.87    2.60
  11  17   1    0.62    2.45
  12  18   1    2.26    2.86
  12  18  -1   -3.17    2.87
  20  14  -2    1.00    1.94
  20  14   2    0.42    2.34
 -20 -14  -2    0.26    2.25
  19  13  -2   63.68    4.87
  19  13   2   58.86    4.24
  19  13  -2   52.00    3.64
 -19 -13  -2   49.59    3.84
 -19 -13   2   53.58    4.42
 -18 -12  -2    7.81    2.15
  18  12   2    3.96    2.11
 -18 -12   2    8.59    2.49
  18  12  -2    5.69    2.70
  18  12  -2    5.14    1.95
  18  12   2    2.53    1.02
 -17 -11   2   77.23    4.64
 -17 -11  -2   74.03    4.13
  17  11   2   81.47    4.44
  17  11   2   74.84    3.16
  17  11  -2   81.12    4.97
  17  11  -2   80.25    4.12
  16  10   2    5.51    1.08
  16  10  -2    7.02    1.75
  16  10   2    4.80    1.77
 -16 -10   2    5.11    1.87
  16  10  -2    3.70    2.05
 -16 -10  -2    4.17    1.51
  16  10   2    7.59    1.41
 -15  -9   2  205.03    7.79
 -15  -9  -2  200.82    7.13
  15   9   2  189.34    6.62
  15   9  -2  191.11    7.42
  15   9   2  210.87    7.51
  15   9   2  197.89    6.96
  15   9  -2  209.93    8.16
 -14  -8   2   15.56    1.90
  14   8  -2   17.03    1.93
 -14  -8  -2   15.42    1.46
  14   8   2   15.17    1.23
  14   8  -2   17.25    2.36
  14   8   2   17.06    1.85
  14   8   2   19.51    1.56
  14   8  -2   17.85    2.03
  13   7  -2  760.50   23.03
 -13  -7  -2  727.61   22.31
  13   7   2  742.28   22.46
  13   7  -2  729.95   23.16
  13   7   2  683.16   22.19
 -13  -7   2  718.52   22.95
 -13  -7   2  697.97   23.34
  13   7   2  734.77   22.60
  13   7  -2  713.99   22.92
  12   6   2   45.57    2.41
  12   6  -2   46.32    2.73
  12   6  -2   41.35    2.58
 -12  -6   2   45.10    3.09
 -12  -6  -2   46.40    1.92
 -12  -6   2   43.61    2.57
  12   6  -2   48.51    2.84
  12   6   2   51.45    2.44
  12   6   2   45.78    1.87
  12   6   2   49.95    2.15
  11   5  -2  728.79   23.82
  11   5   2  723.94   23.29
  11   5   2  795.54   23.39
  11   5   2  770.05   23.33
  11   5  -2  790.59   23.76
  11   5   2  752.74   23.26
 -11  -5   2  752.14   23.65
 -11  -5   2  750.88   24.11
  11   5  -2  766.96   23.71
  10   4  -2   76.98    3.42
 -10  -4   2   74.10    3.51
 -10  -4   2   82.21    3.24
  10   4   2   77.72    2.90
  10   4  -2   82.34    3.27
  10   4   2   80.36    2.96
 -10  -4   2   79.46    3.02
  10   4  -2   81.98    3.33
   9   3   2  636.93   19.60
  -9  -3   2  643.73   20.19
   9   3  -2  657.13   19.99
   9   3  -2  606.03   20.17
  -9  -3   2  648.50   19.74
  -9  -3   2  652.34   19.95
   9   3  -2  639.63   19.80
   9   3   2  654.57   19.57
   8   2  -2   70.09    2.55
   8   2  -2   62.13    2.46
  -8  -2   2   59.88    2.50
  -8  -2   2   62.55    2.29
   8   2   2   61.44    2.12
   8   2  -2   58.60    2.63
  -8  -2   2   62.46    2.63
   8   2   2   61.18    2.08
  -7  -1   2  889.90   27.94
  -7  -1  -2  975.55   28.27
   7   1  -2  950.44   27.93
   7   1  -2  909.30   27.63
  -7  -1   2  897.42   27.96
  -7  -1   2  882.48   27.73
   7   1  -2  881.39   27.96
   6   0   2   14.61    0.73
  -6   0   2   13.77    0.85
  -6   0   2   13.71    1.07
  -6   0  -2   15.43    0.80
  -6   0   2   13.23    0.94
   6   0  -2   14.13    0.91
   6   0  -2   15.33    1.00
  -5   1   2  666.47   20.53
   5  -1  -2  658.32   20.29
   5  -1   2  682.49   20.48
  -5   1  -2  667.04   20.56
   5  -1   2  662.51   20.34
  -5   1   2  662.10   20.41
   5  -1  -2  666.22   20.51
  -4   2   2  231.11    7.52
   4  -2  -2  228.15    7.47
  -4   2  -2  231.07    7.70
  -4   2   2  239.31    7.58
   4  -2  -2  245.73    7.61
  -4   2   2  237.62    7.49
  -4   2   2  229.51    7.59
   4  -2   2  223.44    7.51
   4  -2  -2  226.81    7.56
   4  -2   2  240.18    7.68
   3  -3   2 1408.41   43.93
   3  -3   2 1435.55   44.44
   3  -3  -2 1454.60   43.79
   3  -3  -2 1491.41   44.21
  -3   3  -2 1416.42   44.42
  -3   3   2 1480.69   44.25
  -3   3   2 1477.46   44.09
   3  -3   2 1370.49   44.40
   3  -3  -2 1427.69   43.77
  -3   3  -2 1456.73   44.22
  -3   3   2 1457.90   43.78
  -3   3   2 1461.09   43.77
   3  -3  -2 1483.76   44.08
   3  -3  -2 1472.16   44.23
   2  -4   2  156.15    5.54
  -2   4  -2  160.17    5.53
   2  -4  -2  155.41    5.32
   2  -4  -2  154.53    5.32
  -2   4   2  154.92    5.38
  -2   4  -2  153.96    5.65
   2  -4  -2  154.65    5.29
  -2   4   2  160.56    5.32
  -2   4   2  152.15    5.32
   2  -4  -2  162.15    5.40
  -2   4  -2  156.92    5.64
   2  -4   2  148.69    5.65
   2  -4   2  162.84    5.73
   2  -4   2  152.89    5.55
   1  -5   2  813.00   24.85
  -1   5  -2  772.44   24.80
  -1   5   2  780.97   24.21
   1  -5   2  778.28   24.50
  -1   5  -2  794.25   24.71
   1  -5   2  779.34   24.71
  -1   5   2  780.94   24.20
  -1   5   2  807.09   24.37
   1  -5   2  779.09   24.85
  -1   5   2  793.33   24.47
  -1   5  -2  789.32   24.51
   1  -5  -2  799.09   24.23
   0  -6   2   15.49    1.49
   0   6  -2   14.76    1.51
   0   6  -2   15.57    1.50
   0   6   2   17.39    1.31
   0   6  -2   18.67    1.61
   0   6   2   16.60    1.35
   0   6   2   20.59    1.44
   0  -6  -2   17.37    1.29
   0   6   2   15.54    1.29
   0  -6  -2   17.77    1.32
   0  -6   2   14.65    1.58
   1   7  -2  651.82   21.46
  -1  -7  -2  675.72   21.01
  -1  -7   2  670.13   21.28
   1   7  -2  670.69   21.30
   1   7  -2  709.02   21.41
   1   7   2  680.45   20.94
   1   7   2  659.40   21.13
   1   7   2  650.03   20.91
  -1  -7  -2  660.11   20.88
   2   8   2   31.05    2.21
  -2  -8   2   35.06    2.40
   2   8   2   35.34    2.24
   2   8  -2   32.26    2.50
   2   8  -2   35.49    2.51
   2   8   2   31.98    2.24
  -2  -8  -2   32.59    2.12
  -2  -8   2   31.39    2.32
   3   9  -2  555.64   19.30
  -3  -9   2  578.51   19.16
   3   9  -2  607.68   19.30
  -3  -9  -2  595.42   18.82
   3   9   2  579.66   18.98
   3   9   2  589.89   18.84
   3   9   2  603.39   18.85
   4  10  -2   33.59    2.73
   4  10   2   39.03    2.74
  -4 -10   2   32.96    2.52
   4  10   2   30.87    2.41
   4  10   2   33.39    2.56
  -4 -10  -2   35.39    2.47
   4  10   2   35.52    2.56
   4  10  -2   35.43    2.79
   5  11  -2  209.39    8.93
   5  11  -2  239.40    9.14
   5  11   2  232.70    8.68
  -5 -11  -2  232.85    8.54
  -5 -11   2  224.91    8.78
   5  11   2  240.82    8.74
   5  11   2  240.61    8.91
   5  11   2  229.26    8.62
  -6 -12   2    1.62    1.52
   6  12   2    3.93    1.67
   6  12  -2    2.84    1.79
  -6 -12  -2    2.90    1.50
   6  12   2    2.29    1.59
   6  12  -2    2.69    1.80
   6  12   2    2.26    1.53
   7  13  -2  212.05    9.19
  -7 -13  -2  234.76    8.81
   7  13   2  216.56    8.86
   7  13   2  240.97    9.08
  -7 -13   2  232.46    9.24
   8  14   2   15.23    2.53
   8  14  -2   14.87    2.86
  -8 -14  -2   13.21    2.34
   9  15  -2  140.64    7.05
   9  15   2  122.85    6.36
  10  16  -2    9.60    2.81
  10  16   2   12.93    2.74
  11  17   2   57.73    4.59
  11  17  -2   57.46    4.89
  12  18  -2    1.70    2.99
  12  18   2    1.25    2.79
 -20 -14  -3   10.63    2.68
  20  14   3    7.70    2.74
  20  14  -3    6.17    2.42
 -19 -13  -3    6.79    2.33
  19  13  -3    5.70    2.33
  19  13   3    4.33    2.33
 -18 -12  -3   -1.27    1.79
  18  12  -3   -0.23    1.94
  18  12  -3   -2.68    2.42
  18  12   3   -2.95    1.75
 -18 -12   3    1.77    2.22
  17  11   3   -0.37    0.84
  17  11   3    1.00    1.76
 -17 -11  -3    0.25    1.55
 -17 -11   3    1.94    1.97
  17  11  -3   -2.99    2.07
  17  11  -3   -0.86    1.65
 -16 -10  -3   -0.28    1.26
  16  10   3   -0.14    0.86
  16  10   3    3.20    1.60
 -16 -10   3    2.75    1.92
  16  10   3   -0.51    1.03
  16  10  -3    1.73    1.78
  16  10  -3    0.92    2.03
  15   9   3   -0.60    0.80
 -15  -9   3    0.42    1.64
  15   9  -3    0.00    1.59
  15   9   3   -0.20    1.36
 -15  -9  -3   -0.33    1.17
  15   9   3   -1.50    0.96
  15   9  -3   -1.51    1.77
  14   8  -3   -0.92    1.49
  14   8  -3    4.48    1.62
  14   8  -3    1.66    1.84
  14   8   3    3.63    0.85
  14   8   3    2.00    1.01
  14   8   3    3.25    1.45
  14   8   3    3.29    1.23
 -14  -8   3    2.85    1.65
 -14  -8  -3    2.71    1.07
  13   7  -3    3.33    1.61
 -13  -7  -3    4.47    0.99
  13   7   3    5.81    1.29
  13   7  -3    3.14    1.54
  13   7   3    4.42    1.03
  13   7   3    4.66    0.82
  13   7  -3    5.23    1.56
 -13  -7   3    4.16    1.55
  13   7   3    5.81    1.25
 -12  -6   3    2.76    1.29
 -12  -6  -3    1.37    0.65
  12   6  -3    1.13    1.14
 -12  -6   3    2.31    1.40
  12   6  -3    1.31    1.35
  12   6   3    1.60    0.93
  12   6   3    1.00    0.77
  12   6   3    1.48    0.61
  12   6  -3   -0.24    1.26
  12   6   3    1.02    0.99
 -11  -5   3   18.94    1.90
  11   5   3   18.20    1.34
  11   5   3   18.70    1.30
  11   5  -3   21.98    1.94
 -11  -5   3   16.90    1.67
  11   5  -3   20.26    1.68
  11   5  -3   17.75    1.70
  11   5   3   13.84    0.96
  10   4  -3   51.14    2.85
 -10  -4   3   44.64    2.77
 -10  -4   3   51.71    2.72
  10   4   3   51.24    2.15
  10   4  -3   55.51    2.65
  10   4   3   53.94    2.15
  10   4  -3   55.15    2.69
   9   3  -3  383.28   12.26
   9   3  -3  363.92   12.53
   9   3  -3  400.31   12.44
   9   3   3  381.66   11.86
  -9  -3  -3  405.43   11.96
   9   3   3  382.26   11.84
  -9  -3   3  382.12   12.55
  -9  -3   3  384.43   12.18
  -9  -3   3  378.67   12.55
  -8  -2   3   26.87    1.46
  -8  -2  -3   29.11    1.21
   8   2  -3   23.91    1.69
   8   2   3   27.17    1.18
  -8  -2   3   28.18    1.75
  -8  -2   3   26.28    1.72
   8   2   3   25.07    1.15
   8   2  -3   28.22    1.59
  -7  -1   3  158.29    5.51
  -7  -1  -3  169.60    5.09
   7   1   3  157.30    5.05
   7   1  -3  157.77    5.33
  -7  -1   3  170.50    5.56
  -7  -1   3  153.87    5.26
   7   1   3  146.20    5.14
   7   1  -3  155.57    5.46
   6   0   3   -0.48    0.45
   6   0  -3   -0.35    0.53
  -6   0   3   -0.52    0.45
   6   0   3   -0.45    0.43
   6   0  -3   -0.29    0.52
   6   0  -3   -0.47    0.48
  -6   0  -3   -0.03    0.39
  -6   0   3   -0.61    0.53
   6   0   3    0.01    0.34
   5  -1  -3    0.03    0.54
  -5   1   3   -0.22    0.50
  -5   1  -3   -1.66    0.43
   5  -1   3   -0.28    0.40
   5  -1   3    0.49    0.58
   5  -1  -3    0.10    0.48
   5  -1  -3   -1.00    0.49
  -5   1   3   -0.72    0.42
   5  -1   3    4.26    0.65
  -4   2   3    3.46    0.60
   4  -2  -3    2.63    0.59
   4  -2   3    2.25    0.68
  -4   2   3    2.91    0.58
  -4   2   3    2.48    0.66
   4  -2  -3    3.10    0.56
   4  -2  -3    3.88    0.60
  -4   2  -3    3.12    0.70
   4  -2   3    3.21    0.76
   4  -2  -3    2.79    0.59
   3  -3   3   74.58    3.08
   3  -3  -3   73.63    2.82
   3  -3   3   69.12    3.22
  -3   3   3   74.39    2.83
   3  -3  -3   76.48    2.94
   3  -3  -3   77.39    2.89
  -3   3  -3   75.75    2.91
   3  -3  -3   75.69    2.86
   3  -3  -3   74.34    2.93
  -3   3   3   72.14    2.83
  -3   3  -3   75.35    3.22
   3  -3   3   73.29    3.11
  -3   3   3   74.88    2.97
   2  -4   3  127.21    4.74
   2  -4   3  128.40    4.83
  -2   4  -3  125.02    4.81
   2  -4  -3  101.04    4.26
   2  -4  -3  119.64    4.34
   2  -4   3  116.50    4.82
   2  -4  -3  125.56    4.47
  -2   4  -3  124.00    4.63
  -2   4   3  128.51    4.41
   2  -4  -3  128.92    4.49
  -2   4   3  127.29    4.40
  -2   4   3  124.54    4.47
   2  -4   3  125.25    4.59
   2  -4  -3  125.18    4.37
  -1   5  -3   93.76    3.98
   1  -5   3   92.13    3.91
  -1   5  -3   91.73    4.06
  -1   5   3   87.88    3.65
  -1   5  -3   98.04    4.04
   1  -5  -3   93.54    3.58
   1  -5   3   97.31    4.00
  -1   5   3   93.71    3.65
  -1   5   3   92.31    3.64
   1  -5   3   89.52    4.12
  -1   5   3   99.36    3.62
   1  -5   3  104.15    4.18
   0  -6  -3   68.64    2.88
   0   6   3   69.69    3.02
   0   6   3   70.54    2.95
   0  -6   3   50.12    3.01
   0  -6   3   67.27    3.52
   0   6  -3   64.97    3.27
   0   6  -3   68.29    3.46
   0   6   3   69.34    2.88
   0  -6  -3   67.96    2.89
   0  -6   3   67.93    3.35
   0   6   3   72.53    2.98
   0   6  -3   68.19    3.34
   1   7   3   16.94    1.44
   1   7  -3   14.93    1.84
  -1  -7   3    9.57    1.45
   1   7   3   17.17    1.51
   1   7  -3   17.92    1.70
   1   7   3   18.90    1.53
  -1  -7   3   14.26    1.84
  -1  -7  -3   16.53    1.39
   1   7  -3   21.84    1.88
  -2  -8  -3   72.72    3.28
   2   8  -3   66.16    3.78
  -2  -8   3   71.09    3.63
  -2  -8   3   67.42    3.56
   2   8   3   68.40    3.42
  -2  -8   3   67.02    3.89
   2   8  -3   74.88    3.77
   2   8   3   73.46    3.31
   2   8   3   70.74    3.36
   3   9  -3    2.77    1.50
   3   9   3    1.29    1.12
   3   9   3    1.80    1.19
   3   9  -3   -1.32    1.30
  -3  -9  -3   -0.91    0.94
  -3  -9   3    1.09    1.25
   3   9   3    2.19    1.24
  -3  -9   3    0.23    1.40
   4  10  -3    2.40    1.72
  -4 -10   3    3.64    1.41
   4  10   3    3.34    1.39
  -4 -10  -3    2.55    1.18
   4  10   3    2.88    1.41
   4  10   3    1.85    1.34
   4  10  -3    3.78    1.64
  -5 -11  -3    2.39    1.32
   5  11  -3    2.85    1.80
   5  11   3    2.78    1.50
   5  11   3    4.16    1.50
   5  11  -3    4.55    1.89
   5  11   3    2.23    1.53
  -5 -11   3    3.10    1.55
   5  11   3    4.68    1.51
   6  12  -3    2.39    1.89
   6  12   3    5.31    1.84
   6  12   3    1.40    1.65
   6  12  -3    5.66    2.12
  -6 -12   3    4.88    1.88
  -6 -12  -3    2.76    1.53
   6  12   3    3.36    1.76
   7  13   3   19.41    2.60
   7  13  -3   12.12    2.72
   7  13   3   18.91    2.63
   7  13   3   11.12    2.16
  -7 -13  -3   14.50    2.24
   8  14  -3    5.17    2.59
  -8 -14  -3    6.91    2.07
   8  14   3    6.07    2.19
   9  15  -3   36.07    4.04
   9  15   3   40.29    3.48
  10  16  -3    1.90    2.70
  10  16   3    5.30    2.38
  11  17  -3   -2.35    2.77
  11  17   3    0.02    2.56
  12  18  -3   -2.64    3.06
  12  18   3   -1.20    2.63
  19  13   4    8.66    2.52
 -19 -13  -4    5.96    2.33
  19  13  -4    7.39    2.57
  18  12  -4   58.22    4.67
 -18 -12   4   56.89    4.45
 -18 -12  -4   62.00    3.77
  18  12   4   55.41    3.91
  18  12  -4   57.16    4.27
  17  11   4   12.01    2.18
  17  11  -4   11.90    2.45
 -17 -11   4   16.68    2.73
  17  11  -4   15.97    2.95
 -17 -11  -4   12.98    2.00
 -16 -10  -4   43.90    2.83
  16  10   4   41.18    1.94
  16  10   4   41.55    2.96
 -16 -10   4   45.93    3.69
  16  10  -4   45.44    3.42
  16  10  -4   45.65    3.78
 -15  -9   4   75.86    4.44
  15   9   4   67.26    2.67
  15   9  -4   68.01    4.17
  15   9  -4   75.89    4.55
  15   9   4   64.21    2.92
  15   9   4   62.63    3.66
  15   9   4   69.03    3.52
 -15  -9  -4   64.54    3.17
  14   8  -4  423.36   14.70
  14   8   4  406.82   13.29
  14   8  -4  426.86   14.78
  14   8   4  425.45   13.57
 -14  -8  -4  423.95   13.61
 -14  -8   4  435.30   14.85
  14   8   4  442.31   13.87
  14   8   4  428.91   13.94
  13   7  -4  151.24    6.52
  13   7   4  158.89    5.75
  13   7   4  154.13    5.52
  13   7  -4  172.24    6.65
 -13  -7  -4  152.69    5.40
 -13  -7   4  163.80    6.68
  13   7   4  154.68    5.21
  13   7  -4  156.86    6.41
  13   7   4  156.92    5.79
  12   6   4  595.77   18.63
  12   6   4  607.92   18.68
  12   6  -4  613.35   19.41
  12   6   4  578.28   18.46
 -12  -6   4  599.14   19.82
 -12  -6   4  595.41   19.64
  12   6  -4  582.45   19.66
  12   6   4  607.37   18.71
 -12  -6  -4  597.82   18.47
  12   6  -4  613.76   19.46
  11   5  -4  131.98    5.32
  11   5  -4  126.17    5.60
  11   5  -4  131.73    5.29
  11   5   4  132.88    4.64
  11   5   4  136.49    4.72
  11   5   4  136.74    4.75
  11   5   4  129.28    4.41
 -11  -5   4  132.11    5.65
 -11  -5  -4  141.03    4.72
 -11  -5   4  137.71    5.55
  10   4   4  638.92   19.30
  10   4   4  623.38   19.12
  10   4   4  594.78   19.19
 -10  -4   4  616.00   20.07
  10   4  -4  609.31   20.06
 -10  -4   4  608.60   20.01
 -10  -4  -4  661.70   19.28
  10   4  -4  624.69   19.66
  10   4   4  629.45   19.13
   9   3  -4  342.88   11.20
   9   3   4  338.86   10.77
   9   3   4  343.84   10.73
  -9  -3   4  352.99   11.53
  -9  -3  -4  360.95   10.81
  -9  -3   4  344.52   11.15
   9   3  -4  333.75   11.46
   9   3   4  340.60   10.71
  -9  -3   4  337.71   11.53
   8   2  -4 1611.03   49.46
   8   2  -4 1574.27   50.04
   8   2   4 1593.74   49.87
  -8  -2  -4 1701.54   49.60
  -8  -2   4 1646.86   50.12
   8   2  -4 1630.99   50.01
  -8  -2   4 1686.33   49.77
  -8  -2   4 1652.91   50.04
   8   2   4 1619.63   49.19
   7   1   4  284.31    8.96
  -7  -1   4  288.51    9.48
   7   1   4  285.02    9.15
   7   1  -4  274.34    9.23
  -7  -1  -4  289.85    9.04
  -7  -1   4  284.86    9.25
   7   1  -4  303.35    9.49
   7   1  -4  277.46    9.41
   6   0  -4  611.80   19.06
   6   0   4  599.31   18.91
  -6   0  -4  627.61   19.06
  -6   0   4  611.92   19.35
   6   0   4  631.92   18.99
   6   0  -4  654.07   19.37
   6   0   4  601.98   19.23
  -6   0   4  608.33   19.14
   6   0  -4  607.78   19.29
  -5   1   4   86.60    3.49
   5  -1   4   90.15    3.37
  -5   1  -4   93.68    3.37
   5  -1   4   86.23    3.51
   5  -1  -4   89.51    3.50
  -5   1   4   88.69    3.34
   5  -1  -4   87.12    3.41
   5  -1  -4   89.53    3.37
   5  -1   4   90.14    3.24
  -4   2   4  679.01   21.21
   4  -2  -4  701.79   21.50
   4  -2  -4  689.52   21.46
  -4   2   4  695.54   21.52
  -4   2  -4  707.40   21.54
   4  -2  -4  691.56   21.22
   4  -2  -4  681.55   21.32
   4  -2   4  675.42   21.38
  -4   2   4  705.69   21.39
   4  -2   4  675.79   21.74
  -3   3   4  362.10   11.51
   3  -3  -4  350.53   11.45
   3  -3  -4  363.38   11.44
   3  -3   4  376.69   11.82
  -3   3   4  357.50   11.63
   3  -3   4  359.35   11.72
  -3   3  -4  358.35   11.53
   3  -3  -4  362.51   11.61
   3  -3  -4  350.13   11.58
  -3   3  -4  363.56   11.82
   3  -3  -4  361.05   11.49
   3  -3   4  357.97   12.01
   2  -4   4 1735.91   53.12
  -2   4   4 1502.39   52.64
  -2   4  -4 1793.97   53.68
  -2   4   4 1769.71   53.31
   2  -4  -4 1745.52   53.28
   2  -4   4 1770.56   53.85
   2  -4   4 1855.12   53.68
   2  -4  -4 1756.83   52.73
  -2   4  -4 1811.87   53.35
  -2   4   4 1795.35   53.09
   2  -4  -4 1683.87   53.04
  -1   5  -4  498.25   16.42
  -1   5  -4  499.03   16.22
   1  -5  -4  495.19   15.70
   1  -5   4  509.13   16.44
  -1   5   4  505.07   15.97
   1  -5   4  488.51   16.55
   1  -5  -4  499.38   15.93
  -1   5   4  493.48   15.74
   1  -5  -4  476.84   15.70
  -1   5  -4  530.17   16.30
  -1   5   4  512.62   15.81
   1  -5   4  495.97   16.18
   1  -5   4  490.17   16.17
  -1   5   4  510.24   15.78
   0  -6   4  640.92   21.29
   0  -6   4  658.36   21.00
   0   6  -4  670.90   20.95
   0   6   4  661.97   20.39
   0   6   4  662.52   20.42
   0  -6  -4  661.63   20.38
   0  -6   4  632.28   20.85
   0  -6  -4  647.07   20.47
   0   6  -4  649.73   21.17
   0   6   4  636.08   20.61
   0   6  -4  661.15   21.02
   1   7   4  288.76    9.93
   1   7  -4  286.88   10.62
   1   7  -4  308.85   10.54
   1   7   4  297.33    9.94
  -1  -7  -4  297.65    9.92
   1   7   4  299.09   10.08
  -1  -7   4  292.22   10.51
   1   7  -4  315.62   10.55
  -1  -7   4  296.69   10.80
  -2  -8   4  595.37   19.63
   2   8   4  609.43   19.15
  -2  -8   4  598.86   20.11
  -2  -8  -4  600.72   19.15
   2   8   4  591.05   19.11
   2   8  -4  621.53   19.75
   2   8   4  584.08   19.28
   2   8  -4  615.84   20.03
   3   9   4  121.77    5.06
  -3  -9   4  136.49    5.79
  -3  -9  -4  129.18    5.05
   3   9   4  119.75    5.11
   3   9   4  117.45    5.15
  -3  -9   4  131.59    6.07
   3   9  -4  121.49    5.79
   3   9  -4  130.84    5.69
   4  10  -4  172.87    7.12
   4  10   4  169.93    6.56
  -4 -10   4  169.33    7.11
  -4 -10  -4  166.92    6.37
  -4 -10   4  159.99    7.32
   4  10   4  168.98    6.57
   4  10   4  161.31    6.48
   4  10  -4  160.07    7.18
   5  11   4   17.15    2.03
  -5 -11   4   26.23    2.69
   5  11   4   17.21    2.15
   5  11  -4   22.69    2.74
   5  11  -4   25.57    2.86
  -5 -11  -4   18.49    2.00
   5  11   4   19.52    2.22
  -5 -11   4   18.83    2.81
  -6 -12  -4   90.67    4.50
   6  12   4   91.82    4.66
   6  12   4   83.69    4.52
   6  12  -4   76.38    5.01
  -6 -12   4  101.32    5.33
   6  12   4   96.82    4.78
  -7 -13  -4   20.86    2.39
   7  13   4   19.19    2.50
   7  13  -4   21.28    3.15
   7  13   4   21.63    2.74
   7  13   4   21.27    2.70
   8  14   4   84.74    4.97
   8  14   4   94.68    5.36
  -8 -14  -4   88.97    4.96
   8  14  -4   95.60    5.67
   9  15   4   37.07    3.47
   9  15  -4   41.04    4.20
  10  16   4   53.58    4.16
  10  16  -4   49.35    4.71
  11  17   4    5.15    2.56
  11  17  -4    4.35    3.24
  12  18  -4   26.74    4.40
  12  18   4   30.52    3.84
  19  13  -5    1.02    2.61
 -19 -13  -5    2.29    2.14
  19  13   5    2.15    2.29
 -18 -12  -5    1.40    1.86
  18  12  -5   -0.71    2.38
  18  12   5    0.63    1.91
  17  11  -5   -2.25    2.25
 -17 -11   5    1.65    2.26
 -17 -11  -5   -0.66    1.51
  17  11  -5   -0.45    2.24
  17  11   5    1.40    1.79
  16  10   5    4.34    1.85
  16  10  -5    2.21    2.34
 -16 -10  -5    6.17    1.57
 -16 -10   5    6.75    2.34
  16  10  -5    6.72    2.28
  16  10   5    6.60    1.74
 -15  -9  -5    3.84    1.28
  15   9  -5    4.04    2.16
  15   9   5    6.99    0.98
  15   9   5    5.33    1.72
 -15  -9   5    7.92    2.29
  15   9  -5    5.63    2.17
  15   9   5    6.93    1.59
  14   8  -5   40.74    3.30
  14   8   5   31.73    2.39
  14   8   5   37.19    2.53
 -14  -8  -5   33.04    2.18
 -14  -8   5   37.24    3.17
  14   8  -5   34.27    3.13
  14   8   5   35.78    1.89
  14   8   5   37.77    2.27
  13   7  -5    2.69    1.64
  13   7   5    1.73    1.02
  13   7   5    3.07    1.25
  13   7   5    3.73    0.93
  13   7   5    3.88    1.23
 -13  -7   5    3.48    1.78
  13   7  -5    2.65    1.85
 -13  -7  -5    4.88    1.04
  12   6  -5    0.06    0.57
 -12  -6   5    0.54    1.37
  12   6  -5    1.78    1.40
 -12  -6  -5    0.43    0.80
  12   6  -5   -1.59    1.50
  12   6   5   -0.39    0.98
 -12  -6   5    0.91    1.55
  12   6   5   -0.14    0.87
  12   6   5   -0.74    0.75
  12   6   5   -0.23    1.03
  11   5   5    1.89    0.74
  11   5  -5    0.44    0.87
  11   5   5    2.65    0.94
  11   5  -5    2.27    1.48
 -11  -5   5    1.28    1.34
  11   5   5    1.72    0.79
  11   5   5    3.04    0.99
 -11  -5  -5    1.75    0.70
  11   5  -5    0.92    1.24
 -11  -5   5    1.80    1.38
 -11  -5  -5    2.39    0.84
 -10  -4  -5   64.87    2.56
 -10  -4   5   66.32    3.48
  10   4  -5   60.91    3.05
 -10  -4   5   56.63    3.41
  10   4  -5   65.00    3.33
  10   4   5   62.20    2.60
  10   4  -5   59.81    3.37
  10   4   5   55.12    2.42
  10   4   5   57.53    2.55
   9   3  -5    0.33    0.92
   9   3   5    0.10    0.68
   9   3  -5   -0.01    0.91
   9   3  -5    0.11    1.03
  -9  -3  -5   -0.26    0.65
   9   3   5   -0.60    0.67
  -9  -3   5   -0.30    0.95
  -9  -3   5    0.56    1.03
  -8  -2   5   13.34    1.53
   8   2  -5   10.93    1.39
  -8  -2   5   10.68    1.24
  -8  -2  -5   14.58    1.08
   8   2   5   13.44    1.05
   8   2  -5   11.11    1.40
   8   2   5    9.12    1.03
   8   2  -5    9.20    1.23
   7   1   5    5.74    0.73
   7   1   5    4.65    0.79
   7   1  -5    4.73    1.09
   7   1   5    5.20    0.89
   7   1  -5    4.62    0.91
  -7  -1   5    3.97    0.91
   7   1  -5    5.40    1.06
  -7  -1  -5    4.43    0.77
  -7  -1   5    5.19    1.05
  -6   0   5    0.63    0.70
  -6   0   5    0.06    0.82
   6   0  -5   -0.36    0.68
   6   0   5   -0.30    0.56
   6   0   5   -0.93    0.71
   6   0  -5   -0.19    0.79
   6   0  -5   -0.24    0.73
  -6   0  -5   -0.09    0.58
   6   0   5   -0.29    0.63
   5  -1  -5   21.26    1.47
   5  -1   5   22.09    1.62
   5  -1  -5   21.39    1.57
  -5   1   5   20.35    1.45
  -5   1   5   19.18    1.52
   5  -1   5   19.99    1.50
  -5   1   5   20.31    1.44
   5  -1  -5   22.16    1.59
  -5   1  -5   20.96    1.50
  -4   2   5  159.25    5.63
  -4   2  -5  157.70    5.74
   4  -2  -5  162.01    5.61
   4  -2   5  163.24    6.02
   4  -2  -5  155.93    5.68
  -4   2   5  164.94    5.68
  -4   2   5  151.76    5.74
   4  -2  -5  160.56    5.60
   4  -2   5  154.14    5.63
   4  -2   5  166.24    5.79
   4  -2  -5  173.03    5.85
  -3   3   5    4.15    0.99
   3  -3  -5    5.18    0.90
   3  -3   5    5.71    1.06
   3  -3   5    5.37    1.25
   3  -3  -5    4.75    0.88
   3  -3   5    5.64    1.06
  -3   3  -5    5.83    1.09
   3  -3  -5    4.96    0.97
  -3   3  -5    5.82    0.88
  -3   3   5    6.42    0.92
   2  -4  -5   28.33    1.90
  -2   4  -5   29.37    2.18
   2  -4   5   29.87    2.12
   2  -4   5   30.30    2.34
   2  -4  -5   29.31    1.77
  -2   4   5   30.33    1.95
  -2   4   5   32.03    1.92
  -2   4  -5   40.57    2.16
   2  -4  -5   23.22    1.59
   2  -4   5   29.52    2.13
  -2   4   5   28.45    1.75
  -1   5  -5   18.45    1.61
  -1   5   5   18.27    1.57
  -1   5   5   19.28    1.41
   1  -5   5   18.53    1.98
  -1   5  -5   14.99    1.74
   1  -5   5   16.20    1.66
   1  -5  -5   12.03    1.18
  -1   5   5   19.94    1.48
   1  -5  -5   18.30    1.41
   1  -5  -5   14.99    1.42
   0   6   5   14.91    1.49
   0  -6  -5   13.83    1.32
   0   6  -5   13.26    1.65
   0   6   5   14.61    1.47
   0   6  -5   15.16    1.62
   0  -6  -5   15.36    1.31
   0   6  -5   17.32    1.94
   0  -6   5   13.09    1.63
   0  -6  -5   14.81    1.45
   0  -6   5   13.71    1.60
   0   6   5   13.12    1.36
   0  -6   5   11.07    1.82
   1   7  -5    3.60    1.45
  -1  -7   5    0.84    0.61
  -1  -7  -5    2.59    0.92
   1   7   5    1.30    1.16
  -1  -7  -5    2.20    1.11
   1   7  -5    1.93    1.22
   1   7   5    2.38    1.04
  -1  -7   5    3.79    1.26
  -1  -7   5    1.45    1.39
   1   7  -5    2.05    1.16
   1   7   5    1.52    0.98
  -2  -8  -5    8.97    1.34
   2   8   5    4.97    1.34
   2   8  -5    9.01    1.80
  -2  -8   5   12.94    2.11
   2   8  -5    7.64    1.86
   2   8   5    9.18    1.45
   2   8   5    9.93    1.48
  -2  -8   5    5.79    1.40
  -2  -8   5    9.11    1.75
  -3  -9  -5   20.88    1.85
   3   9   5   19.32    1.95
  -3  -9   5   21.09    2.24
   3   9   5   25.21    2.11
   3   9  -5   24.64    2.45
  -3  -9   5   25.67    2.76
   3   9   5   20.58    2.02
   3   9  -5   22.31    2.59
   4  10  -5   15.34    2.20
  -4 -10   5   11.32    2.13
   4  10   5   10.73    1.78
   4  10   5   10.50    1.74
  -4 -10  -5   11.27    1.56
   4  10   5   11.27    1.86
   4  10  -5    9.75    2.39
  -4 -10   5   15.04    2.52
   5  11   5    0.47    1.46
  -5 -11  -5   -0.54    1.28
   5  11   5    0.58    1.52
   5  11  -5    0.06    1.68
  -5 -11   5   -1.12    1.92
   5  11   5   -0.52    1.32
  -5 -11   5    2.24    1.76
   5  11  -5   -0.99    1.84
   6  12  -5   -4.96    1.72
  -6 -12   5    2.32    2.32
   6  12   5    0.13    1.65
   6  12   5    0.77    1.65
  -6 -12  -5   -0.05    1.42
   6  12   5    0.20    1.74
   7  13  -5    0.76    2.27
   7  13   5   -0.24    1.63
   7  13   5    1.84    1.92
  -7 -13  -5    1.06    1.64
   7  13   5    1.13    1.92
   8  14   5    2.67    2.05
   8  14  -5    4.83    2.72
   8  14   5    3.48    2.05
   9  15   5    1.57    2.12
   9  15   5    3.32    2.47
   9  15  -5   -2.94    2.62
  10  16  -5    5.49    3.13
  10  16   5    8.23    2.69
  11  17   5    0.29    2.50
  11  17  -5   -2.44    2.76
  12  18   5   -1.43    2.57
  12  18  -5   -2.58    3.06
  19  13   6   38.51    3.42
 -19 -13  -6   31.11    3.24
  19  13  -6   30.12    4.01
  18  12  -6   27.39    3.66
 -18 -12  -6   34.17    3.00
  18  12   6   34.01    3.15
  17  11  -6   65.67    4.86
 -17 -11  -6   63.65    3.60
  17  11   6   63.15    4.27
  17  11   6   62.42    3.87
 -16 -10  -6   55.49    3.27
  16  10   6   55.31    3.56
  16  10  -6   66.64    5.03
 -16 -10   6   62.28    4.61
  16  10   6   57.45    3.72
  16  10  -6   58.67    4.52
  15   9  -6  111.48    5.82
 -15  -9   6  108.12    5.91
 -15  -9  -6  102.07    4.34
  15   9   6  101.80    4.64
  15   9   6  101.57    4.76
  15   9  -6   98.75    5.55
  15   9   6   98.97    3.73
  14   8   6   85.42    3.35
  14   8   6   85.98    3.99
  14   8   6   86.84    4.10
  14   8  -6   91.22    5.01
 -14  -8   6   89.13    5.16
  14   8  -6   83.36    5.06
 -14  -8  -6   83.13    3.67
  14   8   6   81.98    3.68
  13   7  -6  163.84    7.35
  13   7   6  163.80    5.88
  13   7   6  182.88    6.24
 -13  -7  -6  167.92    6.09
  13   7   6  173.97    6.42
 -13  -7   6  187.61    7.60
  13   7  -6  179.30    7.31
  13   7   6  169.14    6.28
  12   6  -6  112.14    5.41
  12   6   6  109.03    4.38
  12   6   6  104.67    4.02
 -12  -6   6  111.40    5.52
  12   6   6  115.03    4.24
  12   6   6  109.76    4.36
 -12  -6   6  114.09    5.49
 -12  -6  -6  103.65    4.09
  12   6  -6  109.44    5.08
  11   5  -6  103.64    5.06
 -11  -5  -6  109.43    4.13
 -11  -5   6   99.40    5.09
  11   5  -6  110.62    4.87
 -11  -5   6  107.16    5.13
 -11  -5  -6  102.76    3.94
  11   5   6  111.63    4.15
  11   5   6  103.35    3.96
  11   5  -6  117.49    5.14
  10   4   6  198.56    6.76
  10   4  -6  204.51    7.42
 -10  -4   6  204.33    7.76
  10   4   6  196.97    6.74
 -10  -4   6  194.60    7.68
  10   4  -6  199.73    7.61
 -10  -4  -6  204.94    6.81
  10   4  -6  194.08    7.56
   9   3  -6  235.33    8.32
   9   3  -6  223.34    8.00
  -9  -3   6  226.74    8.34
  -9  -3  -6  228.35    7.52
   9   3  -6  226.13    8.26
   9   3   6  217.75    7.55
   9   3   6  225.01    7.49
   8   2  -6  450.72   14.64
   8   2  -6  448.01   14.33
  -8  -2  -6  452.21   14.05
  -8  -2   6  449.33   14.74
   8   2  -6  430.39   14.58
   8   2   6  433.97   13.91
   8   2   6  441.39   14.15
   7   1  -6  688.58   22.41
   7   1   6  668.38   22.13
   7   1  -6  706.45   22.14
   7   1   6  686.34   21.80
   7   1   6  742.68   21.98
  -7  -1   6  714.60   22.55
  -7  -1  -6  733.84   22.03
  -7  -1   6  718.57   22.28
   7   1  -6  713.09   22.47
   6   0   6  456.13   14.82
   6   0  -6  457.37   14.88
   6   0   6  469.01   14.53
  -6   0   6  456.28   14.96
  -6   0  -6  464.01   14.61
   6   0   6  443.61   14.47
   6   0  -6  474.54   14.96
  -6   0   6  465.26   14.78
   6   0  -6  448.57   14.63
  -5   1   6  488.77   16.18
   5  -1   6  494.15   15.85
   5  -1  -6  515.27   15.92
   5  -1  -6  509.34   16.14
  -5   1   6  490.31   15.86
  -5   1  -6  507.45   15.99
  -5   1   6  510.54   16.02
   5  -1   6  500.00   16.24
   4  -2  -6  825.44   25.58
   4  -2   6  816.42   26.18
  -4   2  -6  837.09   25.90
  -4   2   6  830.41   25.97
  -4   2   6  787.11   25.54
   4  -2  -6  836.75   25.71
   4  -2   6  847.96   25.84
  -4   2   6  849.26   25.80
   4  -2  -6  822.52   25.89
   4  -2   6  831.64   25.73
   3  -3  -6  393.55   13.22
   3  -3   6  406.15   13.33
  -3   3  -6  387.69   13.14
  -3   3  -6  400.00   13.38
   3  -3  -6  412.24   13.07
  -3   3   6  417.01   13.36
  -3   3   6  432.67   13.23
   3  -3  -6  410.88   13.14
   3  -3   6  395.96   13.66
   3  -3   6  416.21   13.41
  -2   4  -6  316.26   10.81
   2  -4   6  307.25   10.70
   2  -4  -6  313.55   10.48
  -2   4   6  321.23   10.40
   2  -4   6  341.85   10.91
  -2   4  -6  304.02   10.53
  -2   4   6  298.25   10.52
  -2   4   6  301.81   10.32
   2  -4   6  321.50   11.17
   2  -4  -6  320.10   10.35
  -1   5  -6  115.92    5.05
  -1   5   6  117.55    4.60
   1  -5  -6  111.45    4.45
   1  -5  -6  113.79    4.65
   1  -5  -6  116.73    4.55
   1  -5   6  116.48    5.30
  -1   5  -6  122.74    4.93
   1  -5   6  124.42    5.06
  -1   5   6  115.64    4.75
   0   6   6   20.59    1.82
   0  -6  -6   30.69    2.10
   0  -6   6   19.13    2.01
   0  -6  -6   25.93    1.94
   0  -6   6   24.12    2.52
   0  -6   6   24.12    2.09
   0   6  -6   23.80    2.31
   0   6  -6   23.14    2.09
   0   6   6   25.39    1.93
   1   7   6  136.94    5.39
  -1  -7   6  127.68    6.20
   1   7   6  131.92    5.45
  -1  -7   6  145.20    5.97
  -1  -7  -6  139.67    5.32
   1   7  -6  133.11    6.07
  -1  -7  -6  142.77    5.53
   1   7  -6  150.70    5.99
   1   7   6  133.80    5.35
   1   7  -6  141.51    5.94
   2   8   6  179.37    6.83
   2   8  -6  184.16    7.70
  -2  -8   6  196.20    7.65
  -2  -8   6  161.95    7.32
   2   8  -6  198.29    7.64
   2   8   6  175.32    6.91
   2   8   6  197.30    7.03
  -2  -8   6  193.41    7.98
  -2  -8  -6  185.52    6.85
  -2  -8  -6  181.80    6.92
   3   9   6  246.84    8.92
  -3  -9  -6  248.16    8.87
  -3  -9   6  255.71   10.16
   3   9   6  253.31    9.00
   3   9   6  230.97    8.96
  -3  -9  -6  249.30    9.04
   3   9  -6  250.88    9.62
  -3  -9   6  255.29    9.62
   3   9  -6  253.44    9.86
   4  10   6  315.91   11.22
   4  10  -6  304.97   12.00
  -4 -10  -6  318.84   11.25
   4  10   6  311.18   11.10
   4  10  -6  342.84   11.98
  -4 -10   6  313.19   12.22
   4  10   6  322.81   11.19
  -4 -10  -6  315.93   11.05
   5  11   6  166.28    7.08
   5  11  -6  178.04    8.16
   5  11   6  177.48    7.22
  -5 -11   6  191.94    8.54
  -5 -11  -6  181.52    7.06
   5  11   6  184.15    7.29
  -6 -12  -6   56.36    3.60
   6  12  -6   49.58    4.13
   6  12   6   63.73    3.94
   6  12   6   46.42    3.64
  -6 -12   6   54.07    4.61
   6  12   6   56.96    3.89
   7  13   6  116.65    6.12
   7  13  -6  130.60    6.85
   7  13   6  124.93    6.07
  -7 -13  -6  139.13    6.06
  -7 -13   6  146.71    7.35
   8  14  -6   43.69    4.16
   8  14   6   38.91    3.35
   8  14   6   35.22    3.51
   9  15   6   35.26    3.48
   9  15   6   41.90    3.90
   9  15  -6   40.76    4.22
  10  16   6   18.91    3.33
  10  16  -6   12.52    3.45
  10  16   6   12.77    2.87
  11  17   6   17.48    3.24
  11  17  -6   17.82    3.93
 -19 -13  -7    0.09    2.18
  19  13  -7    0.29    2.86
  19  13   7    1.20    2.23
  18  12   7    6.58    2.22
 -18 -12  -7    0.10    1.87
  18  12   7    3.08    2.40
  18  12  -7   -0.59    2.72
  17  11  -7   -0.73    2.38
  17  11   7   -2.64    1.91
  17  11   7   -3.54    1.83
 -17 -11  -7    1.95    1.65
  16  10   7    1.92    1.76
  16  10   7   -0.48    1.91
  16  10  -7    2.33    2.49
 -16 -10  -7   -0.20    1.45
  15   9   7   27.27    2.02
  15   9   7   26.50    1.88
  15   9   7   22.25    2.38
 -15  -9   7   35.19    3.62
  15   9   7   28.09    2.40
  15   9  -7   28.01    3.29
 -15  -9  -7   29.40    2.21
  14   8   7   -0.99    1.06
  14   8  -7   -1.00    2.03
  14   8  -7   -1.73    2.02
  14   8   7    3.25    1.26
 -14  -8   7    1.20    2.08
 -14  -8  -7    0.36    1.19
  14   8   7   -0.67    1.54
  13   7   7   21.66    1.66
  13   7  -7   15.96    2.51
  13   7   7   18.30    1.91
 -13  -7   7   21.29    2.80
  13   7  -7   18.37    2.73
  13   7   7   20.55    1.73
 -13  -7  -7   18.07    1.71
  12   6   7   -0.97    1.03
  12   6  -7    0.08    1.56
  12   6   7   -0.39    1.23
  12   6  -7   -0.34    1.74
 -12  -6   7   -0.45    1.71
 -12  -6  -7    0.53    1.02
 -12  -6   7    2.19    1.76
  11   5  -7    0.05    1.40
 -11  -5   7    0.04    1.65
 -11  -5   7    0.64    1.57
  11   5   7   -0.35    1.04
  11   5  -7    0.58    1.59
  11   5   7    0.28    1.08
 -11  -5  -7    0.05    0.90
  10   4   7    6.06    1.19
  10   4   7    7.08    1.18
 -10  -4   7    6.77    1.80
 -10  -4  -7    7.59    1.12
  10   4  -7    6.00    1.53
  10   4  -7    7.65    1.69
  10   4  -7    4.44    1.60
  -9  -3   7   -1.42    1.29
   9   3  -7   -1.25    1.21
   9   3   7    2.05    1.02
   9   3  -7   -0.56    1.12
   9   3   7   -0.32    0.99
  -9  -3  -7    2.12    0.92
   9   3  -7   -0.54    1.07
   8   2  -7    3.87    1.28
   8   2   7    3.75    1.06
   8   2   7    3.74    0.99
  -8  -2   7    3.07    1.45
   8   2  -7    1.26    1.32
   8   2  -7    4.36    1.32
  -8  -2  -7    4.12    0.99
   8   2   7    0.36    1.00
   7   1  -7    3.23    1.26
   7   1   7    5.90    1.22
   7   1   7    4.84    0.97
  -7  -1  -7    5.43    1.04
   7   1   7    2.22    1.04
   7   1  -7    3.96    1.24
  -7  -1   7    1.50    1.23
  -6   0   7   -1.18    1.00
  -6   0   7    0.09    0.95
   6   0  -7   -0.12    1.01
   6   0   7   -0.03    0.35
   6   0   7   -0.64    0.86
   6   0   7   -1.36    0.98
  -6   0  -7    0.91    0.90
   6   0  -7    0.94    0.97
   5  -1  -7  159.44    6.05
   5  -1   7  155.76    6.19
  -5   1  -7  166.51    5.97
  -5   1   7  159.88    5.87
  -5   1   7  161.71    5.98
  -5   1   7  157.81    6.15
   5  -1   7  164.12    5.86
   5  -1  -7  157.35    5.89
   5  -1   7  163.20    5.94
  -4   2   7   -0.09    0.87
   4  -2   7    0.46    1.19
   4  -2  -7   -0.41    0.94
  -4   2   7    0.30    1.06
   4  -2   7   -0.08    0.94
   4  -2  -7   -1.29    0.76
  -4   2   7   -1.15    0.65
  -4   2  -7    0.17    0.87
   4  -2  -7    0.53    0.92
   4  -2   7    0.91    0.95
  -3   3  -7  167.68    6.42
   3  -3  -7  168.88    6.11
   3  -3   7  163.93    6.65
  -3   3   7  169.19    6.17
  -3   3  -7  160.05    6.13
   3  -3   7  182.83    6.47
  -3   3   7  172.07    6.42
   3  -3  -7  167.37    6.14
   3  -3  -7  164.98    6.22
   3  -3   7  168.40    6.38
   2  -4  -7   17.97    1.69
   2  -4  -7   20.14    1.71
  -2   4   7   25.06    1.78
   2  -4   7   22.68    1.99
   2  -4   7   19.87    1.94
   2  -4   7   18.04    2.15
  -2   4   7   24.29    1.78
  -2   4  -7   19.87    1.72
  -2   4  -7   22.73    2.11
  -2   4   7   23.35    1.89
   1  -5  -7    2.43    0.92
   1  -5  -7    2.62    0.97
   1  -5   7    3.42    1.29
   1  -5  -7    1.47    1.03
  -1   5  -7    0.65    1.06
  -1   5   7    2.32    1.12
  -1   5  -7   -1.76    1.14
  -1   5   7    4.37    1.22
   1  -5   7    0.94    1.51
   0  -6   7   49.90    3.26
   0  -6   7   50.84    3.60
   0  -6  -7   47.33    2.94
   0   6  -7   53.92    3.27
   0   6  -7   51.37    3.55
   0  -6  -7   50.42    2.70
   0   6   7   49.21    3.01
   0   6   7   47.18    2.74
   1   7  -7   56.60    3.54
   1   7  -7   52.58    3.39
  -1  -7   7   54.44    3.44
   1   7   7   52.55    3.20
  -1  -7   7   57.11    3.88
  -1  -7   7   50.14    3.55
  -1  -7  -7   55.74    2.99
   1   7  -7   45.27    3.53
   1   7   7   45.65    2.87
  -1  -7  -7   49.28    2.95
  -2  -8   7   20.95    2.44
   2   8   7   16.15    1.93
  -2  -8  -7   22.55    2.17
   2   8  -7   16.72    2.22
  -2  -8  -7   19.86    1.90
   2   8  -7   17.93    2.47
   2   8   7   19.55    1.95
  -2  -8   7   18.81    2.69
  -3  -9   7  124.91    6.61
  -3  -9  -7  131.93    5.53
  -3  -9   7  152.59    6.61
   3   9   7  127.24    5.68
   3   9  -7  125.61    6.32
  -3  -9  -7  133.57    5.63
   3   9   7  140.90    5.69
   3   9  -7  127.26    6.20
   3   9   7  130.90    5.64
  -4 -10  -7   -1.25    1.37
   4  10  -7    0.38    2.15
   4  10   7   -0.07    1.61
   4  10   7   -0.41    1.51
  -4 -10  -7    1.00    1.27
   4  10   7   -0.89    1.57
  -4 -10   7   -1.69    2.06
   5  11   7    5.68    1.71
   5  11  -7    4.14    2.31
   5  11   7    5.12    1.76
   5  11   7    8.35    2.09
  -5 -11  -7    2.69    1.66
  -5 -11   7    7.87    2.61
  -5 -11  -7    6.87    1.76
   6  12   7    7.32    1.98
  -6 -12  -7    3.23    1.69
   6  12   7    2.47    1.88
   6  12  -7    4.89    2.60
  -6 -12   7   -0.10    2.44
   6  12   7    6.12    2.12
  -7 -13   7   15.67    3.38
   7  13   7   14.20    2.45
   7  13  -7   12.18    2.95
   7  13   7   13.93    2.64
   8  14   7    2.07    2.19
   8  14  -7    5.88    2.79
   8  14   7    6.52    2.28
   9  15   7    3.95    2.35
   9  15   7    2.04    2.45
   9  15  -7   -0.58    2.66
  10  16   7   -0.13    2.30
  10  16  -7   -0.88    2.77
  11  17  -7    1.24    3.21
  11  17   7    1.31    2.66
 -18 -12  -8   17.04    2.48
  18  12  -8   21.48    3.70
  18  12   8   21.51    3.13
  17  11   8   56.36    4.05
 -17 -11  -8   55.30    3.67
  17  11  -8   56.17    4.79
  16  10   8   12.88    2.37
 -16 -10  -8    9.61    1.83
  16  10  -8    7.89    2.83
 -15  -9  -8  126.38    5.36
  15   9  -8  125.56    6.81
  15   9   8  145.81    6.06
  15   9   8  129.69    4.92
  14   8   8  113.71    4.56
 -14  -8  -8   97.50    4.46
  14   8  -8  102.24    5.90
  14   8   8  100.60    4.20
  14   8   8  101.06    4.76
  13   7   8  162.14    6.44
  13   7  -8  166.17    7.64
 -13  -7  -8  165.55    6.27
 -13  -7   8  177.64    7.86
  13   7  -8  174.14    7.43
  13   7   8  164.82    6.12
  12   6   8   93.49    4.11
 -12  -6  -8   85.40    3.85
 -12  -6   8   92.94    5.23
 -12  -6   8   90.63    5.15
  12   6   8   85.65    3.85
  12   6  -8   89.32    4.88
  12   6  -8   86.00    5.10
  11   5   8   95.25    4.09
  11   5  -8   99.96    4.88
 -11  -5   8   99.38    5.32
  11   5   8   94.92    4.07
  11   5  -8   91.15    5.02
 -11  -5  -8   88.53    3.92
 -10  -4   8   62.45    4.02
  10   4  -8   64.77    3.62
  10   4   8   60.28    3.11
  10   4  -8   65.84    3.87
 -10  -4  -8   56.16    2.94
  10   4   8   63.50    3.13
   9   3   8  411.00   13.43
   9   3  -8  397.79   14.20
  -9  -3   8  425.87   14.46
  -9  -3  -8  431.61   13.56
   9   3  -8  421.13   13.98
   9   3   8  407.46   13.64
  -8  -2  -8  365.59   11.60
  -8  -2   8  339.25   12.23
   8   2   8  358.69   11.51
   8   2  -8  348.24   12.13
   8   2   8  341.16   11.72
   8   2  -8  343.68   11.84
   8   2   8  345.13   11.46
  -7  -1   8  664.81   21.29
  -7  -1  -8  671.99   20.70
   7   1   8  647.34   20.57
   7   1  -8  650.37   20.79
   7   1   8  643.22   20.87
   7   1   8  638.57   20.48
   7   1  -8  651.36   21.14
  -6   0   8  263.18    8.99
   6   0  -8  251.62    9.11
  -6   0   8  264.19    9.32
   6   0   8  245.85    9.09
  -6   0  -8  258.46    8.85
   6   0   8  250.88    8.80
   6   0  -8  260.73    8.98
  -5   1   8  496.91   16.49
  -5   1  -8  501.90   16.23
   5  -1  -8  486.80   16.32
   5  -1  -8  508.63   16.12
   5  -1   8  497.39   16.53
   5  -1   8  512.79   16.15
  -5   1   8  490.29   16.09
   5  -1   8  496.62   16.11
   4  -2   8  187.66    7.15
   4  -2   8  198.51    7.57
   4  -2  -8  209.21    7.34
   4  -2  -8  195.45    7.14
  -4   2   8  200.62    7.23
  -4   2  -8  189.04    7.18
   4  -2   8  197.25    7.21
  -4   2   8  192.69    7.36
   4  -2  -8  189.79    7.05
  -3   3   8  482.03   16.23
   3  -3  -8  489.83   16.12
  -3   3   8  519.72   16.08
   3  -3   8  497.85   16.22
   3  -3   8  497.85   16.16
   3  -3  -8  493.29   16.01
  -3   3   8  486.73   15.89
   3  -3  -8  487.15   15.85
  -3   3  -8  493.12   16.22
  -3   3  -8  479.33   15.96
   3  -3   8  478.67   16.58
  -2   4  -8  179.45    7.05
   2  -4  -8  173.99    6.77
   2  -4  -8  175.66    6.59
   2  -4   8  185.16    7.39
   2  -4   8  183.16    7.07
  -2   4   8  177.02    6.63
  -2   4   8  184.70    6.92
  -2   4  -8  176.97    6.75
  -1   5  -8  275.90    9.70
   1  -5  -8  263.98    9.46
   1  -5  -8  259.73    9.31
  -1   5   8  269.53    9.39
  -1   5   8  271.50    9.62
  -1   5  -8  283.40   10.07
   1  -5   8  268.88    9.85
   1  -5   8  271.69   10.32
   1  -5  -8  268.81    9.40
   0  -6   8   30.65    3.07
   0   6   8   27.58    2.30
   0   6  -8   28.09    2.37
   0   6   8   27.55    2.15
   0  -6  -8   26.46    2.26
   0  -6   8   28.39    2.58
   0  -6  -8   26.41    2.11
   0   6  -8   29.84    2.66
  -1  -7   8  222.93    9.21
   1   7  -8  219.55    8.89
  -1  -7  -8  220.85    8.22
  -1  -7   8  221.84    8.76
   1   7   8  216.55    8.27
   1   7  -8  222.18    8.71
   1   7   8  224.15    8.22
  -1  -7  -8  231.27    8.16
  -2  -8   8  121.51    6.20
  -2  -8   8  125.40    5.90
   2   8  -8  109.40    5.81
  -2  -8  -8  108.94    5.03
   2   8   8  111.77    5.01
  -2  -8  -8  111.80    4.98
   2   8   8  119.46    5.29
  -3  -9   8  272.36   10.98
   3   9  -8  248.02   10.33
  -3  -9  -8  266.48    9.46
   3   9   8  263.65    9.57
   3   9   8  249.32    9.56
  -3  -9  -8  264.47    9.58
  -4 -10   8   67.83    5.06
  -4 -10  -8   65.62    4.10
   4  10  -8   69.46    4.75
   4  10   8   66.86    4.10
  -4 -10  -8   67.81    3.86
   4  10   8   74.17    4.18
  -5 -11   8  119.65    6.71
  -5 -11  -8  114.76    5.35
   5  11   8  115.26    5.67
   5  11   8  124.11    5.71
   5  11   8  108.30    5.51
   5  11  -8  107.87    6.26
   6  12   8   36.48    3.27
  -6 -12   8   46.53    4.38
   6  12   8   38.38    3.41
   6  12  -8   42.39    4.00
   7  13   8   60.06    4.37
  -7 -13   8   60.37    5.10
   7  13   8   58.53    4.19
   7  13  -8   67.37    5.16
   8  14  -8   15.22    3.27
   8  14   8   14.08    2.82
   8  14   8   12.08    2.59
   9  15  -8   36.45    4.25
   9  15   8   28.88    3.69
   9  15   8   33.77    3.59
  10  16   8    6.51    2.78
  10  16  -8    3.80    3.19
  11  17   8   -0.14    2.47
  11  17  -8   -1.18    3.23
  18  12  -9   -3.70    2.59
 -18 -12  -9    0.03    2.01
  18  12   9   -0.69    2.35
  17  11   9   -0.81    2.13
  17  11  -9    0.45    3.03
 -17 -11  -9   -0.43    1.82
 -16 -10  -9    0.33    1.69
  16  10   9    1.93    1.25
  16  10  -9    1.87    2.68
  16  10   9    0.04    1.97
  15   9   9    1.90    1.95
  15   9  -9   -1.62    2.39
  15   9   9   -0.03    1.37
 -15  -9  -9    0.36    1.57
  14   8   9   10.76    1.74
  14   8  -9   10.40    2.89
  14   8   9    7.89    2.09
 -14  -8  -9   10.31    1.72
 -13  -7  -9    4.19    1.57
  13   7   9    4.96    1.79
  13   7   9    4.01    1.53
  13   7  -9    4.58    2.55
  12   6   9   -0.09    1.36
  12   6   9    0.51    1.50
 -12  -6  -9   -0.47    1.19
  12   6  -9    1.28    2.12
  11   5   9    2.67    1.51
  11   5  -9    2.59    1.69
 -11  -5   9    0.59    2.00
  11   5  -9    1.80    2.04
  11   5   9    2.24    1.46
 -11  -5  -9    1.09    1.18
  10   4  -9   54.32    3.94
 -10  -4  -9   54.64    3.03
  10   4  -9   57.66    3.63
  10   4   9   63.10    3.27
 -10  -4   9   64.66    4.28
  10   4   9   55.92    3.23
   9   3   9   13.10    1.70
  -9  -3  -9   18.21    1.80
   9   3   9   14.45    1.88
   9   3  -9   14.61    2.17
  -9  -3   9   16.41    2.45
   9   3  -9   13.49    1.94
   8   2  -9   23.25    2.39
   8   2   9   21.43    2.16
   8   2   9   25.59    1.96
  -8  -2   9   23.83    2.63
  -8  -2  -9   25.02    1.97
   8   2   9   21.61    2.03
   8   2  -9   25.18    2.23
   7   1   9    0.74    1.24
   7   1  -9   -0.12    1.12
   7   1  -9    0.77    1.38
   7   1   9   -0.72    0.40
   7   1   9   -1.44    1.37
  -7  -1   9    2.62    1.67
  -7  -1  -9   -0.01    1.07
   6   0   9    0.37    1.23
   6   0   9   -1.75    1.28
   6   0  -9   -2.12    1.25
  -6   0   9    0.77    1.12
   6   0  -9    0.54    1.23
   6   0   9   -0.48    1.06
  -6   0  -9   -0.71    0.96
  -6   0   9    1.45    1.41
   5  -1   9    5.99    1.69
   5  -1   9    6.12    1.31
   5  -1   9    5.20    1.49
   5  -1  -9    4.55    1.45
  -5   1  -9    4.12    1.29
  -5   1   9    7.03    1.39
  -5   1   9    4.01    1.58
   5  -1  -9    5.20    1.42
   4  -2   9   12.37    2.06
   4  -2  -9   10.00    1.66
  -4   2   9    9.48    1.77
   4  -2  -9   11.79    1.56
  -4   2  -9   11.47    1.72
   4  -2   9    9.22    1.59
   4  -2   9   14.09    1.73
   4  -2  -9   10.42    1.57
  -3   3   9    3.73    1.52
   3  -3  -9    4.05    1.32
   3  -3  -9    0.92    1.30
   3  -3   9    4.16    1.57
   3  -3   9    1.81    1.27
  -3   3   9    4.14    1.33
   3  -3   9    4.07    1.78
  -3   3  -9    3.16    1.38
  -3   3  -9    3.70    1.28
  -2   4  -9   36.84    2.85
   2  -4  -9   34.65    2.54
  -2   4  -9   35.14    2.52
   2  -4   9   30.77    2.92
  -2   4   9   35.33    2.52
   2  -4   9   28.50    2.56
  -2   4   9   30.79    2.57
   2  -4  -9   32.56    2.45
  -1   5  -9    0.03    1.64
  -1   5   9    2.51    1.38
   1  -5   9    0.35    1.43
  -1   5   9    0.92    1.43
   1  -5  -9    2.09    1.16
   1  -5  -9    3.49    1.41
   1  -5   9    1.20    1.88
  -1   5  -9    2.15    1.41
   0   6  -9   12.28    2.00
   0   6   9    7.73    1.72
   0   6  -9    9.41    2.04
   0  -6   9    6.63    2.19
   0  -6   9    8.76    2.13
   0   6   9    6.94    1.70
   0  -6  -9    7.66    1.48
   0  -6  -9   12.20    1.87
   1   7   9    1.87    1.66
  -1  -7  -9   -1.03    1.15
  -1  -7   9    0.71    1.74
  -1  -7   9    3.13    2.11
   1   7  -9    0.18    1.81
  -1  -7  -9    1.01    1.37
   1   7   9    0.88    1.53
   2   8   9   12.30    2.06
   2   8  -9   15.47    2.68
  -2  -8  -9   15.21    2.04
   2   8   9   15.89    2.20
  -2  -8  -9   12.94    1.92
  -2  -8   9   14.67    2.85
   3   9   9   12.00    2.22
   3   9  -9    8.59    2.56
  -3  -9  -9   11.28    1.82
  -3  -9  -9   10.28    1.99
   3   9   9   10.10    2.14
  -3  -9   9   10.75    2.86
  -4 -10  -9   -1.94    1.31
   4  10   9   -1.90    1.62
   4  10   9   -0.86    1.76
  -4 -10  -9    1.61    1.74
   4  10  -9    3.49    2.30
  -4 -10   9    2.95    2.65
  -5 -11   9    3.37    2.69
   5  11   9    2.20    1.93
   5  11   9    4.52    2.14
   5  11  -9    6.33    2.51
  -6 -12   9   -0.11    2.62
   6  12   9    0.59    1.99
   6  12   9    3.23    2.02
   6  12  -9   -0.06    2.36
   7  13  -9   -1.60    2.56
   7  13   9    2.45    2.12
   7  13   9   -2.21    2.20
  -7 -13   9    0.06    2.87
   8  14   9    3.85    2.33
   8  14  -9    4.40    2.91
   8  14   9    7.69    2.61
   9  15  -9    1.19    3.11
   9  15   9   -0.37    2.30
  10  16   9    7.45    2.90
  10  16  -9    4.23    3.47
  17  11  10    5.21    2.64
  17  11 -10    6.01    3.20
 -17 -11 -10    4.01    2.09
  16  10  10   20.48    2.98
 -16 -10 -10   20.44    2.46
  16  10  10   17.93    1.89
  16  10 -10   20.63    3.61
  15   9  10    6.62    2.28
 -15  -9 -10    8.81    1.91
  15   9 -10   12.62    3.14
  15   9  10    9.32    1.80
  14   8  10   87.18    4.59
  14   8 -10   69.71    5.47
  14   8  10   85.85    4.15
 -14  -8 -10   79.78    4.15
  13   7  10   24.82    2.38
  13   7  10   22.25    2.56
 -13  -7 -10   26.25    2.43
  13   7 -10   26.51    3.60
  12   6 -10  237.13    9.73
 -12  -6 -10  218.08    8.42
  12   6  10  247.17    8.68
  12   6  10  233.95    8.64
 -11  -5  10    9.19    2.64
 -11  -5 -10    9.64    1.70
  11   5 -10    6.67    2.45
  11   5  10   11.94    1.89
  11   5  10   13.76    2.04
  10   4  10  288.03   10.35
 -10  -4  10  293.35   11.32
  10   4  10  291.94   10.18
  10   4 -10  304.63   11.23
 -10  -4 -10  284.84   10.20
   9   3 -10   14.18    2.47
   9   3  10   10.81    2.03
   9   3  10   12.77    1.85
  -9  -3 -10   13.35    1.83
  -9  -3  10   12.78    2.57
   8   2 -10  231.07    9.06
  -8  -2 -10  238.79    8.43
   8   2  10  225.93    8.33
   8   2  10  219.32    8.63
  -8  -2  10  233.44    9.17
   8   2  10  236.65    8.32
  -7  -1 -10   30.18    2.35
  -7  -1  10   28.85    2.84
   7   1 -10   30.55    2.52
   7   1  10   33.15    2.51
   7   1  10   44.08    3.11
   7   1 -10   31.34    2.85
   6   0  10   61.39    3.82
  -6   0 -10   63.71    3.58
  -6   0  10   70.87    4.17
   6   0  10   62.24    3.46
   6   0 -10   66.09    3.89
   6   0 -10   60.11    3.54
   6   0  10   63.31    3.47
   5  -1  10   10.50    1.87
  -5   1  10    6.87    1.61
   5  -1 -10   11.05    1.69
   5  -1  10   10.94    1.72
   5  -1  10   13.98    2.17
  -5   1  10   11.97    2.08
   5  -1 -10   12.89    1.94
  -5   1 -10   10.08    1.70
  -4   2 -10  289.20   10.49
  -4   2  10  290.04   10.70
   4  -2  10  289.14   10.45
   4  -2 -10  291.91   10.52
   4  -2  10  297.99   10.93
   4  -2  10  301.01   10.54
  -3   3  10   25.38    2.33
  -3   3  10   28.70    2.67
   3  -3 -10   25.14    2.39
   3  -3  10   25.47    2.50
   3  -3 -10   29.30    2.33
  -3   3 -10   33.94    2.76
   3  -3  10   30.71    3.03
  -3   3 -10   24.12    2.27
  -2   4 -10  543.66   17.60
  -2   4  10  527.17   17.75
   2  -4 -10  500.64   17.20
   2  -4 -10  521.55   17.53
  -2   4 -10  534.75   17.84
  -2   4  10  507.94   17.32
   2  -4  10  546.71   17.87
   2  -4  10  549.00   18.41
  -1   5  10   36.57    2.74
  -1   5  10   35.49    2.89
   1  -5 -10   32.71    2.67
  -1   5 -10   37.22    3.23
  -1   5 -10   39.10    2.96
   1  -5 -10   37.07    2.66
   1  -5  10   38.37    3.47
   1  -5  10   35.12    3.13
   0  -6  10  314.88   11.55
   0   6  10  307.16   11.17
   0   6 -10  285.65   11.44
   0  -6 -10  315.08   11.02
   0   6  10  308.08   10.91
   0  -6 -10  309.27   10.89
   0  -6  10  311.09   12.04
   1   7  10   24.89    2.66
  -1  -7  10   34.95    3.64
  -1  -7 -10   30.12    2.58
   1   7  10   33.04    2.81
   1   7 -10   31.04    3.25
  -1  -7 -10   28.35    2.61
   2   8  10  166.90    6.92
  -2  -8 -10  160.36    6.90
  -2  -8  10  185.33    8.31
  -2  -8 -10  171.33    6.91
   2   8 -10  158.33    7.69
   2   8  10  164.48    7.05
   3   9 -10   12.20    2.74
  -3  -9  10   14.39    3.15
   3   9  10   15.69    2.44
   3   9  10   12.52    2.38
  -3  -9 -10   15.23    2.22
  -4 -10  10   75.94    5.75
   4  10  10   84.37    4.79
   4  10  10   80.50    4.59
   4  10 -10   81.87    5.45
   5  11 -10    5.53    2.84
   5  11  10    5.44    2.21
  -5 -11  10    8.86    3.15
   5  11  10    5.28    2.08
   6  12  10    5.10    2.46
  -6 -12  10    6.04    3.21
   6  12  10    3.96    2.19
   6  12 -10    2.39    2.72
   7  13 -10   10.63    3.22
   7  13  10   13.51    2.70
   7  13  10    7.58    2.61
   8  14 -10   46.14    4.94
   8  14  10   40.58    3.97
   9  15  10   13.82    3.14
   9  15 -10    1.24    3.31
  10  16  10   34.56    3.88
  10  16 -10   28.89    4.64
 -17 -11 -11   -1.92    1.88
  17  11 -11    2.60    3.18
  17  11  11   -1.97    2.35
  16  10  11    4.35    1.68
 -16 -10 -11    1.05    1.92
  16  10 -11    8.53    3.28
  16  10  11    2.70    2.46
  15   9 -11    2.26    2.87
 -15  -9 -11   -1.39    1.65
  15   9  11    1.99    1.77
  15   9  11   -1.14    2.10
  14   8  11    2.28    1.85
  14   8 -11   -1.06    2.50
  14   8  11    7.59    2.29
 -14  -8 -11    3.04    1.76
  13   7  11   -1.98    1.91
 -13  -7 -11   -0.32    1.57
  13   7 -11    0.35    2.45
  13   7  11   -0.44    1.70
  12   6 -11    1.19    2.27
  12   6  11   -0.76    1.71
  12   6  11    0.28    1.85
 -12  -6 -11   -0.03    1.50
  11   5  11    1.08    1.72
 -11  -5 -11   -0.05    1.49
 -11  -5  11   -0.74    2.29
  11   5  11    2.94    1.86
  11   5 -11    1.50    2.23
  10   4 -11    3.68    2.10
 -10  -4  11    0.26    2.34
 -10  -4 -11    1.88    1.48
  10   4  11    4.08    1.93
  10   4  11   -0.12    1.63
  -9  -3 -11   24.80    2.34
  -9  -3  11   27.48    3.20
   9   3  11   24.02    2.66
   9   3  11   22.26    2.49
   9   3 -11   24.66    3.03
  -8  -2  11    7.43    2.44
   8   2  11    1.97    1.74
   8   2 -11    4.11    2.08
   8   2  11    7.04    1.82
  -8  -2 -11    4.17    1.65
  -7  -1 -11    8.15    1.79
  -7  -1  11    5.19    2.12
   7   1  11    2.46    1.84
   7   1  11    5.34    1.80
   7   1 -11    9.13    2.04
   6   0  11   -1.04    1.68
   6   0  11   -1.38    1.53
  -6   0 -11   -0.63    1.27
  -6   0  11   -2.55    1.71
   6   0 -11   -0.40    1.59
   5  -1  11   10.94    2.06
  -5   1 -11    9.05    1.95
   5  -1 -11    9.22    1.95
   5  -1  11   13.10    2.25
  -5   1  11   14.11    2.29
   4  -2 -11    5.32    1.81
  -4   2 -11    6.12    1.94
  -4   2  11    3.11    1.94
   4  -2  11    5.08    2.06
   4  -2  11   11.43    2.02
   3  -3 -11    1.13    1.74
  -3   3  11    2.18    1.61
   3  -3  11    1.15    2.10
  -3   3 -11    2.26    1.66
  -3   3 -11    5.30    1.89
   3  -3  11    6.71    2.06
  -3   3  11    1.99    1.87
   2  -4  11    0.90    1.95
  -2   4  11   -0.73    1.71
   2  -4 -11   -2.33    1.53
   2  -4  11    1.79    2.14
  -2   4  11   -1.33    1.68
  -2   4 -11    1.53    1.92
  -2   4 -11    1.13    1.58
   1  -5 -11    6.81    1.87
   1  -5  11    4.75    2.06
  -1   5  11    5.05    1.78
  -1   5  11    4.33    1.96
  -1   5 -11    5.96    2.25
   1  -5  11    8.95    2.55
   0  -6 -11   10.01    2.03
   0   6 -11    9.78    2.46
   0   6  11    9.05    2.27
   0  -6  11   12.88    2.88
   0   6  11    9.33    2.15
  -1  -7 -11    2.10    1.74
  -1  -7  11    2.16    2.53
   1   7  11    1.79    1.87
   1   7  11    3.15    1.80
   1   7 -11    2.79    2.21
  -2  -8 -11    0.46    1.68
  -2  -8  11    1.35    2.46
   2   8  11    0.46    1.89
   2   8  11   -0.01    1.73
   2   8 -11   -1.98    2.26
   3   9  11    0.28    2.01
  -3  -9  11   -3.07    2.40
   3   9  11   -1.06    1.81
   3   9 -11   -1.06    2.28
   4  10  11    3.12    2.10
  -4 -10  11    2.76    2.91
   4  10 -11    0.66    2.41
   4  10  11   -1.69    1.90
  -5 -11  11    4.23    3.11
   5  11  11   -0.28    2.23
   5  11 -11    5.42    2.99
   5  11  11    3.49    2.22
   6  12  11    7.00    2.52
  -6 -12  11    9.19    3.79
   6  12 -11    5.25    3.06
   7  13  11    0.52    2.35
   7  13 -11    1.88    2.96
   8  14  11   -0.93    2.44
   8  14 -11    0.03    3.12
   9  15  11    8.96    2.99
   9  15 -11    3.33    3.31
  16  10 -12    3.66    3.21
  16  10  12    5.66    2.71
 -16 -10 -12    0.11    1.96
  16  10  12    1.62    1.81
  15   9 -12   81.71    6.06
  15   9  12   63.33    4.63
  15   9  12   69.94    4.19
 -15  -9 -12   69.78    4.31
 -14  -8 -12    3.41    1.92
  14   8  12    3.83    2.32
  14   8  12    8.31    2.22
  14   8 -12    6.75    2.98
  13   7  12   80.51    4.83
  13   7 -12   92.95    6.20
  13   7  12   89.40    4.76
 -13  -7 -12   80.75    4.56
 -12  -6 -12    3.61    1.68
  12   6  12    2.97    2.05
  12   6 -12    6.03    2.74
  12   6  12    1.09    1.90
  11   5 -12   52.38    4.46
  11   5  12   46.98    3.54
  11   5  12   53.09    3.80
 -11  -5 -12   46.36    3.32
  10   4  12   -2.56    1.84
 -10  -4 -12    1.43    1.58
  10   4 -12   -3.50    1.95
  10   4  12    0.95    1.92
 -10  -4  12    2.65    2.53
  -9  -3 -12  174.81    7.25
  -9  -3  12  185.16    8.38
   9   3  12  176.86    7.24
   9   3 -12  167.78    7.88
   9   3  12  190.81    7.69
  -8  -2 -12    6.76    1.86
  -8  -2  12   10.58    2.67
   8   2  12    5.73    2.21
   8   2  12    6.06    1.97
   8   2 -12    6.66    2.33
   7   1  12  242.59    9.64
  -7  -1 -12  244.31    9.43
  -7  -1  12  251.05   10.02
   7   1 -12  249.98    9.84
   7   1  12  237.01    9.24
   6   0  12    2.34    1.94
   6   0  12   -0.75    1.85
   6   0 -12    0.27    1.84
  -6   0  12    1.36    2.06
  -5   1  12  238.05    9.52
  -5   1 -12  236.37    9.17
   5  -1 -12  223.17    9.11
   5  -1  12  239.03    9.65
   5  -1  12  236.45    9.16
  -4   2  12    1.36    2.02
   4  -2 -12    0.63    1.77
   4  -2  12    2.32    2.06
   4  -2  12    2.18    2.17
  -4   2 -12    1.10    1.72
   3  -3  12  250.26    9.67
  -3   3 -12  232.75    9.55
   3  -3 -12  245.40    9.47
   3  -3  12  260.17   10.34
  -3   3  12  243.89    9.73
   2  -4 -12    2.01    1.83
   2  -4  12   -1.84    2.09
   2  -4  12    1.83    2.02
  -2   4 -12    1.66    2.03
  -2   4  12    0.77    1.89
   1  -5  12  117.59    6.71
  -1   5  12  121.22    6.20
   1  -5 -12  126.34    5.95
  -1   5 -12  139.21    6.53
   0   6  12    2.33    2.12
   0  -6  12    6.46    2.80
   0  -6 -12    1.44    1.84
   0   6 -12   -2.06    1.93
  -1  -7  12  105.98    6.54
  -1  -7 -12  103.70    5.35
   1   7  12  100.33    5.62
   1   7 -12  110.62    6.27
   2   8  12   -0.53    1.96
  -2  -8 -12    0.95    1.85
  -2  -8  12    0.70    2.73
   2   8 -12   -0.53    2.36
  -3  -9  12  133.41    7.66
   3   9 -12  135.23    7.31
   3   9  12  121.03    6.25
  -4 -10  12    2.93    3.01
   4  10  12   -0.55    2.22
   4  10 -12    0.68    2.70
  -5 -11  12   69.49    6.00
   5  11 -12   71.66    5.43
   5  11  12   53.48    4.21
   6  12 -12   -3.70    2.97
   6  12  12    2.10    2.46
  -6 -12  12    2.19    3.32
   7  13 -12   29.58    4.59
   7  13  12   36.50    3.88
   8  14  12    0.57    2.66
   8  14 -12   -1.97    3.31
  15   9 -13    8.84    3.65
  15   9  13    3.60    2.25
  15   9  13    5.03    2.75
  14   8  13   15.76    2.68
  14   8 -13   13.25    3.88
  14   8  13   13.21    2.71
 -14  -8 -13   11.06    2.41
 -13  -7 -13   -3.11    1.79
  13   7  13    2.12    2.19
  13   7  13   -2.33    2.01
  13   7 -13    2.30    3.03
  12   6 -13    2.99    2.93
  12   6  13    0.94    2.24
 -12  -6 -13    0.13    1.70
  12   6  13    0.08    2.04
  11   5 -13    0.66    2.52
  11   5  13   -0.30    2.00
 -11  -5 -13    1.10    1.70
  11   5  13    2.43    2.15
  10   4  13    1.14    1.98
  10   4  13    1.60    2.17
  10   4 -13    1.15    2.36
 -10  -4  13    4.18    2.78
 -10  -4 -13    2.46    1.83
  -9  -3  13   -0.67    2.42
   9   3  13    1.67    2.25
   9   3 -13    2.16    2.36
  -9  -3 -13    2.24    1.72
   9   3  13    1.45    1.96
   8   2 -13    0.35    2.37
  -8  -2  13    3.78    2.76
   8   2  13   -0.23    2.08
   8   2  13    1.48    1.85
  -8  -2 -13    0.24    1.68
   7   1  13    4.51    2.31
   7   1  13   -0.40    1.86
  -7  -1  13    7.79    2.53
  -7  -1 -13    2.81    1.78
   7   1 -13    3.73    2.23
   6   0  13   -0.44    2.01
   6   0 -13    0.45    1.97
  -6   0 -13    1.09    1.81
   6   0  13   -0.74    2.01
  -6   0  13    1.21    2.41
   5  -1  13    7.10    2.47
  -5   1  13    4.87    2.40
   5  -1 -13    4.00    2.15
   5  -1  13    2.46    2.20
   4  -2  13   25.69    2.99
   4  -2  13   24.07    3.29
   4  -2 -13   21.51    2.81
  -4   2 -13   22.32    2.93
  -4   2  13   24.22    3.08
  -3   3  13   20.03    2.93
   3  -3  13   21.11    3.45
   3  -3  13   18.89    3.07
   3  -3 -13   18.93    2.82
  -3   3 -13   19.20    2.76
  -2   4  13    4.14    2.28
  -2   4 -13    0.32    2.06
   2  -4 -13    1.35    2.01
   2  -4  13   -1.49    2.39
   1  -5  13    0.95    2.59
  -1   5 -13    1.03    2.17
   1  -5 -13    2.05    1.89
  -1   5  13    2.53    2.30
   0   6 -13    1.19    2.34
   0  -6 -13    4.88    2.25
   0   6  13    3.24    2.20
   0  -6  13    3.58    2.84
   1   7 -13    9.17    2.82
  -1  -7  13    6.85    3.15
  -1  -7 -13   12.98    2.49
   1   7  13   12.56    2.75
   2   8 -13    5.15    2.78
  -2  -8  13    9.84    3.59
   2   8  13    2.93    2.35
  -3  -9  13    2.55    3.31
   3   9  13   -0.05    2.31
   3   9 -13    2.23    2.83
   4  10 -13    5.96    3.39
  -4 -10  13    2.99    3.35
   4  10  13    2.50    2.40
  -5 -11  13    0.79    3.57
   5  11 -13    2.30    3.32
   5  11  13    2.64    2.66
   6  12 -13    1.14    3.40
  -6 -12  13    4.20    4.00
   6  12  13    0.40    2.63
   7  13 -13    1.23    3.23
   7  13  13    3.05    2.75
   8  14  13    0.98    2.77
   8  14 -13   -3.44    3.20
  14   8  14   26.32    3.36
  14   8 -14   26.42    4.55
  14   8  14   25.37    3.51
  13   7  14    2.30    2.55
  13   7 -14    2.44    3.33
  13   7  14   -1.56    2.35
  12   6  14   19.85    3.04
  12   6  14   25.90    3.25
  12   6 -14   25.13    3.96
  11   5  14    0.57    2.41
  11   5 -14    3.42    3.09
  11   5  14    5.08    2.49
  10   4  14   40.73    3.59
  10   4  14   43.95    3.87
  10   4 -14   36.15    4.08
   9   3  14    2.56    2.33
   9   3 -14    5.05    2.94
   9   3  14    5.10    2.29
  -9  -3  14   -1.11    2.69
   8   2 -14  133.10    6.84
   8   2  14  130.36    6.16
  -8  -2  14  126.88    7.13
   8   2  14  116.52    6.47
   7   1  14    4.96    2.45
   7   1  14    5.57    2.58
  -7  -1  14    3.72    2.89
   7   1 -14    4.95    2.47
   6   0  14  141.44    7.16
  -6   0  14  136.00    7.12
   6   0  14  132.12    6.47
   6   0 -14  129.22    6.71
   5  -1  14   10.08    2.98
   5  -1 -14    5.90    2.34
   5  -1  14    4.20    2.39
  -5   1  14    6.58    2.69
   4  -2 -14  117.71    6.19
  -4   2  14  127.40    6.63
   4  -2  14  122.96    7.00
   3  -3  14    2.45    2.85
   3  -3 -14    2.86    2.15
  -3   3  14    2.08    2.38
   2  -4  14   61.03    5.05
  -2   4  14   56.13    4.45
   2  -4 -14   63.90    4.41
  -2   4 -14   66.83    4.80
   1  -5 -14    1.83    2.24
  -1   5 -14    1.09    2.19
   1  -5  14    2.29    3.06
  -1   5  14   -0.03    2.37
   0  -6  14   32.16    4.48
   0  -6 -14   32.05    3.30
   0   6 -14   26.59    3.65
   0   6  14   28.27    3.60
   1   7  14    3.11    2.44
  -1  -7  14   -5.86    2.62
   1   7 -14   -1.35    2.63
   2   8  14   37.01    3.97
  -2  -8  14   48.36    5.13
   2   8 -14   48.63    4.66
  -3  -9  14    4.71    3.81
   3   9  14    3.16    2.66
   3   9 -14   -1.94    2.84
   4  10 -14   71.58    6.06
   4  10  14   62.16    4.91
  -4 -10  14   70.00    6.30
   5  11  14    2.33    2.78
  -5 -11  14   -2.26    3.60
   5  11 -14   -2.37    2.98
   6  12  14   13.13    3.28
   6  12 -14   18.36    4.12
   7  13 -14   -0.60    3.69
   7  13  14    3.39    2.91
  13   7  15    5.21    2.88
  13   7  15    1.36    2.61
  13   7 -15   -2.09    3.37
  12   6  15   -1.87    2.41
  12   6 -15   -1.36    3.32
  12   6  15    1.53    2.71
  11   5 -15    0.77    2.98
  11   5  15   -2.13    2.52
  11   5  15    2.24    2.53
  10   4  15    0.50    2.48
  10   4  15   -4.20    2.27
  10   4 -15   -1.50    2.76
   9   3  15    5.29    2.81
  -9  -3  15    1.18    3.09
   9   3 -15    1.27    2.69
   9   3  15    2.35    2.61
  -8  -2  15    1.60    2.95
   8   2  15    5.32    2.78
   8   2 -15    0.34    2.71
   8   2  15   -0.99    2.34
   7   1  15   -0.37    2.38
   7   1  15   -1.40    2.31
   7   1 -15   -1.39    2.40
  -7  -1  15    1.74    2.70
   6   0 -15    0.42    2.54
   6   0  15    2.00    2.75
  -6   0  15    2.00    2.72
   5  -1  15   10.23    3.07
   5  -1 -15    9.79    2.74
  -5   1  15   10.56    3.02
  -4   2  15    0.71    2.54
   4  -2  15    1.76    3.00
   4  -2 -15    0.49    2.20
   3  -3 -15   -1.93    2.18
  -3   3  15    2.42    2.58
   3  -3  15   -4.06    2.43
   2  -4  15   -1.88    3.04
  -2   4  15   -3.66    2.35
   2  -4 -15    4.17    2.28
   1  -5 -15    2.14    2.30
   1  -5  15    0.35    3.17
  -1   5 -15    0.86    2.55
  -1   5  15    2.54    2.64
   0   6  15    2.80    2.55
   0  -6  15    4.76    3.38
   0   6 -15    6.56    3.22
  -1  -7  15   -5.43    3.19
   1   7 -15   -2.31    2.54
   1   7  15   -1.98    2.46
  -2  -8  15    5.20    4.06
   2   8  15    0.03    2.50
   2   8 -15   -2.42    2.85
  -3  -9  15    1.55    3.94
   3   9  15    2.00    2.62
   3   9 -15   -1.37    3.29
  -4 -10  15    4.60    4.22
   4  10  15    0.96    2.69
   4  10 -15    5.05    3.49
   5  11  15    4.96    3.00
  -5 -11  15    0.95    3.93
   5  11 -15    1.16    3.54
   6  12 -15   -2.66    3.33
   6  12  15   -0.09    2.86
  12   6  16    3.87    2.92
  12   6  16    0.16    2.79
  12   6 -16    3.34    3.61
  11   5  16   25.77    3.70
  11   5 -16   24.09    4.24
  11   5  16   30.04    3.92
  10   4 -16   13.23    3.80
  10   4  16   10.63    3.22
  10   4  16   10.65    3.25
   9   3  16   17.38    3.64
  -9  -3  16   37.75    4.79
   9   3 -16   36.74    4.35
   8   2  16    0.23    3.08
   8   2 -16    2.87    2.92
  -8  -2  16    4.32    3.19
   7   1  16   26.27    3.92
  -7  -1  16   28.19    4.22
   7   1 -16   23.20    3.89
  -6   0  16    7.12    3.40
   6   0 -16    6.12    3.01
   6   0  16    3.86    3.13
  -5   1  16   28.70    4.04
   5  -1  16   35.94    4.44
   5  -1 -16   37.45    3.94
   4  -2 -16    2.87    2.79
  -4   2  16    1.02    2.83
   4  -2  16    6.57    3.47
   3  -3 -16   52.90    4.42
  -3   3  16   53.24    5.02
   3  -3  16   48.39    5.03
  -2   4  16    9.75    3.25
   2  -4 -16   17.13    3.43
   2  -4  16   21.58    4.19
   1  -5  16   46.12    5.29
  -1   5  16   50.49    4.85
   0   6  16   18.78    3.48
   0  -6  16   21.91    4.52
  -1  -7  16   28.18    5.23
   1   7  16   31.44    4.05
   1   7 -16   31.52    4.30
   2   8 -16   -0.99    3.04
   2   8  16    5.57    3.26
  -2  -8  16    7.49    4.12
   3   9 -16   31.68    4.95
   3   9  16   23.10    3.93
  -3  -9  16   35.20    5.40
   4  10  16    1.74    3.07
   4  10 -16   -0.96    3.24
  -4 -10  16   -1.36    3.88
  10   4 -17   -1.32    3.32
  10   4  17    0.25    3.01
   9   3  17    3.48    3.45
   9   3 -17    6.19    3.44
   8   2 -17    0.21    3.11
   8   2  17    3.67    3.27
  -8  -2  17    2.72    3.47
   7   1  17    2.11    3.16
   7   1 -17    0.57    3.09
  -7  -1  17   -0.64    3.23
   6   0  17   -2.28    3.17
   6   0 -17    0.15    2.85
  -6   0  17    1.42    3.34
  -5   1  17    1.20    3.24
   5  -1 -17    0.51    2.93
   5  -1  17    1.21    3.16
  -4   2  17   -2.11    3.14
   4  -2 -17   -1.77    2.94
   4  -2  17   -0.75    3.24
  -3   3  17    6.07    3.26
   3  -3  17    0.87    3.42
  -2   4  17   -0.70    2.94
   2  -4  17    0.59    3.74
  -1   5  17   -2.11    3.04
   1  -5  17   -2.64    3.84
   0   6  17    1.56    3.28
   0  -6  17    2.89    4.09
   1   7  17    3.96    3.39
  -1  -7  17    2.89    3.99
   2   8  17   -0.44    3.10
  -2  -8  17    1.79    4.07
  -3  -9  17    3.92    4.64
   3   9  17   -0.96    3.07
   8   2 -18   17.64    4.28
   8   2  18   17.64    4.16
  -8  -2  18   24.35    4.82
  -7  -1  18   11.30    4.28
   7   1  18    4.97    3.64
   7   1 -18    5.07    3.38
  -6   0  18   10.72    3.99
   6   0  18   11.15    4.13
   6   0 -18   14.12    3.73
   5  -1  18   -3.64    3.47
   5  -1 -18    2.55    3.11
  -5   1  18    0.92    3.48
  -4   2  18   10.93    3.83
   4  -2  18   19.17    4.55
  -3   3  18    6.71    3.69
   3  -3  18   14.90    4.56
  -2   4  18   16.28    4.01
   2  -4  18   15.51    4.79
  -1   5  18   10.94    3.96
   1  -5  18   14.06    4.89
   0  -6  18   11.56    4.65
   0   6  18    6.53    3.63
 -21 -13   0    1.58    2.32
  21  13   0   -3.15    2.29
 -20 -12   0  106.95    5.67
  20  12   0  113.42    6.07
 -19 -11   0   -0.53    1.82
  19  11   0    2.06    2.26
 -18 -10   0  233.73    8.52
  18  10   0  232.11    8.91
  18  10   0  212.89    7.22
 -17  -9   0   -1.24    1.32
  17   9   0   -1.40    1.63
  17   9   0    0.91    0.83
  17   9   0   -0.09    0.88
  16   8   0  223.88    6.97
  16   8   0  215.79    8.01
 -16  -8   0  198.15    7.39
  16   8   0  199.90    6.79
  15   7   0    0.55    0.78
 -15  -7   0    0.67    0.98
  15   7   0   -0.10    1.37
  15   7   0    0.15    0.67
  14   6   0  632.76   18.66
  14   6   0  576.07   18.60
 -14  -6   0  591.29   18.74
  14   6   0  621.12   19.31
 -13  -5   0    0.38    0.55
 -13  -5   0    0.55    0.53
  13   5   0   -0.32    0.52
  13   5   0    0.57    0.47
  13   5   0   -1.19    0.91
  12   4   0  507.44   15.90
 -11  -3   0   -0.93    0.61
  11   3   0    0.08    0.58
 -10  -2   0 1346.56   40.61
  10   2   0 1318.83   40.21
  -9  -1   0   -0.05    0.40
   9   1   0   -0.61    0.34
  -8   0   0 2914.01   93.63
   8   0   0 3273.99   93.76
   7  -1   0   -0.09    0.36
   7  -1   0    0.71    0.36
   7  -1   0   -0.14    0.37
  -7   1   0    0.00    0.39
  -6   2   0 1905.52   60.70
   6  -2   0 1964.32   59.97
   6  -2   0 2028.52   60.51
   6  -2   0 2005.51   60.54
  -6   2   0 2018.56   60.48
   6  -2   0 2050.71   59.97
   5  -3   0   -0.60    0.41
  -5   3   0    0.54    0.49
  -5   3   0    0.55    0.48
   5  -3   0    0.37    0.46
   5  -3   0   -0.22    0.22
  -4   4   0 1002.96   30.62
   4  -4   0 1025.07   30.63
   4  -4   0  966.19   30.31
  -4   4   0 1001.44   30.60
   4  -4   0  984.65   30.27
   3  -5   0   -0.47    0.62
   3  -5   0   -0.65    0.61
   3  -5   0    0.23    0.60
  -3   5   0    1.00    0.74
  -3   5   0   -1.02    0.59
   3  -5   0    0.01    0.62
  -3   5   0   -0.92    0.61
   2  -6   0  616.03   18.97
   2  -6   0  592.65   18.71
  -2   6   0  603.64   18.72
   2  -6   0  586.35   18.74
  -2   6   0  611.83   18.95
  -2   6   0  595.57   18.95
   2  -6   0  585.53   18.89
  -1   7   0    1.29    0.81
  -1   7   0    1.03    0.92
   1  -7   0   -0.42    0.35
  -1   7   0   -0.42    0.74
   1  -7   0   -0.45    0.76
   1  -7   0    0.92    0.76
   0   8   0  789.19   23.97
   0   8   0  754.63   23.81
   0  -8   0  755.23   23.81
   0   8   0  734.76   24.03
  -1  -9   0    0.38    0.94
   1   9   0    1.39    1.16
  -1  -9   0    0.88    1.00
   1   9   0   -0.65    0.96
   2  10   0 1116.57   34.44
   2  10   0 1081.25   34.69
  -2 -10   0 1105.10   34.52
   3  11   0    0.66    1.43
  -3 -11   0    1.22    1.30
   3  11   0    0.46    1.35
   4  12   0  171.10    7.15
  -4 -12   0  177.38    7.06
   4  12   0  163.08    7.14
   5  13   0   -1.05    1.79
  -5 -13   0    1.23    1.63
   5  13   0    0.47    1.90
   6  14   0  114.19    6.00
   7  15   0    0.38    2.14
   8  16   0   60.87    4.61
   9  17   0    0.15    2.66
  10  18   0   -1.36    2.78
  11  19   0   -1.38    3.06
 -21 -13   1   -0.59    2.28
 -21 -13  -1   -1.10    2.14
  21  13   1   -2.04    2.32
  21  13  -1   -0.74    2.53
 -20 -12  -1    2.78    2.10
  20  12   1    0.39    2.24
 -20 -12   1   -1.21    2.02
  20  12  -1   -0.26    1.00
  20  12  -1   -0.79    2.39
  19  11  -1    5.84    1.32
 -19 -11   1    7.22    2.25
  19  11   1    4.24    2.19
 -19 -11  -1    8.27    2.06
  19  11  -1    3.19    2.42
  18  10  -1    2.68    2.14
 -18 -10  -1    0.58    1.58
 -18 -10   1    3.15    1.80
  18  10   1   -0.79    1.73
  18  10  -1   -0.08    1.10
 -17  -9  -1    1.45    1.35
  17   9  -1    1.18    1.22
  17   9  -1   -0.22    1.76
  17   9  -1    0.25    1.06
 -17  -9   1    1.56    1.51
  17   9   1   -0.02    1.51
  16   8  -1   21.29    1.73
 -16  -8   1   21.46    2.04
 -16  -8  -1   21.34    1.73
  16   8  -1   22.17    1.63
  16   8   1   19.82    2.14
  16   8  -1   24.73    2.55
  15   7  -1    9.39    1.90
  15   7  -1    8.16    1.25
 -15  -7  -1    6.64    1.11
  15   7  -1    6.78    1.10
  15   7   1    6.71    1.50
 -15  -7   1    7.20    1.37
 -14  -6   1    0.16    0.93
  14   6  -1    0.52    0.84
  14   6   1   -0.49    1.05
  14   6  -1   -0.60    1.24
 -14  -6  -1    1.20    0.70
  14   6  -1    1.08    0.82
  13   5  -1   48.05    2.66
  13   5   1   45.41    2.40
  13   5  -1   46.61    2.14
  13   5  -1   46.40    2.14
 -13  -5   1   47.69    2.16
 -13  -5   1   43.64    2.71
 -12  -4   1   51.01    2.65
 -12  -4   1   46.91    1.90
  12   4  -1   52.56    2.44
 -12  -4   1   50.06    1.98
  12   4  -1   47.02    2.11
  12   4   1   47.07    2.28
  12   4  -1   52.30    2.11
  11   3   1   10.98    0.89
  11   3  -1   11.74    1.04
  11   3  -1   11.04    0.85
 -11  -3   1   13.71    1.22
  11   3  -1   11.68    0.93
  10   2  -1   18.22    1.05
  10   2   1   16.56    0.82
  10   2  -1   18.35    1.17
  10   2  -1   16.96    1.18
 -10  -2   1   20.91    1.38
   9   1  -1   -0.14    0.54
   9   1  -1   -0.15    0.47
  -9  -1   1    0.13    0.50
   9   1  -1   -0.24    0.40
   8   0  -1    0.47    0.41
   8   0  -1    0.08    0.43
  -8   0  -1    0.48    0.26
   8   0  -1   -0.11    0.39
  -8   0   1   -0.60    0.42
  -7   1   1   11.35    0.84
  -7   1  -1   12.25    0.75
  -7   1   1   12.97    0.72
   7  -1  -1   11.50    0.83
   7  -1   1   11.32    0.61
   7  -1   1   12.21    0.69
  -7   1   1   11.79    0.70
   7  -1  -1   13.17    0.91
   7  -1   1   11.52    0.76
   7  -1  -1   12.32    0.84
   6  -2  -1  132.56    4.45
  -6   2  -1  139.96    4.50
   6  -2  -1  136.75    4.49
   6  -2  -1  133.74    4.51
  -6   2   1  127.98    4.45
   6  -2   1  136.42    4.59
   6  -2   1  133.83    4.39
  -6   2   1  135.48    4.54
  -5   3   1  530.30   16.16
   5  -3  -1  530.14   15.99
   5  -3  -1  530.41   16.00
   5  -3   1  506.58   15.95
  -5   3   1  499.56   16.09
  -5   3  -1  490.54   16.14
  -5   3  -1  533.82   16.20
   5  -3  -1  530.48   16.17
  -4   4  -1  224.74    7.84
   4  -4   1  230.34    7.63
  -4   4   1  229.85    7.63
  -4   4   1  237.27    7.73
   4  -4  -1  245.44    7.77
   4  -4  -1  235.02    7.62
  -4   4  -1  231.63    7.80
  -4   4   1  239.95    7.75
   4  -4   1  238.28    7.79
   4  -4   1  236.54    7.85
   4  -4  -1  235.47    7.65
  -3   5   1   80.72    3.15
   3  -5  -1   73.88    3.07
   3  -5   1   78.71    3.26
   3  -5  -1   81.02    3.11
   3  -5   1   73.50    3.12
  -3   5  -1   74.76    3.23
  -3   5  -1   73.24    3.28
   3  -5  -1   85.50    3.22
  -3   5   1   80.26    3.13
  -3   5   1   81.15    3.10
   3  -5  -1   76.17    3.12
  -3   5   1   74.98    3.07
   3  -5   1   81.18    3.32
  -2   6  -1   81.96    3.58
   2  -6   1   90.12    3.66
   2  -6   1   79.94    3.53
   2  -6  -1   88.88    3.44
  -2   6   1   87.22    3.46
  -2   6   1   79.56    3.44
   2  -6   1   85.20    3.54
   2  -6   1   84.63    3.63
  -2   6  -1   86.32    3.63
  -2   6  -1   89.17    3.56
  -2   6   1   87.14    3.41
   2  -6  -1   78.82    3.38
   2  -6  -1   83.71    3.44
  -1   7  -1   81.24    3.69
  -1   7  -1   84.35    3.66
  -1   7   1   83.09    3.48
   1  -7  -1   88.69    3.53
   1  -7   1   69.01    3.45
   1  -7   1   88.39    3.68
  -1   7  -1   86.59    3.64
  -1   7   1   83.94    3.52
   1  -7   1   80.96    3.61
  -1   7   1   79.10    3.52
  -1   7   1   80.15    3.47
   0   8   1   16.97    1.66
   0   8  -1   22.06    1.82
   0   8   1   18.85    1.62
   0   8   1   19.11    1.66
   0  -8   1   17.43    1.66
   0   8  -1   19.17    1.90
   0   8   1   21.32    1.70
   0   8  -1   18.59    1.72
   0  -8  -1   18.09    1.58
  -1  -9   1    1.88    1.11
   1   9   1    1.73    1.17
  -1  -9   1    1.90    1.00
   1   9   1    2.10    1.18
   1   9   1    1.57    1.18
  -1  -9  -1    0.54    1.05
   1   9  -1    1.94    1.29
   1   9  -1    1.36    1.25
  -1  -9  -1    0.28    0.90
  -2 -10  -1    8.83    1.45
   2  10   1    7.23    1.51
   2  10   1    7.44    1.62
  -2 -10   1    7.52    1.57
   2  10   1    8.62    1.60
   2  10  -1    9.07    1.66
   2  10  -1    9.15    1.75
  -3 -11  -1   15.51    1.94
   3  11   1   16.24    2.05
  -3 -11   1   18.19    2.01
   3  11  -1   15.57    2.25
   3  11  -1   17.38    2.15
   3  11   1   13.16    1.93
  -4 -12  -1   44.02    3.22
   4  12   1   46.36    3.47
  -4 -12   1   41.46    3.16
   4  12  -1   44.84    3.41
   4  12   1   39.88    3.17
   4  12  -1   39.90    3.21
  -5 -13   1    4.01    1.86
   5  13   1    4.54    1.96
   5  13  -1    6.27    2.07
  -5 -13  -1    2.53    1.71
   5  13   1    3.56    1.94
   6  14  -1   13.48    2.73
   6  14   1   15.28    2.62
   7  15  -1   -1.88    2.19
   7  15   1    0.75    2.16
   8  16  -1    2.16    2.61
   8  16   1    0.30    2.39
   9  17  -1    7.36    2.93
   9  17   1    4.90    2.71
  10  18   1    0.28    2.76
  10  18  -1    0.53    3.06
  11  19  -1   -1.76    2.94
  11  19   1    0.44    2.90
 -21 -13   2   34.26    3.82
  21  13  -2   35.19    2.42
  21  13  -2   32.97    4.10
 -21 -13  -2   33.76    3.45
  21  13   2   30.54    3.39
 -20 -12   2    2.92    2.40
  20  12  -2    3.63    1.57
  20  12   2    8.60    2.35
  20  12  -2   11.46    2.94
 -20 -12  -2    7.91    2.25
  19  11   2   93.61    5.02
 -19 -11  -2  105.74    5.00
  19  11  -2  100.04    4.42
 -19 -11   2  107.95    5.65
  19  11  -2  102.72    5.87
  18  10  -2    5.08    2.31
  18  10  -2    7.75    1.62
 -18 -10  -2    6.69    1.73
  18  10   2    4.42    1.83
 -18 -10   2    8.58    2.11
  17   9  -2  112.71    5.50
  17   9   2  107.08    4.79
  17   9  -2  105.91    4.53
 -17  -9  -2  108.76    4.50
 -17  -9   2  104.31    5.07
  16   8   2    8.61    1.60
  16   8  -2    9.57    1.55
 -16  -8   2    9.70    1.82
  16   8  -2   10.15    1.57
 -16  -8  -2    9.38    1.34
  16   8  -2   10.50    2.16
  15   7   2  465.00   14.88
  15   7  -2  484.14   15.01
  15   7  -2  436.37   14.92
  15   7  -2  489.78   15.61
 -15  -7  -2  458.77   14.51
 -15  -7   2  450.54   15.24
  14   6  -2   45.19    2.94
 -14  -6  -2   43.55    1.82
 -14  -6   2   46.36    2.64
  14   6  -2   45.78    2.52
  14   6   2   42.09    2.40
  14   6  -2   43.62    2.54
  13   5  -2  967.72   29.78
  13   5  -2  930.96   29.82
  13   5   2  960.41   29.38
  13   5  -2 1015.94   29.74
 -13  -5   2  950.06   30.25
 -13  -5   2  947.63   29.79
  12   4  -2   87.00    3.79
 -12  -4   2   93.56    3.46
 -12  -4   2   90.94    4.08
  12   4   2   93.31    3.36
  12   4   2   99.38    3.44
 -12  -4   2   91.74    3.68
  12   4  -2   95.65    3.84
  12   4  -2  101.79    3.69
  11   3   2 1620.24   49.10
  11   3   2 1661.54   49.07
 -11  -3   2 1645.34   49.40
  11   3  -2 1527.80   49.62
 -11  -3   2 1606.89   49.65
 -11  -3   2 1593.61   49.14
  11   3  -2 1626.41   49.03
  11   3  -2 1698.53   49.39
 -10  -2   2   73.72    2.69
  10   2  -2   75.90    2.96
  10   2  -2   79.19    2.93
 -10  -2   2   76.72    2.96
  10   2  -2   75.56    3.13
 -10  -2   2   78.43    3.11
   9   1  -2 2395.79   71.32
  -9  -1   2 2315.48   71.39
   9   1  -2 2333.77   71.48
  -9  -1   2 2378.38   71.22
  -9  -1   2 2348.03   71.40
   9   1  -2 2364.48   70.70
  -8   0   2   76.59    2.86
  -8   0   2   78.29    2.72
   8   0  -2   74.95    2.82
  -8   0   2   79.07    2.93
  -8   0  -2   77.79    2.65
   8   0  -2   81.22    2.90
   8   0  -2   74.84    2.87
   7  -1   2  928.00   28.12
  -7   1   2  937.68   28.08
   7  -1  -2  886.94   27.74
   7  -1  -2  927.86   28.06
  -7   1  -2  932.19   28.06
  -7   1   2  883.48   27.90
   7  -1   2  915.77   27.78
   6  -2   2  127.54    4.44
  -6   2  -2  130.36    4.49
  -6   2   2  133.66    4.46
   6  -2   2  127.62    4.30
   6  -2  -2  125.43    4.36
   6  -2  -2  121.87    4.39
  -6   2   2  125.86    4.36
  -5   3  -2 2370.73   72.02
  -5   3   2 2434.78   71.99
   5  -3  -2 2388.76   71.47
   5  -3  -2 2374.35   72.16
   5  -3   2 2372.27   71.56
  -5   3   2 2373.49   72.16
   5  -3  -2 2336.95   72.11
   5  -3  -2 2404.83   71.49
  -5   3  -2 2368.83   72.31
   4  -4  -2  147.95    5.12
   4  -4   2  145.94    5.18
   4  -4  -2  147.56    5.16
   4  -4  -2  152.23    5.12
   4  -4   2  150.83    5.47
  -4   4  -2  149.65    5.32
  -4   4  -2  152.28    5.42
  -4   4   2  139.25    5.05
  -4   4   2  148.83    5.17
  -4   4   2  144.67    5.12
  -3   5   2 3117.72   93.23
   3  -5  -2 3223.01   93.21
  -3   5  -2 3016.84   93.45
   3  -5  -2 3065.81   92.32
   3  -5  -2 3099.21   92.34
  -3   5   2 3114.62   92.98
   3  -5  -2 3076.91   92.95
   3  -5   2 3105.20   93.52
   3  -5   2 2923.16   92.46
  -3   5   2 3026.39   92.28
  -3   5   2 3016.12   92.33
  -3   5  -2 3139.46   93.32
  -2   6  -2   85.04    3.73
   2  -6  -2   83.43    3.39
  -2   6   2   85.69    3.38
   2  -6  -2   86.70    3.39
  -2   6  -2   86.39    3.64
  -2   6   2   88.38    3.50
  -2   6   2   84.69    3.38
   2  -6   2   83.95    3.69
   2  -6   2   82.71    3.62
   2  -6  -2   65.57    3.21
  -2   6  -2   79.06    3.68
   2  -6   2   92.66    3.85
  -1   7  -2  662.88   21.46
   1  -7   2  667.96   21.49
   1  -7  -2  673.75   20.96
  -1   7   2  708.29   21.14
  -1   7  -2  680.47   21.28
  -1   7   2  670.26   21.02
  -1   7  -2  651.81   21.52
  -1   7   2  675.84   20.98
   1  -7   2  646.18   21.26
  -1   7   2  679.13   21.24
   1  -7   2  663.76   21.27
   0   8  -2   32.40    2.40
   0   8   2   31.85    2.26
   0   8  -2   34.76    2.55
   0   8   2   29.51    2.23
   0  -8   2   32.11    2.40
   0  -8  -2   35.48    2.09
   0  -8  -2   31.41    2.04
   0   8  -2   35.01    2.38
   0   8   2   31.24    2.17
   0  -8   2   30.53    2.29
   1   9  -2  552.21   17.63
  -1  -9   2  543.06   17.61
   1   9   2  545.10   17.29
  -1  -9  -2  544.95   17.30
   1   9  -2  502.18   17.72
   1   9   2  524.04   17.25
   1   9   2  527.93   17.41
  -2 -10   2   15.27    1.87
   2  10   2   18.39    2.01
  -2 -10  -2   15.55    1.70
   2  10   2   15.28    1.88
   2  10   2   20.07    2.02
   2  10  -2   14.80    1.98
   2  10  -2   15.09    2.08
   3  11  -2  211.26    8.33
   3  11   2  204.99    7.91
   3  11   2  200.21    7.86
   3  11  -2  200.36    8.21
  -3 -11  -2  202.65    7.72
   3  11   2  213.91    7.93
  -3 -11   2  204.39    8.11
   4  12  -2   10.15    2.10
   4  12   2   10.82    2.08
   4  12   2   11.85    1.96
   4  12  -2    7.32    2.03
   4  12   2    8.85    1.88
  -4 -12   2   10.83    2.05
  -4 -12  -2   11.04    1.77
   5  13   2   14.83    2.43
  -5 -13   2   10.76    2.24
   5  13   2   11.76    2.25
  -5 -13  -2    7.12    1.92
   5  13  -2    9.61    2.31
   6  14   2   11.38    2.40
   6  14  -2    9.07    2.58
   7  15   2   76.03    4.87
   7  15  -2   70.53    5.23
   8  16   2    7.49    2.58
   8  16  -2    0.44    2.54
   9  17   2   16.34    3.20
   9  17  -2   17.07    3.47
  10  18   2    3.47    2.79
  10  18  -2    0.21    3.00
  11  19  -2   10.04    3.60
  11  19   2   11.20    3.45
  21  13   3   -0.77    2.25
 -21 -13  -3    2.47    2.32
  21  13  -3    3.34    1.84
  20  12  -3    4.42    2.94
  20  12   3    4.11    2.15
  20  12  -3    6.88    1.98
 -20 -12  -3    6.41    2.09
 -20 -12   3    5.08    2.54
 -19 -11   3    5.37    2.39
  19  11  -3    1.63    2.55
 -19 -11  -3    3.16    1.74
  19  11  -3    3.52    1.74
  19  11   3    1.45    1.86
 -18 -10  -3   -0.14    1.43
  18  10  -3    2.97    1.73
  18  10   3    0.61    1.61
 -18 -10   3   -0.04    1.89
  18  10  -3   -0.10    2.12
 -17  -9  -3    7.27    1.46
 -17  -9   3   10.28    2.14
  17   9   3    8.71    1.68
  17   9  -3   11.49    2.34
  17   9  -3   12.03    1.89
  16   8   3   -0.61    1.21
 -16  -8   3    1.98    1.63
  16   8  -3   -0.11    1.41
  16   8  -3   -1.38    1.79
 -16  -8  -3   -0.10    0.97
 -15  -7  -3    4.45    0.97
 -15  -7   3   10.12    1.79
  15   7  -3    8.02    1.59
  15   7  -3    5.76    1.61
  15   7  -3    5.89    1.91
  15   7   3    5.36    1.27
  14   6  -3    0.96    1.23
 -14  -6  -3    0.54    0.62
 -14  -6   3   -0.73    1.23
  14   6  -3   -0.52    1.24
  14   6   3   -1.69    1.02
  14   6  -3   -0.31    1.42
  14   6   3    1.67    0.97
  13   5   3   12.16    1.21
  13   5   3   13.78    1.15
  13   5  -3   10.45    1.58
 -13  -5   3   15.54    1.91
 -13  -5   3   14.87    1.73
  13   5  -3   14.77    1.53
  13   5  -3   11.72    1.64
  12   4   3    0.08    0.67
 -12  -4   3    0.25    1.03
  12   4  -3    0.63    0.88
  12   4  -3    2.23    1.13
  12   4   3    0.15    0.64
 -12  -4   3    1.71    1.09
 -12  -4   3    0.17    0.80
  12   4  -3    0.45    0.97
  11   3  -3  238.60    8.37
  11   3   3  233.33    7.53
 -11  -3   3  242.15    8.30
  11   3  -3  240.07    8.06
  11   3  -3  251.89    8.10
 -11  -3   3  245.56    8.33
 -11  -3   3  233.42    7.87
  11   3   3  242.76    7.55
  10   2  -3  102.34    3.83
  10   2  -3   99.81    4.00
  10   2   3   97.50    3.27
 -10  -2   3   95.73    3.61
  10   2  -3  110.82    3.88
  10   2   3  100.42    3.28
 -10  -2   3  100.17    3.95
 -10  -2   3  100.21    3.98
   9   1  -3   72.26    2.88
  -9  -1   3   71.50    2.93
   9   1   3   66.87    2.36
   9   1  -3   65.77    2.89
   9   1  -3   65.55    2.77
  -9  -1   3   72.53    2.95
  -9  -1   3   66.40    2.63
   8   0   3    0.34    0.48
   8   0  -3    0.30    0.61
  -8   0   3    0.17    0.52
  -8   0   3    0.50    0.64
   8   0  -3   -0.41    0.33
   8   0  -3    0.11    0.61
  -8   0  -3    0.26    0.45
  -7   1   3  166.80    5.62
   7  -1  -3  164.04    5.47
   7  -1  -3  161.94    5.55
  -7   1  -3  164.66    5.48
   7  -1   3  154.92    5.40
  -7   1   3  160.23    5.44
   7  -1   3  165.25    5.24
   6  -2  -3    2.03    0.63
   6  -2   3    1.76    0.66
   6  -2  -3    1.86    0.64
  -6   2  -3    2.06    0.72
   6  -2   3    1.14    0.66
   6  -2   3    1.97    0.64
   6  -2  -3    2.44    0.70
  -6   2   3    1.68    0.70
  -6   2   3    1.72    0.59
   5  -3   3   20.25    1.49
   5  -3  -3   21.92    1.50
   5  -3  -3   20.05    1.33
  -5   3  -3   20.97    1.30
  -5   3   3   19.51    1.48
   5  -3   3   21.27    1.57
   5  -3  -3   19.29    1.43
   5  -3  -3   20.62    1.33
  -5   3  -3   21.18    1.53
  -5   3   3   22.63    1.38
  -4   4   3    0.24    0.65
   4  -4  -3    1.01    0.67
   4  -4  -3    0.54    0.63
   4  -4   3    0.38    0.81
   4  -4  -3    1.07    0.60
   4  -4   3    1.01    0.73
   4  -4  -3    0.58    0.58
   4  -4  -3    0.24    0.62
  -4   4  -3    1.95    0.91
   4  -4   3   -0.04    0.76
  -4   4  -3    1.62    0.71
  -4   4   3    0.33    0.63
  -4   4   3    0.66    0.63
   3  -5  -3    2.57    0.77
  -3   5  -3    2.42    0.94
  -3   5   3    4.39    0.88
   3  -5  -3    3.50    0.88
  -3   5   3    3.52    0.79
   3  -5  -3    2.17    0.76
   3  -5  -3    4.31    0.87
  -3   5   3    1.88    0.82
   3  -5   3    2.30    1.06
  -3   5  -3    2.53    1.07
  -3   5   3    0.67    0.58
   3  -5   3    2.50    1.00
   3  -5   3    1.89    0.96
   2  -6  -3   44.91    2.31
   2  -6   3   48.45    2.80
  -2   6   3   48.31    2.44
  -2   6   3   42.62    2.27
   2  -6   3   41.12    2.53
   2  -6   3   39.94    2.74
  -2   6   3   49.27    2.36
  -2   6   3   42.43    2.28
  -2   6  -3   44.92    2.74
  -2   6  -3   40.45    2.60
   2  -6  -3   44.81    2.30
  -1   7  -3   18.59    1.81
  -1   7  -3   19.74    1.93
  -1   7   3   18.82    1.49
   1  -7   3   19.30    1.98
   1  -7   3   17.67    1.73
  -1   7   3   18.12    1.49
   1  -7   3   15.88    1.67
   1  -7  -3   16.73    1.45
  -1   7   3   14.83    1.44
  -1   7  -3   16.44    1.72
  -1   7   3   16.72    1.53
   0   8   3   11.83    1.48
   0  -8   3   13.38    1.90
   0   8  -3   12.72    1.87
   0  -8   3   10.71    1.60
   0  -8  -3   12.48    1.41
   0   8   3   12.06    1.52
   0   8  -3   14.03    1.76
   0   8  -3   13.35    1.75
   0  -8  -3   12.35    1.33
   0   8   3   10.95    1.43
   1   9   3  187.30    7.10
   1   9   3  182.92    7.15
  -1  -9  -3  190.98    7.04
   1   9  -3  197.86    7.61
   1   9  -3  201.75    7.78
   1   9   3  195.45    7.12
  -1  -9   3  204.05    7.65
   2  10  -3    2.33    1.61
  -2 -10   3    3.60    1.44
   2  10   3    1.93    1.27
  -2 -10  -3    3.64    1.28
  -2 -10   3    1.65    0.98
   2  10   3    2.56    1.28
   2  10  -3    2.30    1.61
   2  10   3    1.74    1.39
   3  11  -3   43.42    3.27
  -3 -11   3   34.99    2.95
   3  11   3   27.96    2.60
   3  11   3   33.66    2.71
  -3 -11  -3   35.49    2.69
   3  11   3   39.50    2.82
   3  11  -3   32.98    3.00
  -4 -12  -3   51.19    3.22
   4  12   3   52.87    3.59
  -4 -12   3   51.15    3.78
   4  12   3   48.93    3.53
   4  12  -3   48.08    3.81
   4  12   3   48.07    3.36
   4  12  -3   46.94    3.73
   5  13   3   88.75    4.96
   5  13  -3   84.15    5.18
  -5 -13  -3   96.75    4.83
   5  13   3   86.05    4.72
   5  13   3   94.03    5.01
   6  14  -3    0.18    2.36
   6  14   3   -0.12    2.05
   6  14   3    1.23    1.90
   7  15   3    8.56    2.44
   7  15  -3    8.07    2.70
   8  16   3    3.71    2.44
   8  16  -3    1.70    2.57
   9  17  -3    0.84    2.87
   9  17   3    1.77    2.52
  10  18   3   -1.50    2.59
  10  18  -3    2.71    3.25
  11  19   3   -2.24    2.96
  11  19  -3   -4.42    3.09
  20  12  -4   37.12    4.14
  20  12   4   29.82    3.06
  20  12  -4   31.69    3.09
 -20 -12  -4   31.12    2.96
 -19 -11  -4    4.22    1.81
 -19 -11   4    3.46    2.40
  19  11  -4    6.00    2.15
  19  11  -4    7.36    2.85
  19  11   4    7.28    2.02
 -18 -10  -4   78.71    3.93
  18  10   4   79.47    4.17
  18  10  -4   88.02    5.38
 -18 -10   4   85.43    5.15
  18  10  -4   82.08    4.57
  17   9  -4   15.23    2.68
  17   9   4   20.20    2.02
  17   9  -4   14.48    2.19
 -17  -9  -4   15.86    1.66
 -17  -9   4   20.06    2.70
  16   8  -4  157.31    6.61
  16   8   4  153.94    5.83
  16   8   4  151.80    6.06
  16   8  -4  157.85    6.98
 -16  -8  -4  159.44    5.60
 -16  -8   4  162.85    6.94
  15   7  -4  111.66    5.21
  15   7  -4  121.34    5.49
  15   7   4  114.03    4.56
  15   7   4  112.27    4.43
 -15  -7   4  105.04    5.32
 -15  -7  -4  115.39    4.10
 -14  -6  -4  766.95   23.73
  14   6   4  789.87   23.96
  14   6  -4  804.93   24.70
  14   6  -4  790.14   24.72
 -14  -6   4  761.86   24.99
  14   6  -4  740.35   24.90
  14   6   4  775.20   23.87
  13   5   4  214.10    7.20
  13   5  -4  231.72    7.95
  13   5   4  220.54    7.26
 -13  -5   4  219.42    8.22
 -13  -5   4  230.36    8.39
  13   5  -4  211.83    8.18
  13   5  -4  211.07    7.88
  12   4   4  660.49   20.20
  12   4   4  651.66   20.18
  12   4  -4  659.66   20.81
 -12  -4   4  646.00   21.19
 -12  -4   4  667.79   21.25
  12   4  -4  684.69   20.95
  12   4  -4  649.34   21.26
  11   3  -4  148.99    5.47
 -11  -3   4  147.38    5.72
  11   3   4  145.94    4.83
  11   3   4  143.96    4.84
 -11  -3   4  146.28    5.30
  11   3  -4  147.66    5.71
  11   3  -4  155.63    5.52
 -11  -3   4  142.40    5.64
 -10  -2   4  575.74   17.74
  10   2   4  566.04   17.28
  10   2  -4  580.91   17.77
 -10  -2   4  566.82   18.07
  10   2  -4  539.95   17.98
 -10  -2   4  566.45   18.07
  -9  -1  -4  258.17    7.79
  -9  -1   4  243.63    8.04
   9   1  -4  234.70    8.24
   9   1   4  241.21    7.72
  -9  -1   4  242.73    8.32
   9   1  -4  245.82    8.11
   8   0  -4  531.68   16.84
  -8   0   4  541.68   16.91
   8   0  -4  551.03   17.08
   8   0  -4  528.38   17.05
  -8   0  -4  560.05   16.78
   8   0   4  544.54   16.66
   8   0   4  503.66   16.79
  -8   0   4  544.36   17.13
   8   0   4  560.32   16.63
   7  -1  -4  272.99    9.29
   7  -1  -4  289.64    9.34
   7  -1   4  270.09    9.25
   7  -1   4  282.08    9.15
   7  -1   4  286.09    8.98
   7  -1  -4  277.41    9.17
  -7   1   4  286.36    9.37
  -7   1  -4  293.61    9.19
  -7   1   4  293.25    9.22
   6  -2  -4  555.12   17.76
  -6   2  -4  557.62   17.79
   6  -2   4  577.26   17.64
  -6   2   4  561.04   17.80
   6  -2   4  562.50   17.69
   6  -2  -4  601.31   17.85
  -6   2   4  564.78   17.66
   6  -2   4  538.92   17.91
   6  -2  -4  567.23   17.57
   5  -3  -4  185.76    6.40
   5  -3   4  180.21    6.70
  -5   3  -4  185.20    6.63
   5  -3  -4  199.81    6.48
   5  -3  -4  177.89    6.28
  -5   3   4  188.59    6.47
   5  -3   4  180.78    6.53
  -5   3   4  188.95    6.32
  -5   3  -4  182.54    6.23
  -5   3   4  185.41    6.33
   4  -4  -4 1736.11   52.45
  -4   4   4 1741.78   52.26
   4  -4   4 1759.45   52.74
   4  -4   4 1647.05   52.22
   4  -4  -4 1716.20   52.23
   4  -4  -4 1674.97   51.91
   4  -4  -4 1715.74   51.91
   4  -4  -4 1768.04   52.45
  -4   4  -4 1716.60   52.78
   4  -4   4 1638.07   52.85
  -4   4   4 1763.91   51.94
  -4   4  -4 1727.04   52.36
  -4   4   4 1717.78   52.47
  -3   5  -4  478.59   15.91
   3  -5  -4  481.14   15.48
   3  -5  -4  487.17   15.29
  -3   5   4  479.56   15.37
   3  -5   4  493.70   15.94
  -3   5   4  506.17   15.59
   3  -5  -4  467.51   15.28
   3  -5   4  483.23   16.05
   3  -5  -4  499.97   15.39
   3  -5   4  458.26   15.65
  -3   5  -4  485.50   15.69
   2  -6  -4 1435.89   45.10
   2  -6   4 1426.63   45.28
   2  -6  -4 1498.58   44.83
  -2   6   4 1499.70   44.88
   2  -6  -4 1464.50   45.32
  -2   6  -4 1509.71   45.63
   2  -6   4 1441.05   45.92
  -2   6   4 1469.60   45.33
  -2   6  -4 1465.48   45.82
  -2   6   4 1525.87   45.13
  -2   6   4 1478.75   44.86
  -1   7   4  294.96    9.90
  -1   7  -4  321.09   10.56
  -1   7   4  294.46    9.92
  -1   7  -4  294.56   10.59
   1  -7   4  298.27   10.40
  -1   7   4  299.23    9.89
  -1   7   4  292.81   10.06
   1  -7  -4  280.56    9.82
   1  -7   4  283.60   10.67
   1  -7   4  295.98   10.41
   0   8  -4  531.30   17.12
   0   8   4  490.12   16.61
   0   8   4  515.13   16.50
   0   8   4  521.02   16.50
   0   8  -4  511.31   17.26
   0  -8  -4  514.61   16.51
   0  -8   4  533.80   17.16
   0  -8   4  484.96   17.30
   0  -8  -4  495.75   16.40
   0   8  -4  523.60   17.03
  -1  -9   4   74.28    3.92
  -1  -9   4   58.32    3.61
   1   9  -4   65.43    3.89
   1   9  -4   72.89    4.13
  -1  -9   4   73.96    4.28
  -1  -9  -4   68.75    3.35
   1   9   4   73.32    3.49
   1   9   4   67.29    3.50
   1   9  -4   69.60    3.82
   1   9   4   63.45    3.59
  -2 -10   4  280.44    9.99
   2  10  -4  250.08   10.06
  -2 -10  -4  260.00    9.33
   2  10   4  275.52    9.52
  -2 -10   4  268.07   10.34
   2  10   4  265.29    9.54
   2  10   4  252.36    9.40
   2  10  -4  270.94   10.03
  -3 -11   4    8.93    1.85
  -3 -11  -4   14.81    1.89
   3  11   4   12.74    1.96
   3  11  -4    9.45    2.36
   3  11  -4   15.05    2.42
   3  11   4   13.79    2.01
   3  11   4   11.98    1.91
  -4 -12  -4    7.86    1.70
   4  12  -4   12.62    2.62
   4  12   4    9.11    1.98
   4  12   4    7.14    1.96
   4  12   4    9.40    1.85
  -5 -13  -4   16.65    2.11
   5  13   4   16.57    2.49
   5  13  -4   18.79    3.07
   5  13   4   14.53    2.28
   6  14  -4   99.49    5.99
   6  14   4   94.68    5.34
   6  14   4   91.87    5.23
   7  15   4   27.82    3.18
   7  15   4   23.09    3.03
   7  15  -4   21.02    3.57
   8  16   4  104.10    5.99
   8  16  -4  116.05    6.91
   9  17   4   10.65    2.88
   9  17  -4    8.20    3.41
  10  18  -4    6.30    3.50
  10  18   4    3.50    2.83
  20  12  -5   -0.50    2.22
  20  12   5    0.83    2.02
 -20 -12  -5    1.51    2.00
  19  11  -5    0.16    2.66
 -19 -11   5    3.11    2.40
  19  11   5    1.51    1.88
 -19 -11  -5    0.80    1.70
  19  11  -5    4.79    2.41
 -18 -10  -5    0.07    1.35
 -18 -10   5   -1.16    2.14
  18  10  -5    2.16    2.38
  18  10  -5   -2.12    2.03
  18  10   5    0.21    1.65
  17   9  -5    1.61    1.93
  17   9   5   -0.33    1.40
 -17  -9  -5    0.00    1.20
  17   9   5    0.23    1.58
 -17  -9   5    4.00    2.03
  17   9  -5    1.86    2.13
  16   8   5    4.65    1.51
 -16  -8  -5    5.75    1.21
 -16  -8   5    7.04    2.04
  16   8  -5    1.85    1.88
  16   8   5    5.45    1.44
  16   8  -5    3.50    2.03
  15   7   5    1.79    1.32
 -15  -7   5    3.97    1.79
  15   7   5    1.28    1.20
  15   7  -5   -0.10    1.73
  15   7  -5    5.10    1.89
 -15  -7  -5    0.61    0.95
  14   6   5    0.87    1.12
 -14  -6   5    1.30    1.64
  14   6  -5    0.03    1.49
 -14  -6  -5   -0.32    0.79
  14   6  -5    1.89    1.67
  14   6   5   -0.28    1.06
  13   5  -5   22.45    2.13
  13   5   5   18.27    1.44
  13   5  -5   17.92    2.00
  13   5  -5   21.36    2.32
 -13  -5   5   19.50    2.22
  13   5   5   16.53    1.44
 -13  -5   5   22.85    2.30
 -12  -4   5   17.17    2.00
 -12  -4   5   19.06    2.05
  12   4  -5   17.68    2.05
  12   4  -5   16.59    1.73
  12   4  -5   11.66    1.52
  12   4   5   18.42    1.29
 -11  -3   5    6.45    1.46
 -11  -3   5    7.61    1.22
 -11  -3   5    9.05    1.51
  11   3  -5    7.13    1.30
  11   3  -5    8.10    1.52
  11   3   5    7.81    0.97
 -10  -2   5   52.84    2.91
 -10  -2   5   49.35    2.53
 -10  -2   5   50.87    2.80
  10   2  -5   55.79    2.64
  10   2   5   49.44    2.15
  10   2   5   46.76    2.01
  10   2  -5   47.27    2.70
 -10  -2  -5   51.45    2.18
  10   2  -5   53.30    2.85
   9   1  -5    1.03    0.84
   9   1  -5    0.15    1.00
   9   1   5    0.94    0.71
  -9  -1  -5    1.47    0.69
  -9  -1   5    0.24    0.90
   9   1  -5    0.47    0.87
   9   1   5   -0.12    0.72
  -9  -1   5    1.79    0.87
  -8   0   5    0.60    0.93
   8   0  -5   -1.00    0.68
   8   0  -5   -0.45    0.84
  -8   0  -5    0.23    0.67
   8   0  -5    0.71    0.90
   8   0   5    0.09    0.69
   8   0   5   -0.34    0.57
   8   0   5   -0.50    0.76
  -8   0   5    0.34    0.75
   7  -1  -5    4.48    1.00
   7  -1   5    4.90    0.80
   7  -1   5    3.90    1.03
  -7   1  -5    6.21    0.94
  -7   1   5    4.96    1.05
  -7   1   5    4.70    0.93
   7  -1   5    5.91    0.97
   7  -1  -5    4.00    0.93
   7  -1  -5    4.62    1.07
   6  -2   5    2.32    1.06
  -6   2  -5    2.74    0.90
   6  -2   5    0.75    0.65
   6  -2  -5    0.99    0.85
   6  -2  -5    2.41    0.87
   6  -2   5    3.66    0.96
  -6   2   5    1.00    0.86
  -6   2   5    0.69    0.81
   6  -2  -5    1.98    0.84
  -5   3   5   16.63    1.37
  -5   3   5   14.06    1.40
   5  -3  -5   16.10    1.34
  -5   3  -5   12.53    1.39
   5  -3  -5   16.51    1.40
   5  -3   5   18.68    1.50
   5  -3   5   15.05    1.52
  -5   3   5   16.68    1.39
   5  -3   5   17.82    1.68
   5  -3  -5   16.44    1.48
  -4   4  -5   44.90    2.38
   4  -4   5   42.98    2.56
   4  -4   5   45.98    2.60
   4  -4  -5   45.50    2.33
  -4   4   5   45.69    2.31
   4  -4   5   43.96    2.92
  -4   4   5   43.97    2.46
  -4   4   5   44.26    2.29
   4  -4  -5   39.32    2.24
   4  -4  -5   44.37    2.23
   4  -4  -5   45.71    2.43
  -4   4  -5   49.29    2.72
   3  -5   5   35.78    2.49
  -3   5  -5   31.12    2.24
   3  -5  -5   31.97    2.02
   3  -5   5   37.07    2.72
  -3   5   5   36.47    2.24
   3  -5  -5   33.28    2.23
  -3   5   5   32.90    2.00
   3  -5  -5   31.36    2.07
   3  -5  -5   34.35    2.06
  -3   5  -5   37.77    2.58
   3  -5   5   31.17    2.32
  -2   6  -5   25.63    2.30
   2  -6   5   26.12    2.45
  -2   6   5   25.87    1.90
  -2   6   5   24.09    1.71
  -2   6  -5   22.75    1.98
   2  -6  -5   24.51    1.82
   2  -6   5   30.48    2.28
  -2   6   5   24.13    1.78
   2  -6  -5   18.75    1.57
   2  -6  -5   24.86    1.84
   1  -7   5    2.45    1.33
   1  -7  -5    2.24    1.05
  -1   7   5    1.14    1.11
   1  -7   5    1.41    1.39
  -1   7   5    1.79    1.02
   1  -7  -5    2.99    1.04
  -1   7   5    2.48    1.06
  -1   7  -5    2.14    1.18
   1  -7  -5    0.32    0.66
  -1   7  -5    4.90    1.53
   0   8   5   -0.89    1.01
   0   8   5   -1.78    1.03
   0  -8   5   -0.56    1.47
   0   8  -5   -0.44    1.36
   0   8  -5   -1.74    1.04
   0  -8   5   -0.26    1.19
   0  -8  -5   -0.26    1.08
   0  -8   5    0.15    1.17
   0   8  -5    0.19    1.17
   0   8   5    0.33    1.09
   0  -8  -5   -0.43    0.88
   1   9   5    1.25    1.32
   1   9  -5    1.78    1.43
  -1  -9   5    4.69    1.57
   1   9   5    1.52    1.18
  -1  -9   5    1.12    0.86
   1   9   5    2.30    1.35
  -1  -9   5   -0.33    1.64
  -1  -9  -5    2.52    1.18
   1   9  -5    2.74    1.88
   1   9  -5    3.39    1.52
  -2 -10   5    2.22    1.56
   2  10  -5    0.57    1.48
  -2 -10   5    5.98    1.68
   2  10  -5    1.04    1.79
  -2 -10  -5    0.69    1.21
   2  10   5    0.34    1.32
   2  10   5    1.10    1.46
   2  10   5    4.82    1.59
  -2 -10   5    1.66    1.86
  -3 -11   5   14.99    2.69
   3  11   5   19.40    2.19
   3  11   5   13.58    2.12
  -3 -11  -5   13.48    1.92
   3  11  -5   11.81    2.44
   3  11   5   13.78    1.94
  -4 -12  -5   29.76    2.57
   4  12   5   24.64    2.54
   4  12  -5   28.99    3.34
  -4 -12   5   25.35    3.45
   4  12   5   31.04    2.83
   4  12   5   30.59    2.74
   5  13   5    4.40    2.07
   5  13  -5    5.11    2.43
  -5 -13  -5    4.05    1.84
   5  13   5    4.21    1.87
   6  14  -5    0.67    2.33
   6  14   5   -0.03    2.06
   6  14   5    1.03    1.91
   7  15   5    3.03    2.38
   7  15   5    1.98    2.25
   7  15  -5    2.55    2.79
   8  16   5    5.16    2.55
   8  16  -5   -0.58    2.89
   9  17   5    3.07    2.61
   9  17  -5   -2.82    2.73
  10  18  -5   -5.58    2.90
  10  18   5   -1.23    2.61
 -20 -12  -6   30.64    3.05
  20  12   6   41.86    3.29
  20  12  -6   37.62    3.91
 -19 -11  -6   58.21    3.60
  19  11   6   60.96    3.80
  19  11  -6   60.23    4.57
  18  10   6   51.95    3.38
 -18 -10   6   56.67    4.45
  18  10  -6   48.22    4.01
  18  10   6   51.16    3.72
 -18 -10  -6   48.75    3.14
  18  10  -6   60.92    4.58
  17   9   6   52.67    3.47
 -17  -9   6   62.57    4.54
  17   9   6   54.04    3.22
 -17  -9  -6   50.96    2.96
  17   9  -6   58.45    4.44
  17   9  -6   57.02    4.30
  16   8  -6   52.31    3.98
  16   8   6   48.83    2.96
  16   8  -6   51.18    3.81
  16   8   6   47.65    3.02
 -16  -8   6   48.25    3.83
 -16  -8  -6   43.73    2.54
  15   7   6  136.86    5.36
 -15  -7   6  145.85    6.56
  15   7  -6  143.15    6.35
  15   7  -6  139.71    6.40
 -15  -7  -6  129.78    4.98
  15   7   6  131.67    5.20
 -14  -6   6  120.13    5.81
  14   6   6  121.99    4.64
  14   6  -6  124.08    5.54
 -14  -6  -6  112.08    4.30
  14   6  -6  115.61    5.76
 -13  -5   6  230.29    8.75
  13   5  -6  217.97    8.30
  13   5  -6  211.19    8.63
  13   5   6  226.65    7.55
 -13  -5   6  224.14    8.79
  12   4  -6  242.80    9.61
  12   4  -6  280.83    9.94
 -12  -4   6  283.86   10.06
  12   4   6  277.82    8.90
  12   4  -6  282.79    9.67
 -12  -4   6  268.16    9.95
 -11  -3  -6  570.51   16.86
  11   3  -6  557.36   17.39
  11   3   6  530.25   16.70
  11   3   6  509.55   16.78
  11   3  -6  559.80   17.63
  11   3  -6  509.83   17.59
 -11  -3   6  528.71   17.72
 -10  -2   6  470.42   15.51
  10   2  -6  448.23   15.34
  10   2   6  462.40   14.61
  10   2  -6  485.28   15.44
  10   2  -6  465.43   15.14
  10   2   6  447.43   14.79
 -10  -2  -6  491.22   14.76
 -10  -2   6  471.20   15.19
   9   1  -6 1293.02   41.02
   9   1   6 1366.07   40.43
  -9  -1   6 1335.55   40.83
  -9  -1   6 1317.36   41.14
   9   1  -6 1321.51   40.57
   9   1   6 1271.93   40.73
  -9  -1  -6 1373.19   40.56
   9   1  -6 1364.40   41.09
   9   1   6 1293.59   40.18
   8   0   6  811.77   24.98
  -8   0   6  809.13   25.57
   8   0  -6  844.35   25.56
   8   0   6  792.01   24.93
  -8   0  -6  821.67   25.15
   8   0  -6  792.68   25.47
   8   0  -6  790.94   25.15
  -8   0   6  843.79   25.36
   8   0   6  789.81   25.39
   7  -1   6  710.77   21.85
  -7   1  -6  711.11   22.02
   7  -1  -6  697.30   21.94
   7  -1   6  683.82   21.85
  -7   1   6  699.83   22.07
   7  -1   6  709.79   22.35
  -7   1   6  706.87   22.32
   7  -1  -6  675.81   22.18
   7  -1  -6  732.87   22.30
  -6   2  -6  551.56   18.02
   6  -2   6  559.56   18.40
   6  -2  -6  591.88   18.20
   6  -2   6  559.18   17.96
  -6   2   6  563.63   18.20
   6  -2  -6  567.87   17.88
  -6   2   6  574.71   18.03
   6  -2  -6  569.23   18.14
  -5   3   6  685.62   21.59
  -5   3   6  680.51   21.79
   5  -3   6  671.15   21.68
  -5   3  -6  710.43   21.87
   5  -3  -6  663.00   21.68
   5  -3  -6  705.91   21.48
   5  -3   6  713.14   21.77
  -5   3   6  687.69   21.45
   5  -3   6  665.35   22.13
   4  -4  -6  296.32    9.84
   4  -4   6  305.34   10.25
  -4   4   6  300.07    9.90
  -4   4  -6  285.31    9.87
   4  -4  -6  293.61    9.97
   4  -4   6  296.27   10.21
  -4   4  -6  280.36   10.16
   4  -4  -6  286.79    9.81
  -4   4   6  303.48   10.09
   4  -4  -6  304.24    9.84
   4  -4   6  284.29   10.47
   3  -5  -6  521.68   17.52
  -3   5  -6  549.32   17.66
  -3   5  -6  550.65   17.99
  -3   5   6  558.24   17.44
   3  -5   6  536.53   17.79
   3  -5  -6  539.61   17.41
   3  -5   6  543.61   18.23
   3  -5  -6  547.29   17.31
  -3   5   6  545.72   17.63
   3  -5   6  563.49   18.02
  -2   6  -6  134.15    5.46
  -2   6   6  134.34    5.05
  -2   6   6  120.63    5.02
   2  -6   6  126.46    5.46
   2  -6   6  129.05    5.85
   2  -6  -6  124.15    4.95
  -2   6   6  127.18    5.15
  -2   6  -6  134.86    5.69
   2  -6  -6  124.64    5.09
   1  -7  -6  135.36    5.47
   1  -7   6  140.02    6.37
   1  -7  -6  118.41    5.11
  -1   7  -6  134.03    5.96
   1  -7   6  144.02    5.91
   1  -7  -6  136.49    5.25
  -1   7  -6  140.90    5.87
  -1   7   6  141.10    5.43
  -1   7   6  130.41    5.44
   0   8  -6  216.05    8.15
   0  -8  -6  195.10    7.41
   0   8   6  196.19    7.58
   0  -8   6  204.83    8.04
   0   8   6  209.60    7.58
   0   8  -6  200.60    8.22
   0  -8   6  209.58    8.51
   0   8   6  204.63    7.52
   0  -8  -6  199.37    7.54
  -1  -9   6  263.25   10.52
   1   9  -6  281.95   10.23
  -1  -9   6  288.31   10.25
   1   9   6  254.35    9.46
   1   9   6  263.29    9.62
   1   9  -6  250.33   10.24
   1   9   6  269.46    9.55
  -1  -9  -6  259.64    9.61
  -1  -9  -6  259.32    9.41
   1   9  -6  293.83   10.26
   2  10   6  208.58    8.21
  -2 -10   6  220.41    9.28
  -2 -10  -6  206.92    8.17
   2  10   6  218.74    8.16
   2  10  -6  213.10    8.97
  -2 -10   6  233.21    8.91
  -2 -10  -6  214.99    8.05
   2  10   6  212.69    8.23
  -2 -10   6  229.74    8.82
  -3 -11   6  159.61    7.58
   3  11  -6  156.45    7.37
   3  11   6  151.81    6.56
  -3 -11  -6  155.32    6.42
   3  11   6  165.94    6.59
   3  11   6  149.70    6.58
   4  12   6  105.01    5.24
   4  12   6  108.55    5.40
  -4 -12   6  115.44    6.42
  -4 -12  -6  114.75    5.28
   4  12  -6  101.20    6.03
   4  12   6  105.80    5.34
   5  13   6   10.11    2.21
   5  13   6    7.47    2.22
  -5 -13   6    6.50    2.96
   5  13  -6    4.90    2.46
   6  14   6   21.45    2.75
   6  14   6   27.67    3.15
   6  14  -6   27.34    3.71
   7  15   6   13.68    2.69
   7  15   6   14.46    2.80
   7  15  -6   13.00    3.13
   8  16  -6    5.57    3.23
   8  16   6    8.91    2.67
   9  17  -6    1.12    3.01
   9  17   6    1.18    2.53
  10  18  -6    2.62    3.52
  10  18   6    1.25    2.76
 -20 -12  -7    2.40    2.06
  20  12  -7    6.35    2.91
  19  11   7    2.71    2.25
  19  11  -7   -2.61    2.52
 -19 -11  -7   -2.20    1.62
 -18 -10  -7    0.76    1.53
  18  10  -7    1.85    2.50
  18  10   7    1.42    1.90
 -17  -9   7    8.56    2.79
  17   9   7    7.50    1.98
  17   9  -7    7.36    2.70
 -17  -9  -7    7.68    1.59
 -16  -8  -7   -0.44    1.22
 -16  -8   7    1.08    2.17
  16   8  -7   -0.94    2.26
  16   8   7    2.59    1.62
  16   8  -7    0.44    2.11
 -15  -7   7   13.11    2.74
  15   7   7   12.42    1.82
  15   7  -7   14.63    2.54
 -15  -7  -7   13.12    1.57
  15   7  -7   16.96    2.74
 -14  -6   7    2.24    1.91
  14   6  -7    0.86    1.92
  14   6  -7   -2.25    1.60
 -14  -6  -7    0.85    1.04
  14   6   7    1.40    1.28
  13   5  -7   22.79    2.59
  13   5   7   18.36    1.29
 -13  -5  -7   18.34    1.46
 -13  -5   7   16.89    2.43
  13   5  -7   19.58    2.27
  13   5   7   14.82    1.59
  12   4   7   -0.54    0.92
  12   4  -7    0.69    1.40
  12   4   7    0.71    1.04
  12   4  -7    0.28    1.55
 -12  -4   7    0.45    1.53
  11   3  -7    4.19    1.60
  11   3  -7    3.90    1.43
 -11  -3   7    7.10    1.66
  11   3   7    5.29    1.18
 -11  -3  -7    6.85    1.11
  11   3  -7    6.12    1.51
  11   3   7    2.50    1.08
  10   2  -7   15.59    1.79
  10   2   7   16.54    1.62
  10   2   7   17.59    1.53
  10   2  -7   15.62    1.89
 -10  -2  -7   18.83    1.49
 -10  -2   7   17.08    2.11
  10   2  -7   13.90    1.90
   9   1  -7    1.62    1.36
   9   1  -7    3.63    1.31
  -9  -1   7    1.43    1.40
   9   1  -7    0.72    1.20
  -9  -1   7    3.44    1.22
   9   1   7    2.71    1.04
   9   1   7    0.58    1.14
   9   1   7    2.76    0.90
  -9  -1  -7    2.06    0.96
   8   0  -7   -1.57    0.98
   8   0   7    1.48    1.18
  -8   0  -7   -0.24    0.87
   8   0   7   -0.42    0.97
  -8   0   7    0.35    0.99
  -8   0   7    1.96    1.26
   8   0  -7    0.65    1.24
   8   0   7   -1.22    0.79
   8   0  -7   -0.30    1.01
  -7   1   7    3.52    1.28
  -7   1  -7    5.90    1.15
   7  -1  -7    4.52    1.25
   7  -1   7    3.06    1.31
   7  -1   7    2.71    1.11
  -7   1   7    4.79    1.18
   7  -1   7    4.30    1.01
   7  -1  -7    3.54    1.11
  -6   2   7    1.23    0.98
   6  -2  -7    0.34    1.04
  -6   2   7    0.40    0.99
  -6   2   7   -0.33    1.09
  -6   2  -7   -0.41    0.97
   6  -2   7    0.08    0.75
   6  -2   7   -0.49    1.06
   6  -2  -7    0.75    0.91
   6  -2   7   -1.62    1.16
  -5   3   7  356.08   11.88
   5  -3   7  334.21   12.17
   5  -3   7  361.61   11.79
   5  -3  -7  343.14   11.72
  -5   3   7  358.80   11.60
   5  -3   7  348.44   11.81
   5  -3  -7  343.85   11.57
  -5   3  -7  336.48   11.78
  -5   3   7  363.40   11.72
   4  -4   7    0.39    1.01
   4  -4  -7   -1.67    0.91
  -4   4  -7   -0.33    1.11
  -4   4   7    0.59    1.19
   4  -4  -7   -0.02    1.00
  -4   4   7    0.21    0.95
   4  -4   7   -0.70    1.08
  -4   4  -7    0.64    0.95
  -4   4   7   -0.56    0.41
   4  -4  -7    0.06    1.05
   4  -4  -7   -0.36    0.86
   4  -4   7   -1.36    1.27
   3  -5  -7   22.93    1.84
  -3   5  -7   21.22    2.17
   3  -5   7   20.21    2.42
  -3   5   7   18.01    1.75
   3  -5   7   19.89    2.03
   3  -5  -7   20.16    1.73
  -3   5   7   21.36    1.75
  -3   5   7   17.65    1.86
   3  -5   7   19.28    2.11
   3  -5  -7   16.61    1.74
  -3   5  -7   16.84    1.73
   2  -6  -7   17.53    1.67
   2  -6  -7   13.98    1.71
  -2   6   7   16.65    1.71
   2  -6   7   13.45    2.21
  -2   6  -7   18.11    2.16
   2  -6   7   17.78    2.13
  -2   6  -7   14.78    1.76
  -2   6   7   17.68    1.93
  -1   7   7   48.38    3.09
   1  -7  -7   50.49    2.95
  -1   7  -7   55.89    3.85
  -1   7   7   45.89    3.03
   1  -7  -7   55.98    3.19
  -1   7  -7   56.53    3.49
   1  -7  -7   48.60    2.84
   1  -7   7   54.45    3.50
   1  -7   7   55.86    3.90
   0  -8   7    1.33    1.53
   0   8  -7    2.02    1.43
   0  -8   7    0.59    1.73
   0   8  -7    0.26    1.82
   0   8   7    0.30    1.23
   0   8   7   -0.29    1.31
   0  -8  -7    0.06    1.04
   0  -8  -7    2.31    1.31
   1   9  -7    2.50    1.97
  -1  -9  -7    2.57    1.30
   1   9   7    0.74    1.38
  -1  -9   7    2.97    1.18
   1   9   7    2.89    1.52
  -1  -9   7    3.94    2.20
  -1  -9  -7    1.39    1.57
   1   9   7    2.41    1.59
   2  10  -7    0.03    1.90
  -2 -10  -7   -1.07    1.24
  -2 -10  -7    0.09    1.46
   2  10   7    2.81    1.52
  -2 -10   7    0.88    2.14
   2  10   7    0.84    1.54
   2  10   7   -0.49    1.48
   3  11   7   23.64    2.73
  -3 -11  -7   26.70    2.50
  -3 -11   7   29.08    3.49
  -3 -11  -7   22.51    2.50
   3  11  -7   34.21    3.59
   3  11   7   28.78    2.74
   3  11   7   25.24    2.69
   4  12  -7   10.43    2.70
   4  12   7    8.91    2.09
   4  12   7   10.01    2.29
  -4 -12  -7   10.63    2.28
  -4 -12   7    8.91    2.82
  -5 -13   7    3.33    2.66
   5  13   7   -0.11    2.04
   5  13   7    4.88    2.12
   5  13  -7   -2.03    2.20
  -6 -14   7   -0.04    2.76
   6  14  -7    3.15    2.57
   6  14   7    0.61    2.10
   6  14   7   -1.01    1.88
   7  15   7    0.80    2.19
   7  15  -7    4.18    3.05
   8  16  -7   -2.56    2.68
   8  16   7    0.79    2.32
   9  17   7    4.98    2.77
   9  17  -7    0.26    3.32
  10  18  -7   -1.01    3.21
  10  18   7    0.06    2.75
  19  11   8   26.93    3.10
  19  11  -8   28.27    3.84
 -19 -11  -8   27.62    2.73
 -18 -10  -8   34.46    2.71
  18  10  -8   43.12    4.06
  18  10   8   37.41    3.13
  17   9   8   44.53    3.34
 -17  -9  -8   38.19    2.76
  17   9  -8   34.08    3.90
  16   8   8   33.81    2.70
 -16  -8  -8   32.47    2.38
  16   8  -8   29.87    3.55
  15   7  -8  121.50    6.22
  15   7   8  113.30    4.94
 -15  -7   8  113.20    6.36
  15   7  -8  121.23    6.01
 -15  -7  -8  110.24    4.64
  14   6   8  110.57    4.72
  14   6   8  109.93    4.11
  14   6  -8  108.33    5.85
 -14  -6  -8  112.60    4.50
  14   6  -8  116.48    5.57
  13   5  -8  190.43    7.93
 -13  -5  -8  184.82    6.78
  13   5   8  194.46    6.95
  13   5   8  191.52    6.69
  13   5  -8  200.58    7.86
  12   4  -8  112.29    5.25
 -12  -4   8  105.88    5.51
  12   4  -8  106.06    5.41
  12   4   8  114.98    4.50
  12   4   8  112.18    4.45
  11   3  -8  227.57    8.81
  11   3   8  227.09    8.13
  11   3  -8  245.45    8.74
  11   3   8  230.60    8.03
 -11  -3   8  235.69    9.02
  10   2  -8  165.52    6.41
  10   2  -8  177.04    6.83
 -10  -2   8  154.51    6.73
  10   2  -8  155.00    6.62
 -10  -2  -8  168.58    6.00
  10   2   8  150.31    6.09
  10   2   8  160.07    5.91
   9   1  -8  561.16   19.05
   9   1   8  572.25   18.82
  -9  -1  -8  602.70   18.62
   9   1   8  598.96   18.43
   9   1   8  580.40   18.41
  -9  -1   8  580.99   19.23
   9   1  -8  579.48   18.80
  -8   0   8  165.85    6.46
   8   0  -8  163.61    6.55
   8   0   8  165.86    6.03
   8   0   8  166.86    6.47
   8   0  -8  169.73    6.39
  -8   0  -8  169.34    6.20
   8   0   8  161.73    6.11
  -8   0   8  165.21    6.66
  -7   1  -8  691.61   21.23
   7  -1  -8  653.08   21.10
   7  -1  -8  642.88   21.37
  -7   1   8  646.09   21.49
   7  -1   8  656.50   21.04
  -7   1   8  697.86   21.37
   7  -1   8  664.53   21.57
  -6   2  -8  111.58    4.78
  -6   2   8  116.22    4.88
   6  -2   8  116.03    4.74
  -6   2   8  118.48    5.08
   6  -2  -8  109.52    4.93
   6  -2   8  112.66    5.20
   6  -2   8  113.43    4.86
   6  -2  -8  119.51    4.86
  -6   2   8  114.24    4.77
   5  -3   8  291.98   10.67
  -5   3   8  293.07   10.06
  -5   3  -8  286.33   10.26
   5  -3  -8  281.01   10.17
   5  -3   8  292.81   10.23
   5  -3   8  305.48   10.23
   5  -3  -8  292.07   10.02
  -5   3   8  307.22   10.17
  -5   3   8  286.32   10.32
  -4   4  -8  296.54   10.32
  -4   4   8  302.41   10.02
   4  -4  -8  284.80   10.04
   4  -4  -8  249.11    9.78
   4  -4   8  285.11   10.66
   4  -4   8  313.13   10.36
  -4   4  -8  285.92   10.01
  -4   4   8  280.40   10.17
   4  -4  -8  283.46    9.93
   4  -4   8  281.72   10.28
   4  -4  -8  305.65    9.94
  -3   5   8  348.18   11.90
   3  -5   8  349.34   12.87
   3  -5  -8  348.72   12.05
  -3   5  -8  353.62   12.43
   3  -5  -8  352.82   11.92
  -3   5  -8  350.90   12.13
   3  -5   8  346.50   12.34
  -3   5   8  372.84   12.04
  -3   5   8  358.30   12.22
  -2   6  -8  179.20    7.28
  -2   6   8  173.42    6.63
  -2   6  -8  175.37    6.94
   2  -6   8  169.64    7.54
   2  -6   8  184.08    7.30
   2  -6  -8  169.02    6.76
   2  -6  -8  166.41    6.53
  -2   6   8  174.10    6.83
  -1   7   8  211.74    8.06
   1  -7  -8  212.91    8.04
   1  -7   8  225.56    8.83
  -1   7   8  220.73    8.35
  -1   7  -8  223.59    8.57
   1  -7   8  233.03    9.23
  -1   7  -8  212.44    8.79
   1  -7  -8  224.03    8.26
   0  -8   8   88.24    4.93
   0  -8  -8   91.49    4.33
   0   8   8   83.92    4.54
   0   8  -8   91.85    5.14
   0   8   8   88.68    4.46
   0   8  -8  101.32    5.08
   0  -8  -8   88.34    4.51
   0  -8   8   88.79    5.38
   1   9   8  160.87    6.37
  -1  -9  -8  155.60    6.28
   1   9  -8  138.58    6.98
   1   9   8  150.36    6.51
  -1  -9  -8  148.24    6.32
  -1  -9   8  149.47    7.39
  -2 -10  -8  120.80    5.38
   2  10   8  104.90    5.44
   2  10   8  119.77    5.39
   2  10  -8  118.86    6.21
  -2 -10   8  124.98    6.77
  -2 -10  -8  104.74    5.29
   3  11  -8   76.60    5.33
   3  11   8   80.85    4.83
   3  11   8   92.80    4.89
  -3 -11   8   95.43    5.92
  -3 -11  -8   93.95    4.76
   4  12  -8    4.17    2.52
  -4 -12   8    8.41    2.81
   4  12   8    8.36    2.13
   4  12   8    3.82    2.18
  -5 -13   8   61.12    5.00
   5  13  -8   54.87    4.67
   5  13   8   53.13    4.10
   5  13   8   56.29    4.24
   6  14   8   15.99    2.83
   6  14  -8   15.63    3.40
  -6 -14   8   15.03    3.54
   7  15  -8   19.51    3.70
   7  15   8   19.76    3.03
   8  16   8   19.14    3.18
   8  16  -8    8.65    3.45
   9  17  -8    7.10    3.70
   9  17   8    8.42    3.04
  19  11  -9    1.19    2.98
 -19 -11  -9   -0.43    1.77
  19  11   9   -0.42    2.33
  18  10   9    4.66    2.19
 -18 -10  -9    2.38    1.78
  18  10  -9    3.49    2.89
  17   9   9   -1.31    1.96
 -17  -9  -9    0.18    1.52
  17   9  -9   -3.21    2.42
  16   8   9    0.38    1.82
  16   8  -9   -1.69    2.36
 -16  -8  -9    0.33    1.44
  15   7  -9    1.17    2.40
  15   7   9    2.17    1.79
 -15  -7  -9    1.07    1.41
  14   6   9    0.45    1.32
  14   6   9   -0.43    1.59
 -14  -6  -9   -0.13    1.28
  14   6  -9   -1.77    2.16
  13   5   9   -0.56    1.33
  13   5  -9    4.00    2.24
  13   5   9    1.18    1.46
 -13  -5  -9    1.64    1.21
  12   4  -9   -0.62    1.62
  12   4   9    0.59    1.38
  12   4   9    1.35    1.44
 -12  -4   9   -0.67    1.83
  12   4  -9   -0.57    1.84
  11   3  -9    0.24    1.51
 -11  -3   9    0.07    1.79
  11   3   9    0.39    1.42
  11   3  -9    2.34    1.81
  11   3   9   -2.10    1.21
 -10  -2   9   38.82    3.07
  10   2  -9   36.58    2.70
  10   2   9   36.07    2.56
  10   2  -9   31.87    2.79
  10   2   9   39.96    2.82
  -9  -1  -9   -0.71    1.07
  -9  -1   9   -0.34    1.53
   9   1  -9    0.97    1.27
   9   1   9    1.29    1.51
   9   1   9    1.61    1.14
   9   1  -9    2.10    1.57
   9   1   9    1.03    1.24
   8   0  -9   -1.22    1.30
   8   0   9   -0.37    1.01
  -8   0   9   -0.02    1.50
   8   0  -9   -0.22    1.18
   8   0   9   -1.35    1.29
  -8   0  -9   -0.05    1.15
   8   0   9    0.18    1.52
   7  -1   9    0.06    0.67
   7  -1  -9    1.91    1.19
   7  -1   9    0.97    1.29
  -7   1   9   -1.49    1.38
   7  -1   9    0.96    1.50
   7  -1  -9   -0.82    1.30
  -7   1  -9    1.44    1.21
   6  -2   9   20.36    2.23
   6  -2  -9   18.73    1.88
  -6   2  -9   20.21    2.07
   6  -2  -9   17.26    2.00
   6  -2   9   13.46    1.93
  -6   2   9   20.19    2.22
   6  -2   9   20.85    1.98
  -6   2   9   13.54    1.72
  -6   2   9   18.48    1.96
   5  -3  -9    1.73    1.21
   5  -3   9    0.77    1.44
   5  -3  -9    0.93    1.33
   5  -3   9    0.09    1.46
  -5   3  -9    1.11    1.39
  -5   3   9    2.14    1.22
   5  -3   9    3.48    1.38
  -5   3   9    0.26    1.42
  -5   3   9    1.99    1.25
  -4   4   9   -1.08    1.10
  -4   4   9   -0.43    1.40
  -4   4   9    1.28    1.00
   4  -4   9    1.10    1.25
   4  -4   9    0.02    1.39
  -4   4  -9   -0.80    1.14
   4  -4   9    0.51    1.63
   4  -4  -9    0.58    1.36
   4  -4  -9    0.51    1.11
   4  -4  -9   -1.01    1.05
  -4   4  -9   -1.02    1.34
   3  -5  -9    3.05    1.41
   3  -5   9    3.88    2.06
   3  -5  -9    3.84    1.40
  -3   5  -9    6.12    1.53
  -3   5   9    2.16    1.59
  -3   5  -9    3.79    1.65
   3  -5   9    5.81    1.76
   3  -5  -9    4.57    1.62
  -3   5   9    3.96    1.61
   2  -6  -9    2.54    1.07
  -2   6   9    2.88    1.55
  -2   6  -9    3.69    1.80
   2  -6  -9    2.35    1.27
   2  -6  -9    2.51    1.47
  -2   6  -9    2.71    1.53
   2  -6   9    2.75    1.72
   2  -6   9    1.29    1.98
  -2   6   9    2.65    1.44
   1  -7  -9    0.89    1.18
  -1   7  -9    1.17    1.54
   1  -7   9    1.38    2.04
   1  -7  -9   -0.83    1.55
  -1   7   9   -0.17    1.41
  -1   7   9    0.74    1.54
   1  -7   9    2.67    1.86
  -1   7  -9    4.43    1.99
   0  -8  -9    8.26    1.73
   0   8   9    7.58    1.81
   0  -8   9    8.53    2.19
   0  -8   9    5.71    2.46
   0   8   9    6.02    1.89
   0  -8  -9   12.44    1.97
   0   8  -9    7.19    2.30
   1   9  -9    3.15    2.18
   1   9   9    3.19    1.76
   1   9   9    0.76    1.65
  -1  -9  -9    3.23    1.52
  -1  -9   9    0.23    2.19
  -1  -9  -9    0.17    1.59
   2  10   9   -0.87    1.67
   2  10  -9    1.29    2.33
   2  10   9   -3.35    1.70
  -2 -10  -9   -2.00    1.63
  -2 -10   9   -0.51    2.37
   3  11  -9    3.33    2.56
  -3 -11  -9    2.39    1.74
   3  11   9    3.70    2.00
  -3 -11   9   -1.81    2.46
   3  11   9    4.37    2.16
   4  12   9    9.10    2.51
  -4 -12   9    9.42    3.24
   4  12   9    7.54    2.34
   4  12  -9   10.97    3.05
  -5 -13   9    2.12    2.91
   5  13  -9   -2.14    2.52
   5  13   9   -1.03    2.04
  -6 -14   9    4.14    3.42
   6  14  -9    3.96    2.87
   6  14   9    5.48    2.51
   7  15  -9   -0.97    2.76
   7  15   9   -0.34    2.29
   8  16  -9    3.38    3.41
   8  16   9    3.35    2.69
   9  17  -9   -6.42    3.25
   9  17   9   -0.60    2.64
 -18 -10 -10   17.98    2.42
  18  10 -10   14.71    3.52
  18  10  10   18.28    2.81
 -17  -9 -10    5.13    1.86
  17   9  10    1.57    2.17
  17   9 -10    1.61    2.86
  16   8 -10   56.07    4.71
  16   8  10   60.01    3.99
 -16  -8 -10   57.27    3.51
  15   7 -10   27.49    3.68
  15   7  10   29.79    2.69
  15   7  10   27.14    2.09
 -15  -7 -10   29.53    2.42
  14   6 -10  231.21    9.83
  14   6  10  235.01    8.31
 -14  -6 -10  225.76    8.40
  14   6  10  230.76    8.52
  13   5  10   44.04    3.06
  13   5 -10   43.96    3.90
 -13  -5 -10   42.04    2.94
  13   5  10   47.99    3.20
  12   4 -10  360.65   13.33
 -12  -4 -10  349.45   12.28
 -12  -4  10  397.10   13.81
  12   4  10  348.87   12.25
  12   4  10  369.10   12.47
  11   3 -10   47.41    3.59
 -11  -3  10   47.90    3.76
  11   3  10   48.53    3.23
  11   3  10   48.26    3.12
 -10  -2  10  226.41    9.01
  10   2  10  216.24    8.39
  10   2  10  217.96    8.08
  10   2 -10  222.48    8.89
  10   2  10  226.59    7.98
   9   1  10   88.73    4.37
   9   1 -10   91.90    4.86
   9   1  10   97.29    4.87
  -9  -1  10  108.65    5.26
   9   1  10   99.42    4.30
  -8   0  10  188.80    7.91
   8   0  10  204.34    7.88
   8   0  10  183.81    7.35
   8   0 -10  195.44    7.80
  -8   0 -10  204.57    7.49
   7  -1  10   33.66    2.44
   7  -1 -10   25.22    2.50
  -7   1  10   27.83    2.77
   7  -1  10   35.57    2.65
   7  -1  10   25.36    2.70
  -7   1 -10   36.30    2.60
   6  -2  10  231.67    8.96
   6  -2  10  233.30    8.31
  -6   2  10  221.14    8.65
  -6   2 -10  223.26    8.44
   6  -2  10  217.57    8.41
   6  -2 -10  210.25    8.43
   5  -3 -10   49.49    3.36
  -5   3 -10   46.98    3.29
   5  -3  10   54.66    3.47
   5  -3  10   49.14    3.59
   5  -3  10   45.45    3.53
  -5   3  10   48.49    3.51
  -4   4  10  483.15   16.25
  -4   4 -10  477.41   16.23
   4  -4 -10  472.07   16.04
  -4   4  10  437.81   15.73
   4  -4  10  485.15   16.81
   4  -4  10  490.28   16.24
  -4   4 -10  477.23   15.98
  -3   5 -10   74.83    4.54
   3  -5  10   82.59    4.78
  -3   5 -10   87.91    4.49
  -3   5  10   75.47    4.15
   3  -5 -10   77.98    4.25
   3  -5  10   82.71    5.26
  -3   5  10   78.78    4.54
   2  -6  10  423.43   15.70
   2  -6 -10  414.96   14.69
   2  -6  10  440.97   15.22
  -2   6 -10  425.33   15.22
  -2   6  10  437.56   14.66
  -2   6  10  426.46   14.96
  -2   6 -10  441.57   15.01
  -1   7  10   28.75    2.63
   1  -7 -10   36.43    2.81
   1  -7  10   23.34    3.27
   1  -7  10   30.63    3.22
  -1   7  10   25.69    2.70
  -1   7 -10   31.12    3.22
   0  -8 -10  206.17    8.19
   0   8  10  195.06    8.17
   0   8 -10  203.70    8.87
   0   8  10  207.00    8.14
   0  -8  10  203.84    9.20
  -1  -9  10   34.30    3.86
   1   9 -10   27.39    3.39
  -1  -9 -10   31.47    2.85
   1   9  10   25.29    2.82
   1   9  10   29.40    2.95
   2  10  10   38.55    3.26
   2  10 -10   29.70    3.63
  -2 -10 -10   41.11    3.40
   2  10  10   33.47    3.25
  -2 -10  10   48.86    4.50
  -3 -11  10    1.54    2.81
   3  11 -10    3.53    2.59
   3  11  10    0.94    1.99
   4  12 -10   19.47    3.45
   4  12  10   22.15    3.04
  -4 -12  10   32.53    4.37
   5  13 -10    4.90    3.05
   5  13  10    4.06    2.40
  -5 -13  10    0.57    3.07
   6  14  10   37.37    3.74
   6  14 -10   29.32    4.37
   7  15 -10    0.57    3.05
   7  15  10   -1.02    2.47
   8  16 -10   27.29    4.31
   8  16  10   29.42    3.79
  18  10  11   -1.51    2.49
 -18 -10 -11   -1.27    1.89
  18  10 -11   -1.77    3.03
  17   9 -11   -2.14    2.75
 -17  -9 -11    0.44    1.70
  17   9  11   -2.32    2.22
  16   8 -11    2.14    2.94
  16   8  11    1.86    2.24
 -16  -8 -11   -1.83    1.64
  15   7  11   -2.32    1.87
  15   7 -11    0.51    2.78
  15   7  11   -0.94    1.62
 -15  -7 -11    1.36    1.64
 -14  -6 -11    1.45    1.60
  14   6  11    0.66    1.76
  14   6  11    0.37    1.88
  14   6 -11    2.93    2.64
  13   5 -11   -2.47    2.28
  13   5  11   -2.24    1.78
 -13  -5 -11   -0.10    1.46
  13   5  11   -0.75    1.80
  12   4  11   -0.12    1.85
  12   4 -11    2.87    2.41
 -12  -4 -11    3.63    1.59
  12   4  11    3.21    1.89
 -11  -3  11    9.02    2.58
 -11  -3 -11    7.82    1.79
  11   3  11   11.07    2.18
  11   3  11   10.39    1.96
  11   3 -11    8.48    2.41
  10   2  11   -0.29    1.57
  10   2  11    0.90    1.84
  10   2 -11   -1.04    2.02
 -10  -2  11    0.65    2.18
   9   1  11    8.69    2.24
  -9  -1  11    9.84    2.42
   9   1  11    8.13    1.92
   9   1 -11    7.35    2.20
   8   0  11    0.86    1.58
   8   0 -11    2.69    1.83
  -8   0  11   -1.44    1.93
   8   0  11   -0.61    1.81
   7  -1 -11    7.30    1.96
   7  -1  11    7.46    1.96
  -7   1 -11    9.38    1.88
  -7   1  11    7.58    2.12
   7  -1  11    3.05    2.03
   6  -2  11    4.78    2.00
   6  -2  11    7.91    2.33
  -6   2  11    4.09    2.00
   6  -2 -11    2.83    1.79
  -6   2 -11    3.86    1.80
   5  -3  11    0.95    1.95
  -5   3  11   -1.36    1.62
   5  -3 -11    0.41    1.67
  -5   3 -11   -0.45    1.50
   5  -3  11    2.19    1.92
  -4   4  11    0.80    1.81
   4  -4 -11    2.36    1.74
   4  -4  11    3.09    2.26
   4  -4  11    5.40    2.00
  -4   4 -11    2.22    1.63
  -4   4 -11    2.93    1.86
  -3   5 -11    1.16    1.52
  -3   5 -11   -0.41    1.84
  -3   5  11   -2.40    1.81
   3  -5  11   -0.41    1.84
   3  -5  11    0.13    2.21
   3  -5 -11   -0.20    1.65
  -2   6  11    8.31    2.20
   2  -6  11    9.30    2.76
  -2   6 -11   10.02    2.43
   2  -6  11   13.06    2.70
   2  -6 -11    7.26    2.04
   1  -7 -11    1.15    1.73
  -1   7 -11   -2.28    1.99
  -1   7  11    3.75    2.00
   1  -7  11    0.32    2.40
   0   8 -11   22.00    3.16
   0   8  11   16.41    2.58
   0  -8  11   23.69    3.51
   0  -8 -11   17.84    2.62
  -1  -9  11   14.65    3.33
   1   9 -11    8.81    2.78
   1   9  11    6.38    2.32
  -1  -9 -11    8.90    2.21
   2  10  11   -1.51    2.08
   2  10 -11    1.40    2.53
  -2 -10  11    1.75    2.79
  -3 -11  11   10.79    3.65
   3  11  11   13.15    2.72
   3  11 -11   11.96    3.14
   4  12 -11   -0.08    2.71
  -4 -12  11   -0.01    3.16
   4  12  11    0.51    2.11
   5  13  11   11.74    2.72
  -5 -13  11   21.32    4.09
   5  13 -11   18.67    3.91
   6  14  11    6.11    2.76
   6  14 -11    5.37    3.31
   7  15 -11    1.71    3.25
   7  15  11    1.32    2.59
   8  16  11    3.67    2.92
   8  16 -11    2.10    3.56
 -17  -9 -12   17.71    2.58
  17   9  12   21.82    3.20
  17   9 -12   22.91    4.00
  16   8 -12   -0.12    3.02
  16   8  12    2.67    1.58
 -16  -8 -12    3.72    1.91
  16   8  12    1.78    2.23
  15   7  12   51.75    3.98
  15   7  12   54.52    3.72
 -15  -7 -12   56.02    3.72
  15   7 -12   57.37    5.09
  14   6 -12   -1.55    2.71
  14   6  12    1.97    2.13
 -14  -6 -12    2.78    1.70
  14   6  12    3.03    2.13
  13   5  12  107.74    5.37
  13   5 -12  109.26    6.22
  13   5  12  106.27    5.26
 -13  -5 -12   94.77    4.92
 -12  -4 -12    3.44    1.71
  12   4 -12    3.52    2.52
  12   4  12    5.01    1.96
  12   4  12    2.61    2.09
  11   3 -12  130.46    6.59
  11   3  12  134.86    6.17
  11   3  12  131.23    5.84
 -11  -3  12  124.32    6.83
 -11  -3 -12  120.63    5.66
 -10  -2 -12    2.52    1.63
  10   2 -12    1.47    2.32
  10   2  12    1.93    1.79
  10   2  12    3.11    2.18
 -10  -2  12    2.18    2.38
  -9  -1  12  251.80   10.28
   9   1  12  260.26   10.00
   9   1 -12  243.58    9.97
   9   1  12  247.26    9.42
   8   0  12   -0.68    1.85
   8   0  12   -0.89    2.03
   8   0 -12   -0.31    2.05
  -8   0  12   -1.55    2.03
   7  -1 -12  251.24    9.83
   7  -1  12  255.01   10.14
   7  -1  12  246.30    9.66
  -7   1  12  259.64   10.15
  -6   2  12   -0.35    2.09
   6  -2 -12   -1.05    1.73
   6  -2  12   -2.66    1.90
   6  -2  12   -1.87    2.12
   5  -3  12  155.74    7.56
  -5   3  12  149.90    7.04
   5  -3  12  159.57    6.99
   5  -3 -12  152.79    6.85
  -5   3 -12  157.33    6.90
  -5   3 -12  156.67    6.75
  -4   4  12   17.98    2.72
   4  -4 -12   17.74    2.56
   4  -4  12   17.71    3.01
  -4   4 -12   18.93    2.69
   4  -4  12   19.91    2.96
   3  -5  12  190.20    8.32
  -3   5 -12  188.76    8.26
   3  -5  12  189.89    8.80
   3  -5 -12  198.32    8.09
  -3   5  12  184.02    8.09
  -2   6  12    5.42    2.22
   2  -6 -12    6.37    2.03
   2  -6  12    1.47    2.65
  -2   6 -12    6.65    2.36
   1  -7 -12   92.28    5.37
   1  -7  12  103.96    6.38
  -1   7  12   87.77    5.47
  -1   7 -12  123.18    6.35
   0  -8  12    1.71    2.96
   0  -8 -12    2.81    2.01
   0   8 -12   -0.32    2.22
   0   8  12   -0.84    2.09
  -1  -9 -12   74.24    4.66
  -1  -9  12   82.42    6.25
   1   9 -12   71.05    5.39
   1   9  12   69.23    4.68
  -2 -10  12    2.78    3.09
   2  10  12    4.30    2.50
   2  10 -12    3.68    2.80
   3  11 -12   43.14    4.73
   3  11  12   43.25    4.04
  -3 -11  12   47.17    5.17
   4  12 -12    2.17    2.97
   4  12  12    0.25    2.30
  -4 -12  12    4.00    3.57
   5  13 -12   33.14    4.48
   5  13  12   29.65    3.70
  -5 -13  12   32.76    4.84
   6  14  12    0.22    2.69
   6  14 -12   -0.20    3.33
   7  15  12    7.49    3.05
   7  15 -12   16.90    4.18
  16   8 -13    2.53    3.31
  16   8  13    2.73    1.84
 -16  -8 -13   -0.03    1.94
  16   8  13   -2.19    2.36
  15   7  13   -1.85    2.34
 -15  -7 -13    1.67    1.99
  15   7  13    1.59    2.15
  15   7 -13    0.94    3.20
  14   6  13   -1.58    2.16
  14   6 -13    2.99    2.86
  14   6  13    0.79    2.15
 -14  -6 -13   -1.09    1.80
  13   5  13   -0.81    2.10
 -13  -5 -13   -2.45    1.69
  13   5  13   -1.22    2.06
  13   5 -13   -1.31    2.77
  12   4  13    9.79    2.60
  12   4  13    1.22    2.08
  12   4 -13    7.12    3.04
 -12  -4 -13    4.83    1.95
  11   3  13   10.62    2.59
  11   3 -13    4.77    2.62
 -11  -3 -13    8.62    2.04
  11   3  13    7.11    2.15
  10   2  13   -0.83    1.95
 -10  -2 -13    0.20    1.75
 -10  -2  13    1.91    2.53
  10   2 -13   -2.47    2.19
  10   2  13   -1.40    2.16
   9   1  13    2.09    2.11
   9   1 -13    3.79    2.38
   9   1  13    4.08    2.37
  -9  -1  13   -1.50    2.25
  -9  -1 -13    5.63    1.94
  -8   0  13   -1.16    2.16
   8   0 -13    1.29    2.21
   8   0  13   -0.28    2.19
   8   0  13    2.98    2.21
  -7   1  13    0.99    2.23
   7  -1 -13    4.57    2.24
   7  -1  13    2.57    2.30
   7  -1  13    3.48    2.35
   6  -2 -13    2.69    2.20
  -6   2  13    1.83    2.21
   6  -2  13   -4.10    2.26
   6  -2  13    1.20    2.23
   5  -3 -13   23.42    2.84
  -5   3  13   18.35    2.89
   5  -3  13   11.47    2.92
   5  -3  13   16.08    2.89
  -4   4  13    3.00    2.35
   4  -4  13    2.76    2.41
   4  -4  13    2.32    2.58
   4  -4 -13    3.10    2.09
  -4   4 -13    7.89    2.37
  -3   5 -13   -0.23    2.09
   3  -5  13    0.04    2.55
   3  -5 -13   -1.27    1.82
  -3   5  13    0.38    2.19
  -2   6 -13   -1.63    2.22
   2  -6  13   -2.12    2.84
  -2   6  13    3.67    2.37
   2  -6 -13    1.40    2.04
   1  -7 -13    9.17    2.45
  -1   7 -13   12.65    2.84
   1  -7  13   15.01    3.53
  -1   7  13    9.50    2.61
   0  -8 -13    4.85    2.18
   0  -8  13    5.36    3.13
   0   8 -13    3.20    2.65
   0   8  13    1.84    2.47
   1   9  13    6.19    2.67
   1   9 -13    7.86    3.02
  -1  -9  13    8.87    3.67
   2  10 -13    5.48    3.02
   2  10  13   10.12    2.75
  -2 -10  13    3.98    3.77
  -3 -11  13    2.28    3.88
   3  11  13    0.73    2.47
   3  11 -13    4.84    3.15
  -4 -12  13   -3.56    3.60
   4  12  13    2.26    2.77
   4  12 -13    0.59    3.03
   5  13 -13    6.88    3.45
  -5 -13  13    2.93    3.89
   5  13  13    2.90    2.84
   6  14  13    0.91    2.82
   6  14 -13    1.92    3.44
  15   7 -14    0.14    3.26
  15   7  14    2.71    2.35
  15   7  14   -1.66    2.56
  14   6 -14   32.60    4.51
  14   6  14   31.26    3.46
  14   6  14   25.20    3.32
  13   5 -14    2.07    3.13
  13   5  14    2.54    2.49
  13   5  14    1.94    2.50
 -13  -5 -14    1.54    2.04
  12   4  14   64.32    4.60
 -12  -4 -14   59.57    4.12
  12   4 -14   60.33    5.07
  12   4  14   57.57    4.39
  11   3  14    2.95    2.31
  11   3  14    2.15    2.51
 -11  -3 -14    0.06    1.93
  11   3 -14    1.51    2.67
 -10  -2 -14   99.54    5.69
  10   2  14  112.35    5.80
 -10  -2  14  109.92    6.71
  10   2  14  104.07    6.15
  10   2 -14  120.22    6.73
   9   1  14    1.47    2.26
  -9  -1  14   -1.90    2.56
   9   1  14   -0.33    2.48
   9   1 -14    0.03    2.39
  -8   0  14  190.95    8.83
   8   0  14  182.97    8.03
   8   0 -14  193.97    8.59
   8   0  14  187.03    8.64
  -7   1  14    7.48    2.74
   7  -1  14    2.74    2.71
   7  -1 -14    0.55    2.29
   7  -1  14    4.08    2.59
   6  -2  14  113.16    6.72
   6  -2  14  120.00    6.38
  -6   2  14  111.33    6.40
   6  -2 -14  114.75    6.27
   5  -3 -14    1.99    2.23
   5  -3  14    4.18    2.96
  -5   3  14    2.42    2.49
  -4   4  14   60.62    4.68
   4  -4 -14   59.97    4.40
   4  -4  14   61.99    5.24
   3  -5 -14    0.63    2.16
   3  -5  14    1.86    2.97
  -3   5  14   -0.14    2.35
   2  -6  14   42.30    4.80
  -2   6  14   39.72    4.00
   2  -6 -14   32.08    3.46
  -2   6 -14   32.00    3.77
  -1   7 -14    1.25    2.48
   1  -7 -14   -0.75    2.32
   1  -7  14   -1.21    2.91
  -1   7  14   -1.43    2.40
   0  -8  14   72.13    5.84
   0   8 -14   59.08    5.35
   0   8  14   54.95    4.52
   1   9  14   -4.64    2.45
   1   9 -14    1.66    3.05
  -1  -9  14   -2.55    3.33
   2  10 -14   53.05    5.20
  -2 -10  14   58.98    5.91
   2  10  14   48.76    4.39
   3  11  14    6.25    3.00
  -3 -11  14    5.37    4.26
   3  11 -14    6.98    3.66
  -4 -12  14   48.91    6.04
   4  12  14   35.82    4.08
   4  12 -14   35.71    4.86
  -5 -13  14    8.98    4.19
   5  13 -14    5.83    3.65
   5  13  14    4.69    3.04
  14   6  15    0.60    2.59
  14   6 -15    1.82    3.43
  14   6  15   -2.96    2.56
  13   5  15    3.11    2.51
  13   5  15   -2.51    2.61
  13   5 -15   -1.12    3.35
  12   4  15    0.38    2.67
  12   4 -15    0.61    2.96
  12   4  15    0.64    2.69
  11   3  15    0.38    2.63
  11   3 -15    0.09    2.94
  11   3  15   -1.03    2.54
  10   2  15   -0.56    2.40
  10   2  15   -1.83    2.50
  10   2 -15   -1.46    2.72
   9   1  15    2.12    2.49
  -9  -1  15    3.09    3.01
   9   1 -15    2.95    2.64
   9   1  15   -2.49    2.49
   8   0 -15    1.35    2.58
   8   0  15   -0.59    2.42
   8   0  15    3.99    2.87
  -8   0  15   -0.43    2.68
   7  -1  15    3.17    2.67
  -7   1  15    2.33    2.75
   7  -1  15   -1.94    2.49
   7  -1 -15    0.11    2.55
   6  -2  15   -3.25    2.59
  -6   2  15    0.27    2.57
   6  -2 -15   -1.68    2.52
   5  -3  15   -1.33    2.72
  -5   3  15    3.68    2.73
   5  -3 -15   -0.73    2.21
   4  -4 -15    1.04    2.38
   4  -4  15    4.39    3.31
  -4   4  15   -1.49    2.53
   3  -5 -15   -0.24    2.37
  -3   5  15   -2.70    2.61
   3  -5  15    0.23    3.09
   2  -6  15    3.80    3.42
   2  -6 -15    1.20    2.57
  -2   6  15    1.18    2.79
   1  -7  15   -1.12    3.36
  -1   7  15    0.67    2.62
   0   8  15    4.40    3.00
   0  -8  15    6.48    3.96
   0   8 -15    3.05    3.31
   1   9 -15    1.36    3.33
   1   9  15    2.23    2.79
  -1  -9  15   -4.11    3.43
  -2 -10  15   -3.70    3.87
   2  10 -15    3.20    3.59
   2  10  15    0.31    2.75
   3  11  15   -2.82    2.63
   3  11 -15   -1.78    3.31
  -3 -11  15   -0.57    3.95
  -4 -12  15   -3.00    3.91
   4  12 -15    2.18    3.56
   4  12  15    0.32    2.73
  13   5  16   49.32    4.65
  13   5  16   42.52    4.14
  13   5 -16   37.49    4.97
  12   4  16   -2.39    2.90
  12   4  16    6.68    3.10
  12   4 -16    3.52    3.43
  11   3  16   33.94    3.92
  11   3  16   43.42    4.49
  11   3 -16   33.82    4.62
  10   2  16    5.85    3.22
  10   2 -16    4.97    3.11
  10   2  16    5.54    2.89
   9   1  16   29.67    4.09
  -9  -1  16   25.54    4.10
   9   1 -16   23.75    3.79
   8   0 -16    5.91    2.95
   8   0  16    6.30    3.27
  -8   0  16    5.98    3.43
   7  -1  16   24.98    3.87
  -7   1  16   21.19    3.85
   7  -1 -16   29.12    3.81
   6  -2 -16    5.76    2.98
  -6   2  16    7.62    3.15
   6  -2  16    8.65    3.60
   5  -3 -16   29.09    3.80
   5  -3  16   39.49    4.84
  -5   3  16   33.38    4.26
  -4   4  16    5.42    3.05
   4  -4  16    4.38    3.64
   4  -4 -16    3.22    2.77
   3  -5  16   68.19    6.02
   3  -5 -16   79.67    5.42
  -3   5  16   60.49    5.25
   2  -6  16    8.14    3.81
  -2   6  16    3.91    3.01
  -1   7  16   31.69    4.16
   1  -7  16   39.66    5.25
   0  -8  16    4.46    3.96
   0   8  16    4.82    3.03
  -1  -9  16   16.74    4.56
   1   9  16    9.43    3.54
   2  10  16    1.59    3.13
  -2 -10  16   -0.82    4.23
   2  10 -16   -4.85    3.02
   3  11  16    8.56    3.27
   3  11 -16   -0.54    3.37
  -3 -11  16    4.84    4.36
  11   3 -17    6.80    3.81
  11   3  17    5.44    3.42
  10   2 -17   -2.83    3.12
  10   2  17   -0.02    3.33
   9   1  17    3.06    3.52
   9   1 -17    2.78    3.16
   8   0 -17   -1.21    2.94
   8   0  17    2.38    3.40
  -8   0  17    1.50    3.28
   7  -1  17    4.98    3.58
  -7   1  17    0.66    3.22
   7  -1 -17   -2.45    2.97
   6  -2  17   -3.51    3.23
   6  -2 -17   -0.37    2.71
  -6   2  17    1.65    3.12
  -5   3  17    3.55    3.38
   5  -3  17    3.31    3.69
   5  -3 -17    2.63    2.91
   4  -4 -17    1.67    2.93
  -4   4  17    0.87    3.16
   4  -4  17    5.71    3.96
  -3   5  17   -0.72    3.07
   3  -5  17    1.24    4.03
  -2   6  17   -0.17    3.14
   2  -6  17    1.72    3.87
   1  -7  17   -3.61    4.01
  -1   7  17   -1.14    3.17
   0  -8  17    2.24    4.44
   0   8  17    0.55    3.26
  -1  -9  17    2.05    4.30
   1   9  17    2.08    3.30
  -8   0  18   15.98    4.32
   8   0  18   16.78    4.23
   8   0 -18   13.62    4.07
   7  -1 -18   15.51    3.69
   7  -1  18    9.09    3.99
  -7   1  18    7.12    3.82
  -6   2  18    6.93    3.70
   6  -2  18   11.71    4.25
   6  -2 -18    9.64    3.44
   5  -3  18    8.68    4.31
  -5   3  18   12.04    3.88
  -4   4  18    5.48    3.63
   4  -4  18    9.24    4.22
   3  -5  18    7.51    4.22
  -3   5  18    3.26    3.42
  -2   6  18   12.78    3.83
   2  -6  18   12.10    4.90
  22  12   0   54.38    4.16
 -22 -12   0   53.79    4.14
 -21 -11   0    1.76    2.04
  21  11   0    1.89    2.23
  20  10   0   87.47    4.91
 -20 -10   0   85.34    4.53
 -19  -9   0    2.58    1.59
  19   9   0    0.62    1.76
 -18  -8   0   76.70    3.74
  18   8   0   87.78    4.39
 -17  -7   0    0.15    1.02
  17   7   0   -2.17    1.41
 -16  -6   0  306.08    9.85
  16   6   0  304.46   10.44
 -15  -5   0    0.74    0.57
  15   5   0    0.25    1.10
 -15  -5   0    0.17    0.60
  14   4   0  637.91   19.82
  13   3   0    0.70    0.69
  12   2   0 1060.72   32.08
  11   1   0    0.64    0.45
 -10   0   0 3960.17  125.21
  10   0   0 4315.94  124.71
   9  -1   0   -0.13    0.39
  -9   1   0    0.13    0.47
   9  -1   0   -0.33    0.40
   9  -1   0    0.59    0.47
   8  -2   0 4000.02  121.70
  -8   2   0 3828.36  121.92
   8  -2   0 4019.23  119.96
   8  -2   0 4076.22  121.10
  -8   2   0 4061.80  120.96
   8  -2   0 4010.11  120.38
   7  -3   0   -0.96    0.52
   7  -3   0   -0.78    0.50
  -7   3   0    0.14    0.55
  -7   3   0   -0.44    0.50
   7  -3   0   -0.27    0.55
  -6   4   0  524.25   16.09
   6  -4   0  523.69   15.99
   6  -4   0  507.81   15.88
   6  -4   0  502.78   16.10
  -6   4   0  501.85   16.13
   5  -5   0   -0.39    0.65
   5  -5   0   -0.43    0.70
  -5   5   0   -0.84    0.69
   5  -5   0   -1.23    0.59
  -5   5   0   -0.01    0.71
   4  -6   0  822.63   26.01
   4  -6   0  838.45   26.10
   4  -6   0  871.37   26.38
  -4   6   0  829.63   26.32
  -4   6   0  856.45   26.38
   3  -7   0   -0.26    0.79
   3  -7   0   -0.67    0.77
   3  -7   0    1.37    0.86
  -3   7   0   -0.08    0.82
  -3   7   0   -0.59    0.88
  -2   8   0  799.73   26.14
  -2   8   0  836.42   25.90
   2  -8   0  829.77   25.88
   2  -8   0  835.85   26.11
  -2   8   0  851.66   26.17
   2  -8   0  818.65   25.91
  -1   9   0    0.57    1.08
  -1   9   0    0.96    1.15
   1  -9   0    0.45    1.03
   1  -9   0   -0.31    0.40
   1  -9   0    0.81    1.03
  -1   9   0   -1.22    0.96
   0  10   0  873.52   28.53
   0 -10   0  883.52   28.19
   0  10   0  928.05   28.34
   1  11   0    0.58    1.52
  -1 -11   0    0.88    1.16
   1  11   0    0.31    1.35
   2  12   0  744.85   24.93
   2  12   0  780.20   24.80
  -2 -12   0  755.94   24.71
   3  13   0    2.52    1.95
  -3 -13   0   -0.89    1.47
   4  14   0  109.54    5.77
   5  15   0   -0.38    2.21
   6  16   0    3.78    2.60
   7  17   0    0.61    2.64
   8  18   0   12.16    3.36
   9  19   0    2.71    3.07
 -22 -12   1    1.89    2.41
  22  12  -1    1.81    2.58
 -22 -12  -1    0.58    2.12
  22  12   1   -2.97    2.17
  21  11   1    5.32    2.28
 -21 -11   1    5.77    2.31
  21  11  -1    2.19    2.51
 -21 -11  -1    4.00    2.03
  20  10   1   -0.29    1.84
 -20 -10  -1   -0.72    1.63
 -20 -10   1    2.19    1.86
  20  10  -1   -3.60    2.03
 -19  -9   1    1.67    1.66
  19   9   1   -1.19    1.61
  19   9  -1   -2.31    1.81
 -19  -9  -1   -1.02    1.33
  18   8   1   -1.88    1.39
  18   8  -1    1.72    1.76
 -18  -8  -1    1.31    1.20
 -18  -8   1    0.32    1.34
 -17  -7  -1    4.53    1.08
 -17  -7   1    5.00    1.35
  17   7  -1    5.82    1.75
  17   7   1    3.22    1.39
 -16  -6   1    0.53    1.03
  16   6   1    1.04    1.21
  16   6  -1   -0.06    1.35
 -16  -6  -1    1.58    0.75
  15   5  -1   10.18    1.55
 -15  -5   1    9.10    1.01
 -15  -5   1   10.45    1.16
  15   5   1    9.84    1.33
  14   4   1    5.98    1.07
 -14  -4   1    6.42    0.72
 -14  -4   1    7.16    0.80
  14   4  -1    8.70    1.23
  13   3   1   25.42    1.43
  13   3  -1   26.15    1.63
  13   3  -1   25.16    1.13
 -12  -2   1   23.66    1.51
  12   2  -1   21.65    1.03
  12   2  -1   21.64    1.35
  12   2   1   19.62    0.97
  12   2  -1   19.93    1.07
  11   1  -1   10.27    0.68
  11   1  -1    8.66    0.79
  11   1  -1    7.61    0.80
 -11  -1   1    9.59    0.90
  10   0  -1    0.13    0.51
 -10   0   1    0.42    0.56
  10   0  -1    0.46    0.54
  10   0   1    0.63    0.33
  10   0  -1    1.11    0.50
  -9   1   1    0.38    0.53
   9  -1   1   -0.08    0.40
  -9   1   1    0.73    0.37
   9  -1  -1    0.31    0.50
   9  -1  -1    0.60    0.53
  -9   1  -1    0.24    0.41
   9  -1  -1    0.38    0.49
   9  -1   1   -0.78    0.40
  -9   1   1    0.26    0.38
  -8   2   1   11.86    0.92
   8  -2  -1    9.80    0.84
   8  -2  -1    8.67    0.82
   8  -2   1    7.83    0.79
  -8   2  -1    8.47    0.73
   8  -2   1   10.70    0.89
   8  -2   1    8.73    0.74
  -8   2   1    8.28    0.74
   8  -2  -1    9.32    0.83
   8  -2  -1    9.20    0.81
  -7   3  -1    2.66    0.61
   7  -3  -1    2.10    0.63
   7  -3   1    2.11    0.60
   7  -3  -1    3.79    0.70
  -7   3  -1    1.66    0.57
  -7   3   1    2.38    0.62
   7  -3   1    2.34    0.67
   7  -3   1    2.02    0.66
   7  -3  -1    1.64    0.60
  -7   3   1    2.22    0.63
   6  -4   1  161.94    5.55
   6  -4  -1  169.76    5.70
  -6   4   1  168.84    5.66
  -6   4  -1  156.10    5.72
   6  -4  -1  167.14    5.58
  -6   4   1  159.83    5.63
  -6   4  -1  161.96    5.68
   6  -4   1  165.74    5.70
   6  -4  -1  164.02    5.59
   5  -5   1   22.82    1.58
  -5   5  -1   20.86    1.56
   5  -5   1   21.12    1.54
   5  -5  -1   18.96    1.46
  -5   5  -1   19.29    1.45
   5  -5  -1   23.00    1.58
   5  -5   1   22.24    1.60
  -5   5   1   21.82    1.65
  -5   5   1   20.33    1.51
   5  -5  -1   21.49    1.50
   4  -6  -1   18.79    1.44
  -4   6   1   16.33    1.39
  -4   6   1   14.70    1.37
   4  -6   1   15.36    1.32
   4  -6   1   13.92    1.40
  -4   6  -1   13.55    1.40
   4  -6   1   14.53    1.45
  -4   6   1   15.66    1.31
   4  -6  -1   13.06    1.24
  -4   6  -1   19.80    1.59
   4  -6  -1   15.29    1.32
   3  -7   1    0.65    0.88
   3  -7  -1    1.69    0.84
  -3   7   1   -0.09    0.78
  -3   7  -1   -0.83    0.87
   3  -7   1   -0.27    0.81
  -3   7  -1    0.80    0.97
   3  -7  -1    2.22    0.91
  -3   7   1    1.05    0.91
   3  -7  -1    1.02    0.87
  -3   7   1    0.13    0.79
  -3   7   1    1.46    0.83
  -2   8   1    0.75    1.01
  -2   8  -1   -0.45    1.01
  -2   8   1    1.21    0.95
   2  -8   1   -1.88    0.85
  -2   8   1    0.30    0.53
  -2   8  -1    0.82    1.00
  -2   8  -1    0.72    0.90
   2  -8   1   -0.59    0.88
   2  -8  -1    0.56    0.85
   2  -8  -1    1.63    0.95
   2  -8  -1    0.02    0.81
  -2   8   1   -0.10    0.87
   2  -8   1    0.11    0.91
  -1   9  -1    0.77    1.03
   1  -9  -1    0.37    0.75
   1  -9  -1    1.54    1.05
  -1   9   1    0.22    1.08
   1  -9   1    2.27    1.20
  -1   9   1    1.57    1.03
  -1   9   1    1.25    1.22
   1  -9   1    0.15    1.10
   1  -9   1   -0.06    0.59
  -1   9  -1    0.46    1.15
  -1   9  -1    1.69    1.27
  -1   9   1    0.18    1.07
   0  10   1   -0.92    1.27
   0  10  -1    0.59    1.38
   0 -10  -1    0.64    1.15
   0 -10   1   -0.94    1.06
   0  10   1    1.48    1.28
   0 -10   1    0.57    1.12
   0  10   1   -0.91    1.21
   0 -10  -1   -0.21    0.37
   0  10  -1   -0.08    1.11
   1  11   1   -0.09    1.47
   1  11  -1   -1.60    1.21
   1  11  -1    0.76    1.55
  -1 -11   1   -0.13    1.34
  -1 -11  -1   -0.25    1.25
  -1 -11   1   -0.59    0.50
   1  11   1   -1.57    1.18
   2  12   1   -0.87    1.57
  -2 -12   1   -0.99    1.28
  -2 -12  -1   -0.39    1.37
   2  12   1    0.20    1.50
   2  12  -1   -1.05    1.46
   2  12  -1    2.05    1.72
   3  13   1   29.25    2.88
  -3 -13  -1   37.09    2.93
   3  13  -1   32.61    3.27
   4  14  -1   -3.01    1.89
   4  14   1   -0.16    1.85
   5  15   1    6.42    2.41
   5  15  -1    7.75    2.70
   6  16   1    2.34    2.57
   6  16  -1   -0.37    2.34
   7  17  -1    7.83    3.11
   7  17   1    4.46    2.79
   8  18  -1   11.45    3.35
   8  18   1   10.24    3.17
   9  19   1    5.78    3.14
   9  19  -1    6.15    3.48
 -22 -12  -2    2.27    2.15
  22  12   2    1.80    2.13
 -22 -12   2    1.00    2.56
  22  12  -2   -0.72    2.47
 -21 -11  -2   50.76    3.78
 -21 -11   2   63.03    4.47
  21  11  -2   62.37    4.62
  21  11   2   56.92    3.94
 -20 -10   2    2.84    2.13
  20  10  -2    3.81    2.45
  20  10   2    3.20    1.83
 -20 -10  -2    5.53    1.75
 -19  -9  -2   99.06    4.31
  19   9   2  103.16    4.63
  19   9  -2   95.81    3.72
  19   9  -2  103.12    5.40
 -19  -9   2   96.66    5.08
  18   8  -2    7.80    2.13
  18   8  -2    6.49    1.17
 -18  -8  -2    6.03    1.24
  18   8  -2    6.29    1.20
 -18  -8   2    7.69    1.86
  18   8   2    8.09    1.59
  17   7  -2  211.02    7.96
 -17  -7  -2  196.62    6.73
  17   7  -2  192.98    6.85
 -17  -7   2  203.86    7.64
  17   7  -2  214.16    6.90
  17   7   2  203.25    7.17
  16   6  -2   27.64    2.41
  16   6   2   26.56    1.91
  16   6  -2   25.51    1.78
 -16  -6   2   24.85    2.09
  16   6  -2   23.27    1.82
  15   5  -2  612.09   19.66
  15   5  -2  596.83   19.35
 -15  -5   2  619.60   19.67
  15   5   2  638.80   19.22
  15   5  -2  632.75   19.26
  14   4   2   23.74    1.46
 -14  -4   2   22.14    1.53
  14   4  -2   27.32    1.64
 -14  -4   2   27.17    2.01
 -14  -4   2   22.83    1.76
  14   4  -2   23.74    1.80
  14   4  -2   24.74    1.74
  13   3  -2  681.59   19.95
  13   3   2  627.32   19.75
  13   3  -2  608.50   20.15
 -13  -3   2  654.06   20.38
  13   3  -2  657.84   20.01
 -13  -3   2  634.93   20.10
 -13  -3   2  650.64   19.84
 -12  -2   2   54.19    2.61
  12   2  -2   53.68    2.57
 -12  -2   2   55.98    2.15
 -12  -2   2   51.37    2.39
  12   2  -2   61.34    2.33
  12   2  -2   57.75    2.48
  11   1  -2  985.15   29.60
 -11  -1   2  959.49   29.87
 -11  -1   2  973.53   29.93
  11   1  -2  998.92   29.79
  11   1  -2  958.19   29.95
 -11  -1   2  968.79   29.64
  10   0  -2  133.24    4.74
  10   0  -2  141.66    4.70
 -10   0   2  141.84    4.84
 -10   0   2  137.25    4.72
  10   0  -2  141.32    4.71
 -10   0   2  132.66    4.54
  -9   1  -2 2458.56   72.61
   9  -1  -2 2459.93   72.56
  -9   1   2 2424.42   72.60
   9  -1  -2 2361.83   72.60
   9  -1   2 2408.55   72.18
   9  -1  -2 2327.70   71.89
  -9   1   2 2334.92   72.38
   8  -2   2   64.04    2.39
   8  -2   2   65.12    2.47
  -8   2  -2   64.02    2.51
  -8   2   2   64.56    2.62
  -8   2   2   60.52    2.45
   8  -2  -2   58.70    2.52
   8  -2  -2   62.75    2.55
   7  -3  -2 1703.03   50.72
   7  -3  -2 1559.66   50.65
   7  -3  -2 1690.58   50.24
  -7   3  -2 1687.67   50.75
   7  -3   2 1643.00   50.84
  -7   3   2 1689.93   50.72
  -7   3  -2 1644.57   50.50
   7  -3  -2 1688.93   50.24
  -7   3   2 1689.83   50.58
   7  -3   2 1646.49   50.21
   6  -4  -2  116.35    4.09
  -6   4   2  108.12    4.08
   6  -4  -2  108.02    4.05
   6  -4   2  106.00    3.99
   6  -4  -2  104.33    3.97
  -6   4  -2  110.11    4.16
  -6   4   2  110.09    4.01
  -6   4  -2  104.64    4.05
   6  -4  -2  105.29    3.96
  -5   5   2 2882.51   87.80
   5  -5  -2 2895.76   87.20
   5  -5   2 2942.13   88.31
  -5   5  -2 2882.83   88.21
  -5   5   2 2936.15   88.04
  -5   5  -2 2913.57   88.09
   5  -5  -2 2829.28   87.15
   5  -5   2 2836.91   87.29
   5  -5  -2 3005.37   88.03
  -4   6  -2  233.21    8.81
   4  -6  -2  252.45    8.54
  -4   6   2  256.58    8.63
  -4   6  -2  254.17    8.88
   4  -6  -2  268.29    8.70
   4  -6   2  250.57    8.66
   4  -6  -2  248.29    8.50
   4  -6   2  272.84    9.04
  -4   6   2  258.44    8.67
  -4   6   2  257.20    8.59
   3  -7   2 1640.62   50.26
  -3   7   2 1640.26   49.91
  -3   7   2 1630.93   50.43
   3  -7  -2 1642.68   49.93
  -3   7  -2 1634.88   50.73
  -3   7   2 1671.89   50.30
  -3   7  -2 1657.54   50.66
   3  -7  -2 1638.60   49.94
   3  -7  -2 1676.98   50.29
   3  -7   2 1597.38   50.10
  -2   8  -2   31.89    2.41
   2  -8   2   28.93    2.30
   2  -8   2   31.33    2.30
  -2   8  -2   38.55    2.73
  -2   8   2   32.34    2.17
  -2   8   2   31.82    2.30
   2  -8   2   35.23    2.50
   2  -8  -2   31.93    2.17
  -2   8   2   27.73    2.07
  -2   8   2   31.34    2.12
   2  -8  -2   30.79    2.19
  -1   9  -2  550.50   17.70
  -1   9   2  515.28   17.33
   1  -9   2  535.98   17.79
  -1   9   2  544.02   17.36
  -1   9  -2  550.39   17.77
  -1   9   2  539.86   17.58
  -1   9  -2  513.21   17.81
   1  -9   2  539.69   17.67
  -1   9   2  555.27   17.45
   1  -9  -2  530.47   17.30
   0 -10   2    6.62    1.44
   0  10  -2    7.92    1.81
   0  10   2   10.72    1.73
   0  10   2   11.98    1.66
   0 -10  -2    3.63    1.05
   0 -10  -2   11.82    1.55
   0  10  -2   10.46    1.69
   0  10  -2   10.54    1.79
   0 -10   2   12.13    1.77
   0  10   2    9.96    1.60
  -1 -11   2  444.93   15.71
  -1 -11  -2  469.47   15.53
   1  11   2  457.11   15.70
   1  11  -2  474.55   15.93
   1  11   2  458.98   15.55
   1  11   2  489.97   15.62
   1  11  -2  446.04   15.97
   2  12   2   22.60    2.56
  -2 -12  -2   23.98    2.40
   2  12   2   26.65    2.69
   2  12   2   25.39    2.61
   2  12  -2   24.69    2.75
   2  12  -2   25.44    2.65
  -3 -13  -2  353.39   12.41
   3  13   2  334.05   12.53
   3  13  -2  342.87   12.92
   3  13   2  356.26   12.53
   4  14  -2   10.58    2.50
   4  14   2    7.35    2.19
   5  15  -2   89.15    5.61
   5  15   2   98.59    5.59
   6  16   2    3.33    2.50
   6  16  -2    4.62    2.81
   7  17  -2   55.30    4.98
   7  17   2   57.98    4.58
   8  18   2   -0.05    2.69
   8  18  -2   -0.75    2.94
   9  19  -2   11.75    3.51
   9  19   2   15.74    3.55
  22  12   3    0.91    2.10
 -22 -12   3    3.48    2.59
 -22 -12  -3   -0.78    1.94
  22  12  -3   -1.62    2.65
  21  11   3    6.86    2.13
 -21 -11   3    7.98    2.65
  21  11  -3    8.63    1.49
  21  11  -3   10.03    2.94
 -21 -11  -3    8.66    2.06
 -20 -10  -3    0.75    1.58
 -20 -10   3    1.89    2.12
  20  10   3    2.39    1.72
  20  10  -3    1.74    1.40
  20  10  -3    2.38    2.36
  19   9  -3   17.13    2.77
  19   9   3   12.94    1.81
 -19  -9   3    8.97    2.36
 -19  -9  -3   13.50    1.69
  19   9  -3   10.83    1.68
  18   8  -3    4.21    1.44
 -18  -8  -3    2.50    1.10
  18   8  -3    1.42    1.96
 -18  -8   3    5.52    1.97
  18   8   3    4.76    1.39
 -17  -7  -3    2.59    0.89
 -17  -7   3    5.95    1.75
  17   7   3    4.64    1.25
  17   7  -3    3.86    1.32
  17   7  -3    5.04    2.00
  17   7  -3    5.60    1.46
  16   6   3    1.58    1.01
  16   6  -3    0.61    1.12
  16   6  -3   -0.40    1.25
 -16  -6   3    0.30    1.46
  16   6  -3   -0.16    1.50
  15   5   3   16.42    1.28
  15   5  -3   21.33    1.63
  15   5  -3   21.06    2.00
 -15  -5   3   18.26    1.93
  15   5   3   18.11    1.44
  15   5  -3   16.45    1.80
  14   4   3   18.73    1.25
 -14  -4   3   20.52    1.93
 -14  -4   3   20.15    1.83
  14   4  -3   18.07    1.50
  14   4  -3   19.43    1.74
  14   4   3   17.89    1.33
  14   4  -3   17.75    1.79
 -14  -4   3   16.94    1.45
  13   3   3   13.85    0.98
  13   3  -3   15.85    1.47
  13   3  -3   18.33    1.69
  13   3   3   15.31    0.96
  13   3  -3   16.38    1.36
 -13  -3   3   16.84    1.59
 -13  -3   3   13.25    1.49
 -13  -3   3   16.97    1.26
  12   2  -3    4.60    0.92
  12   2  -3    5.53    1.15
  12   2  -3    4.51    1.01
 -12  -2   3    4.22    0.82
 -12  -2   3    5.07    1.09
 -12  -2   3    6.46    1.13
 -11  -1   3    7.45    0.86
  11   1  -3    7.84    0.96
 -11  -1   3    6.70    1.03
  11   1  -3    6.71    0.98
 -11  -1   3    6.67    1.06
  11   1  -3    7.57    1.08
  10   0  -3    0.15    0.75
  10   0   3   -0.24    0.53
 -10   0   3   -0.22    0.70
 -10   0   3    1.11    0.65
  10   0  -3    0.68    0.72
  10   0  -3   -0.79    0.66
  -9   1   3   66.79    2.88
   9  -1  -3   71.48    2.79
  -9   1   3   66.25    2.69
  -9   1  -3   68.59    2.71
   9  -1  -3   66.08    2.83
   9  -1   3   68.62    2.63
   8  -2  -3   28.86    1.69
   8  -2   3   27.91    1.43
   8  -2  -3   26.04    1.59
  -8   2  -3   28.30    1.75
  -8   2   3   26.06    1.51
  -8   2   3   24.55    1.68
   8  -2   3   28.84    1.58
  -7   3  -3  199.48    6.96
   7  -3  -3  201.31    6.74
   7  -3  -3  198.71    6.82
  -7   3   3  204.63    6.88
   7  -3   3  200.98    6.85
   7  -3   3  198.27    6.77
  -7   3   3  200.15    6.76
   7  -3  -3  212.24    6.89
  -7   3  -3  193.47    6.52
   7  -3  -3  198.98    6.74
   6  -4  -3    0.40    0.67
   6  -4  -3   -1.26    0.67
   6  -4  -3   -0.91    0.67
   6  -4   3   -0.22    0.72
  -6   4  -3   -0.01    0.67
   6  -4   3    0.34    0.42
  -6   4  -3    0.77    0.88
  -6   4   3   -0.47    0.65
   6  -4  -3   -1.22    0.62
  -6   4   3   -0.29    0.72
   5  -5   3   61.45    2.95
   5  -5  -3   66.01    2.99
  -5   5   3   64.77    2.92
   5  -5  -3   69.85    2.93
  -5   5  -3   62.61    3.03
   5  -5  -3   58.80    2.75
  -5   5  -3   60.53    3.11
  -5   5   3   65.65    2.86
   5  -5   3   62.55    3.25
  -5   5   3   58.64    2.76
   5  -5  -3   62.60    2.80
  -4   6   3    7.73    1.17
   4  -6  -3    6.94    1.08
  -4   6   3   10.45    1.22
   4  -6  -3    6.89    1.07
   4  -6   3    5.04    1.17
  -4   6  -3    7.36    1.37
   4  -6   3   10.67    1.49
  -4   6  -3    7.82    1.35
  -4   6   3    5.47    1.12
  -3   7  -3   70.93    3.61
   3  -7  -3   65.23    3.11
  -3   7   3   73.45    3.22
  -3   7   3   71.12    3.27
   3  -7  -3   70.75    3.15
  -3   7   3   69.27    3.29
   3  -7   3   72.34    3.59
   3  -7  -3   67.19    3.17
  -3   7  -3   62.05    3.50
  -2   8   3   73.24    3.40
  -2   8   3   70.90    3.45
  -2   8  -3   69.94    3.78
   2  -8   3   74.96    3.81
   2  -8  -3   76.18    3.43
   2  -8  -3   73.08    3.48
  -2   8   3   63.79    3.31
  -2   8   3   65.17    3.46
  -2   8  -3   81.30    3.85
  -1   9   3  192.42    7.20
   1  -9   3  196.78    7.60
  -1   9  -3  207.10    7.69
   1  -9   3  200.11    7.58
  -1   9  -3  182.65    7.60
  -1   9   3  181.61    7.19
  -1   9   3  191.36    7.10
   1  -9  -3  190.66    7.06
   1  -9   3  193.59    7.55
  -1   9  -3  199.33    7.54
   0  10  -3   12.88    1.85
   0  10   3   13.80    1.73
   0  10  -3   10.66    1.86
   0  10  -3    8.27    1.97
   0 -10  -3   13.80    1.66
   0 -10   3   14.89    1.96
   0  10   3   13.45    1.79
   0 -10  -3   10.40    1.54
   0  10   3   10.12    1.74
   1  11  -3    0.01    1.63
   1  11   3    2.97    1.52
   1  11  -3    4.15    1.86
  -1 -11  -3    2.31    1.29
  -1 -11   3    2.91    1.45
   1  11   3    4.04    1.48
   1  11   3    3.80    1.51
  -1 -11   3    2.88    1.65
   2  12  -3   -0.45    1.77
   2  12   3    2.32    1.71
   2  12   3    0.70    1.51
  -2 -12   3    0.96    0.83
  -2 -12  -3    2.88    1.41
   2  12   3    2.29    1.56
  -3 -13  -3    9.24    1.87
[truncated: 416,660 more chars]
