# Supplementary material for: Crystal structure of bis­(4-acetyl­anilinium) tetra­chlorido­mercurate(II)
Source: Acta Crystallogr E Crystallogr Commun. 2015 Nov 28;71(Pt 12):m236–7. doi: 10.1107/S2056989015022355 (PMC4719851; doi:10.1107/S2056989015022355)
Supplement: Supplementary file 2 [file e-71-0m236-Isup2.hkl]

data_I                                                                          
_shelx_title ' shelxl    Cmca'                                                  
_shelx_refln_list_code          4                                               
_shelx_F_calc_maximum     1187.22                                               
_exptl_crystal_F_000      2352.00                                               
_reflns_d_resolution_high  0.7240                                               
                                                                                
loop_                                                                           
 _space_group_symop_operation_xyz                                               
 'x, y, z'                                                                      
 '-x, -y+1/2, z+1/2'                                                            
 'x, -y, -z'                                                                    
 '-x, y+1/2, -z+1/2'                                                            
 'x+1/2, y+1/2, z'                                                              
 '-x+1/2, -y+1, z+1/2'                                                          
 'x+1/2, -y+1/2, -z'                                                            
 '-x+1/2, y+1, -z+1/2'                                                          
 '-x, -y, -z'                                                                   
 'x, y-1/2, -z-1/2'                                                             
 '-x, y, z'                                                                     
 'x, -y-1/2, z-1/2'                                                             
 '-x+1/2, -y+1/2, -z'                                                           
 'x+1/2, y, -z-1/2'                                                             
 '-x+1/2, y+1/2, z'                                                             
 'x+1/2, -y, z-1/2'                                                             
                                                                                
_cell_length_a    19.9231                                                       
_cell_length_b    15.3515                                                       
_cell_length_c    13.7587                                                       
_cell_angle_alpha  90.000                                                       
_cell_angle_beta   90.000                                                       
_cell_angle_gamma  90.000                                                       
                                                                                
_shelx_F_squared_multiplier     1.000                                           
                                                                                
loop_                                                                           
 _refln_index_h                                                                 
 _refln_index_k                                                                 
 _refln_index_l                                                                 
 _refln_F_squared_calc                                                          
 _refln_F_squared_meas                                                          
 _refln_F_squared_sigma                                                         
 _refln_observed_status                                                         
   4   0   0     264097.88     254876.44      7689.63 o                         
   6   0   0     465863.41     416936.22     11595.97 o                         
   8   0   0     450945.66     395115.44     22909.71 o                         
  10   0   0     606205.88     527768.75     22641.78 o                         
  12   0   0     209262.38     208329.59      6269.97 o                         
  14   0   0      76219.26      76866.35      2349.65 o                         
  16   0   0     114937.65     112660.95      3423.92 o                         
  18   0   0     128359.33     125771.86      2705.03 o                         
  20   0   0      73320.12      72704.95      1595.30 o                         
  22   0   0      28399.98      27786.37       875.92 o                         
  24   0   0      23001.35      23568.61       470.55 o                         
  26   0   0      11484.93      10966.06       270.14 o                         
   0   2   0     433798.56     374311.16      5088.82 o                         
   2   2   0     637837.06     543972.75      3997.31 o                         
   4   2   0     270360.91     260569.78      2633.03 o                         
   6   2   0     258870.22     249520.70      2390.88 o                         
   8   2   0     546175.56     499709.72      5023.61 o                         
  10   2   0     185464.59     173291.78      1858.48 o                         
  12   2   0     137366.27     136409.58      2073.62 o                         
  14   2   0      78953.00      76734.41       988.21 o                         
  16   2   0     147796.41     141473.02      2453.91 o                         
  18   2   0      52109.13      51380.79       813.36 o                         
  20   2   0      50033.77      49268.40       788.42 o                         
  22   2   0      25209.42      24261.77       381.10 o                         
  24   2   0      17049.01      16262.82       232.64 o                         
  26   2   0      15339.13      15123.35       304.49 o                         
   0   4   0     203465.62     190928.88      2586.50 o                         
   2   4   0     173002.84     174482.91      1324.91 o                         
   4   4   0     119638.07     125533.63      1278.86 o                         
   6   4   0      65920.06      65535.25       648.23 o                         
   8   4   0     204326.27     210345.98      2129.21 o                         
  10   4   0      58509.07      59914.73       596.10 o                         
  12   4   0      65224.33      63803.36       761.46 o                         
  14   4   0      81015.96      82889.05      1052.90 o                         
  16   4   0      35914.08      37173.89       502.78 o                         
  18   4   0      34599.86      32922.43       498.63 o                         
  20   4   0      13404.27      14643.31       300.78 o                         
  22   4   0      21289.55      20215.65       335.48 o                         
  24   4   0      15871.33      15475.03       256.45 o                         
  26   4   0       4743.88       4311.82       148.10 o                         
   0   6   0      11769.30      11305.20       205.19 o                         
   2   6   0      75954.82      76132.44       664.35 o                         
   4   6   0     110592.88     106877.25      1107.82 o                         
   6   6   0     172874.27     171621.67      1858.54 o                         
   8   6   0      41051.87      40839.36       450.58 o                         
  10   6   0       9563.30       9866.79       151.79 o                         
  12   6   0      39370.86      39260.77       412.55 o                         
  14   6   0      80717.54      78114.23       779.57 o                         
  16   6   0      39568.31      38847.20       499.02 o                         
  18   6   0       7733.24       7637.47       154.79 o                         
  20   6   0       6318.07       5932.69       146.47 o                         
  22   6   0      14265.07      13884.10       277.77 o                         
  24   6   0      13676.13      12668.45       283.71 o                         
  26   6   0       7407.52       7353.93       209.47 o                         
   0   8   0      94115.56      96602.83      1521.32 o                         
   2   8   0     103271.16     105871.44      1051.74 o                         
   4   8   0     116437.62     115604.45      1281.08 o                         
   6   8   0     126414.92     126942.67      1322.59 o                         
   8   8   0      42811.20      45219.70       539.16 o                         
  10   8   0      80246.32      80745.62       865.50 o                         
  12   8   0      33329.91      33157.08       508.77 o                         
  14   8   0      77119.55      75624.50       860.54 o                         
  16   8   0      27344.29      26882.14       411.93 o                         
  18   8   0      10816.81      10281.78       217.83 o                         
  20   8   0      16403.00      16162.61       386.98 o                         
  22   8   0      16351.25      16745.48       301.47 o                         
  24   8   0      11138.08      11206.52       279.59 o                         
   0  10   0     110376.31     114008.98      2083.53 o                         
   2  10   0     142274.23     141114.81      1564.16 o                         
   4  10   0     104507.19     104365.35      1179.02 o                         
   6  10   0     101416.98      99387.71      1128.22 o                         
   8  10   0      93528.99      94120.07      1073.78 o                         
  10  10   0      73072.17      72623.23       994.12 o                         
  12  10   0      47116.02      47043.38       726.87 o                         
  14  10   0      56736.61      56028.12       778.50 o                         
  16  10   0      25159.76      25805.22       381.15 o                         
  18  10   0      30069.39      29097.44       417.07 o                         
  20  10   0      11765.70      11149.43       255.73 o                         
  22  10   0      16074.13      17689.50       338.23 o                         
  24  10   0       6945.45       7156.89       254.82 o                         
   0  12   0     112054.95     112015.77      2231.80 o                         
   2  12   0      96304.28      95525.64      1561.72 o                         
   4  12   0      21041.83      21518.03       404.00 o                         
   6  12   0      54534.93      54236.12       842.48 o                         
   8  12   0      62873.75      65221.86       991.90 o                         
  10  12   0      60553.38      61518.56      1026.66 o                         
  12  12   0      42972.85      41411.07      1078.61 o                         
  14  12   0       9673.36      10224.72       291.94 o                         
  16  12   0      17457.21      17950.96       365.97 o                         
  18  12   0      21381.43      22067.86       419.20 o                         
  20  12   0      14060.96      14022.52       375.27 o                         
  22  12   0       7274.07       7234.59       274.95 o                         
   0  14   0      52405.96      51296.43      1871.06 o                         
   2  14   0       9603.78       9735.48       689.24 o                         
   4  14   0      13602.11      13616.17       517.96 o                         
   6  14   0      16510.21      14893.94       551.77 o                         
   8  14   0      14733.95      15387.47       718.51 o                         
  10  14   0      20999.03      20628.50       685.75 o                         
  12  14   0       7725.15       7870.46       489.44 o                         
  14  14   0       2655.48       2655.20       214.64 o                         
  16  14   0      10356.86      11277.33       339.82 o                         
  18  14   0       7321.91       8255.66       435.02 o                         
  20  14   0       2812.14       2521.77       168.38 o                         
   0  16   0       2698.54       2630.94       412.40 o                         
   2  16   0       4653.18       4788.85       449.95 o                         
   4  16   0       4622.20       4075.98       332.49 o                         
   6  16   0        552.75        600.52       240.47 o                         
   8  16   0       8073.94       7741.79       428.18 o                         
  10  16   0       2380.21       2263.10       403.49 o                         
  12  16   0       1332.12       1103.55       364.03 o                         
  14  16   0       1643.55       1862.15       386.94 o                         
  16  16   0       2639.55       2419.20       486.22 o                         
  18  16   0        660.66        530.52       247.60 o                         
   0  18   0       1730.49       1145.55       425.13 o                         
   2  18   0        545.72        542.30       279.57 o                         
   4  18   0       5709.29       5313.13       419.06 o                         
   6  18   0       2690.72       2419.00       341.95 o                         
   8  18   0       2064.82       1547.76       427.67 o                         
  10  18   0        140.56       -173.11       353.85 o                         
  12  18   0       2023.99       2418.38       467.13 o                         
  14  18   0       2634.43       2812.96       484.95 o                         
   0  20   0        632.72        260.93       422.58 o                         
   2  20   0       2609.05       3610.26       936.80 o                         
   4  20   0       5454.43       5835.46       480.16 o                         
   6  20   0        999.63        570.23       422.58 o                         
   8  20   0       2332.56       2165.09       525.68 o                         
   1   1   1       1925.24       1039.33        33.66 o                         
   3   1   1       1208.70        901.10        13.21 o                         
   5   1   1      13004.34      13097.97       112.24 o                         
   7   1   1       1225.96       1555.20        26.48 o                         
   9   1   1          0.88         14.97        15.65 o                         
  11   1   1       1424.46       1172.63        28.32 o                         
  13   1   1        590.50        573.53        27.17 o                         
  15   1   1        669.25        605.40        42.03 o                         
  17   1   1          6.58         -0.39        36.17 o                         
  19   1   1        259.61        288.37        38.53 o                         
  21   1   1        236.58        283.73        46.24 o                         
  23   1   1        236.30        297.26        51.45 o                         
  25   1   1          7.04         34.84        54.63 o                         
  27   1   1          0.61        -14.14        63.65 o                         
   0   2   1       8188.13       7661.65        92.31 o                         
   2   2   1       2412.06       2533.32        22.39 o                         
   4   2   1      61929.26      66191.30       467.06 o                         
   6   2   1      16016.70      17094.88       141.15 o                         
   8   2   1       1066.74       1197.20        31.88 o                         
  10   2   1       2174.58       2300.38        36.73 o                         
  12   2   1       2914.76       2681.76        41.20 o                         
  14   2   1      12118.09      11836.13       163.05 o                         
  16   2   1        520.86        484.06        38.39 o                         
  18   2   1         30.87         15.54        34.40 o                         
  20   2   1          0.67         16.16        40.66 o                         
  22   2   1        313.82        357.64        52.60 o                         
  24   2   1       2142.47       2132.71        72.31 o                         
  26   2   1          4.32         41.88        61.82 o                         
   1   3   1      14679.38      13976.47        90.03 o                         
   3   3   1      26639.49      28961.83       186.91 o                         
   5   3   1      61554.36      65744.05       508.92 o                         
   7   3   1        125.29        315.41        15.98 o                         
   9   3   1        936.60        850.14        22.73 o                         
  11   3   1       1034.79       1367.30        31.24 o                         
  13   3   1       3260.48       3214.49        57.43 o                         
  15   3   1      12017.30      11563.15       135.66 o                         
  17   3   1       2009.90       1951.00        50.05 o                         
  19   3   1          8.46         23.71        41.40 o                         
  21   3   1         16.06        -29.01        50.06 o                         
  23   3   1        361.67        197.79        60.23 o                         
  25   3   1        702.00        662.83        66.34 o                         
  27   3   1        167.65        170.86        58.61 o                         
   0   4   1         10.00         45.92        13.02 o                         
   2   4   1        208.08        195.39        13.07 o                         
   4   4   1      29020.83      29801.26       218.86 o                         
   6   4   1      19624.20      20604.91       165.76 o                         
   8   4   1       2310.61       2284.86        44.65 o                         
  10   4   1       1847.80       2079.61        34.17 o                         
  12   4   1       6458.59       6362.77        68.68 o                         
  14   4   1       1011.62        939.20        39.94 o                         
  16   4   1       6094.22       5742.16        80.54 o                         
  18   4   1       2856.89       3046.04        70.44 o                         
  20   4   1         12.89         24.76        46.78 o                         
  22   4   1       1234.94       1206.26        70.95 o                         
  24   4   1        817.62        797.51        73.03 o                         
  26   4   1         74.90         73.97        66.24 o                         
   1   5   1       5104.76       5763.71        52.92 o                         
   3   5   1      10231.43       9951.23        85.83 o                         
   5   5   1       1842.45       2627.52        43.05 o                         
   7   5   1       3096.08       3259.66        47.66 o                         
   9   5   1       7796.43       8307.86        88.51 o                         
  11   5   1        168.45        172.11        22.35 o                         
  13   5   1       5938.21       5724.44        78.86 o                         
  15   5   1       1257.71       1220.42        46.26 o                         
  17   5   1        379.95        429.88        42.45 o                         
  19   5   1          7.36        -30.36        43.85 o                         
  21   5   1         91.41        140.02        49.93 o                         
  23   5   1        162.82        150.80        48.91 o                         
  25   5   1          1.90         -5.25        63.10 o                         
   0   6   1         22.61         40.18        22.36 o                         
   2   6   1       9953.12      10735.30        94.65 o                         
   4   6   1       1740.47       1939.91        37.57 o                         
   6   6   1       4770.11       5356.80        67.60 o                         
   8   6   1        198.48        190.81        25.10 o                         
  10   6   1       1889.04       1890.50        43.52 o                         
  12   6   1        480.39        540.45        30.50 o                         
  14   6   1          4.49         48.14        31.68 o                         
  16   6   1         76.82        138.96        40.59 o                         
  18   6   1       1158.83       1429.00        55.67 o                         
  20   6   1        358.50        393.04        50.35 o                         
  22   6   1        109.30        126.45        56.42 o                         
  24   6   1         84.95         74.07        66.90 o                         
  26   6   1         96.96         61.98        81.96 o                         
   1   7   1      10522.14      10696.68       104.06 o                         
   3   7   1        177.63        114.10        24.67 o                         
   5   7   1       1099.97       1065.47        38.97 o                         
   7   7   1       8626.51       8866.49        96.05 o                         
   9   7   1       1025.45       1110.06        39.15 o                         
  11   7   1        528.92        533.23        35.64 o                         
  13   7   1       1549.08       1449.23        43.08 o                         
  15   7   1        935.37        889.13        48.34 o                         
  17   7   1        458.58        563.74        54.28 o                         
  19   7   1        260.18        271.71        54.64 o                         
  21   7   1         23.75         32.25        55.34 o                         
  23   7   1        124.02        134.82        65.01 o                         
  25   7   1        719.45        771.62        81.62 o                         
   0   8   1       2413.37       2432.25        71.91 o                         
   2   8   1         68.80          7.88        24.17 o                         
   4   8   1      34858.21      37431.08       303.54 o                         
   6   8   1      10680.29      10811.32       117.51 o                         
   8   8   1        147.48        184.03        32.74 o                         
  10   8   1       3964.30       4047.33        70.87 o                         
  12   8   1        240.69        246.57        35.53 o                         
  14   8   1       8558.77       8447.03       114.43 o                         
  16   8   1       2617.93       2811.71        71.85 o                         
  18   8   1         20.47         46.98        55.91 o                         
  20   8   1         25.07         49.83        60.02 o                         
  22   8   1       1315.33       1716.38        80.40 o                         
  24   8   1        367.11        320.06        73.16 o                         
   1   9   1        168.49        132.31        28.39 o                         
   3   9   1      13343.85      14296.73       149.68 o                         
   5   9   1       4227.14       3873.42        70.35 o                         
   7   9   1       4469.42       4605.58        90.28 o                         
   9   9   1        940.82       1091.62        49.29 o                         
  11   9   1       3493.13       3105.25        68.03 o                         
  13   9   1       8147.68       8856.54       122.95 o                         
  15   9   1       3690.15       3538.66        78.74 o                         
  17   9   1         48.87         50.68        51.06 o                         
  19   9   1         21.17        -47.14        63.08 o                         
  21   9   1         46.22         -5.09        68.25 o                         
  23   9   1       1334.30       1669.08        87.24 o                         
   0  10   1        125.14         -4.77        35.30 o                         
   2  10   1       1014.02       1149.88        48.21 o                         
   4  10   1       6822.46       6672.89       100.83 o                         
   6  10   1      14633.77      14538.01       165.32 o                         
   8  10   1        267.75        255.42        46.56 o                         
  10  10   1       1335.09       1297.09        61.79 o                         
  12  10   1      11798.12      12415.86       159.61 o                         
  14  10   1        293.94        352.76        74.25 o                         
  16  10   1       1516.14       1467.06        66.17 o                         
  18  10   1          3.36        100.87        61.24 o                         
  20  10   1          3.77        -70.88        70.88 o                         
  22  10   1       1067.79       1274.44        94.69 o                         
  24  10   1        400.98        351.37        88.40 o                         
   1  11   1         92.78         22.36        41.01 o                         
   3  11   1       2219.99       2212.29        77.19 o                         
   5  11   1         75.79        -22.64        45.73 o                         
   7  11   1       1184.07       1140.84        58.99 o                         
   9  11   1        161.22        204.56        55.40 o                         
  11  11   1         73.30        167.74        57.16 o                         
  13  11   1         35.21        207.58        63.27 o                         
  15  11   1       1624.14       1771.89        82.09 o                         
  17  11   1         23.68        -44.93        60.77 o                         
  19  11   1        656.39        670.21        82.79 o                         
  21  11   1        550.26        724.69       105.61 o                         
  23  11   1        240.91        499.77       106.20 o                         
   0  12   1       3439.50       3831.31       146.51 o                         
   2  12   1          8.78        -28.37        51.21 o                         
   4  12   1       5034.48       5361.86       131.27 o                         
   6  12   1        690.74        728.35        74.45 o                         
   8  12   1         30.85        -62.77        62.77 o                         
  10  12   1        800.94        878.72        80.62 o                         
  12  12   1        278.30        336.86        80.65 o                         
  14  12   1        966.36        981.89        91.27 o                         
  16  12   1         81.37        -52.57        78.72 o                         
  18  12   1        286.26        265.77        78.10 o                         
  20  12   1        142.68         97.06        80.05 o                         
  22  12   1         12.37        -16.63       105.95 o                         
   1  13   1        519.42        457.32       124.32 o                         
   3  13   1       4521.69       4229.14       215.31 o                         
   5  13   1        492.87        467.25        93.10 o                         
   7  13   1         38.72        -60.15        75.27 o                         
   9  13   1        218.17        180.36        78.41 o                         
  11  13   1          5.56         11.61        83.75 o                         
  13  13   1         11.23        -80.70        85.06 o                         
  15  13   1         13.73         41.69        83.40 o                         
  17  13   1          3.91        -17.68        84.72 o                         
  19  13   1          6.21         -4.94        78.11 o                         
  21  13   1         41.71       -107.19       107.19 o                         
   0  14   1        235.92         54.10       188.11 o                         
   2  14   1        386.27        511.62       135.96 o                         
   4  14   1          5.85       -108.77       123.07 o                         
   6  14   1       1994.06       1740.39       171.71 o                         
   8  14   1          5.09        -97.84       112.88 o                         
  10  14   1         93.94         44.82       116.43 o                         
  12  14   1         81.71        102.32       134.33 o                         
  14  14   1        880.76        941.11       132.46 o                         
  16  14   1        187.22        -88.59       111.16 o                         
  18  14   1         11.44       -102.54       102.54 o                         
  20  14   1        331.95        121.63       121.49 o                         
   1  15   1        848.75        544.54       156.41 o                         
   3  15   1        157.04        180.88       138.76 o                         
   5  15   1       1564.85       1135.06       167.15 o                         
   7  15   1         30.79       -129.15       139.03 o                         
   9  15   1       1029.31        889.83       167.44 o                         
  11  15   1         86.31         46.99       199.34 o                         
  13  15   1        516.63        681.60       215.08 o                         
  15  15   1         35.03        103.34       166.64 o                         
  17  15   1         30.75       -143.99       143.99 o                         
  19  15   1        199.78        213.79       142.27 o                         
   0  16   1       1258.67       1070.71       323.94 o                         
   2  16   1         50.55       -146.96       146.96 o                         
   4  16   1         12.29        -76.50       148.30 o                         
   6  16   1         57.69        116.19       158.45 o                         
   8  16   1         24.47        161.53       158.38 o                         
  10  16   1        544.26        568.84       301.66 o                         
  12  16   1          3.01        131.42       220.96 o                         
  14  16   1        125.43         53.95       213.54 o                         
  16  16   1         10.83       -135.87       182.63 o                         
  18  16   1         80.87        -78.57       259.58 o                         
   1  17   1       1195.39       1356.34       199.52 o                         
   3  17   1          5.95        -38.76       160.12 o                         
   5  17   1          7.15       -150.87       159.84 o                         
   7  17   1        799.57        622.15       184.70 o                         
   9  17   1        478.78        774.14       253.23 o                         
  11  17   1        205.65        -74.85       226.96 o                         
  13  17   1         34.13         83.31       232.29 o                         
  15  17   1         23.14         18.27       198.79 o                         
   0  18   1        132.37        261.67       271.57 o                         
   2  18   1       1088.05        960.75       199.48 o                         
   4  18   1         27.64         16.46       184.60 o                         
   6  18   1         23.52        163.75       182.17 o                         
   8  18   1       1239.74       1380.43       293.07 o                         
  10  18   1        225.92         50.73       260.87 o                         
  12  18   1        224.40        -57.31       345.57 o                         
  14  18   1          1.93       -177.21       248.51 o                         
   1  19   1        778.59        459.87       204.11 o                         
   3  19   1          9.05       -185.29       185.29 o                         
   5  19   1        177.02       -185.53       189.37 o                         
   7  19   1        362.37       -130.00       280.31 o                         
   9  19   1        497.88        758.04       296.73 o                         
  11  19   1         19.87        -83.05       262.79 o                         
   0  20   1         21.80       -299.82       299.82 o                         
   2  20   1        458.28        285.05       218.56 o                         
   4  20   1        218.25       -156.43       217.26 o                         
   6  20   1        742.71        339.23       246.90 o                         
   8  20   1          8.68        -94.37       293.94 o                         
   1  21   1          1.36       -228.26       228.26 o                         
   3  21   1        270.56        198.42       228.97 o                         
   0   0   2      11532.73      11950.32       184.44 o                         
   2   0   2      27923.81      27680.09       263.18 o                         
   4   0   2      11075.44      10253.68       111.67 o                         
   6   0   2       2124.01       1835.28        42.34 o                         
   8   0   2       9900.03       9874.19       135.50 o                         
  10   0   2      17370.86      17567.31       244.53 o                         
  12   0   2       7721.65       7736.52       129.91 o                         
  14   0   2       2711.94       2623.32        58.64 o                         
  16   0   2       2011.72       1921.92        56.16 o                         
  18   0   2       4749.16       4702.01       145.84 o                         
  20   0   2       3724.12       3708.22       211.93 o                         
  22   0   2        972.21        878.12       108.94 o                         
  24   0   2        518.55        493.59       113.73 o                         
  26   0   2        911.58        855.47       132.30 o                         
   1   1   2     270658.44     269896.62      1632.91 o                         
   3   1   2     364105.75     343036.66      2033.65 o                         
   5   1   2      87214.10      83985.96       626.37 o                         
   7   1   2     119106.69     116439.53       950.41 o                         
   9   1   2     305250.03     302721.53      2536.92 o                         
  11   1   2     128000.03     125287.79      1104.67 o                         
  13   1   2      67247.07      67998.35       586.08 o                         
  15   1   2      42035.37      41757.26       384.07 o                         
  17   1   2      43578.57      42230.78       450.46 o                         
  19   1   2      76756.42      74732.00       826.20 o                         
  21   1   2      21572.52      21716.28       292.86 o                         
  23   1   2       8109.65       8079.84       178.88 o                         
  25   1   2       9703.45       9968.12       180.91 o                         
  27   1   2      11143.41      11400.59       273.98 o                         
   0   2   2       4360.51       5669.35        64.10 o                         
   2   2   2      15761.54      18066.44       113.63 o                         
   4   2   2      27599.05      29789.03       220.84 o                         
   6   2   2      14883.08      16128.91       136.94 o                         
   8   2   2       7530.37       7966.72        79.96 o                         
  10   2   2       9149.10       9773.57        96.02 o                         
  12   2   2       6974.41       7128.70        85.58 o                         
  14   2   2       5111.52       5005.69        69.07 o                         
  16   2   2       3120.50       3064.71        68.86 o                         
  18   2   2       4166.95       3978.34        87.56 o                         
  20   2   2       2430.01       2343.55        75.91 o                         
  22   2   2        710.57        626.35        58.72 o                         
  24   2   2        853.66        770.61        69.40 o                         
  26   2   2       1049.66       1044.10        90.32 o                         
   1   3   2     320491.25     305652.22      1777.92 o                         
   3   3   2     188574.97     183413.03      1115.76 o                         
   5   3   2     306752.62     298815.66      2256.75 o                         
   7   3   2     211999.20     210878.38      1431.93 o                         
   9   3   2      86508.62      81948.63       615.26 o                         
  11   3   2     207690.20     209940.30      1461.90 o                         
  13   3   2      84159.34      82722.80       588.80 o                         
  15   3   2      52126.48      50215.96       428.19 o                         
  17   3   2      61330.47      62379.04       596.69 o                         
  19   3   2      44820.04      43586.50       431.38 o                         
  21   3   2      23830.18      23563.54       285.75 o                         
  23   3   2      13927.77      13643.03       196.84 o                         
  25   3   2      13088.79      13010.23       207.27 o                         
  27   3   2       9074.66       9580.48       168.38 o                         
   0   4   2      16658.64      16655.84       158.92 o                         
   2   4   2      19916.12      19732.20       138.41 o                         
   4   4   2      18858.17      18585.14       149.90 o                         
   6   4   2      13919.12      13617.96       118.17 o                         
   8   4   2       6338.79       6009.80        65.54 o                         
  10   4   2      10270.15      10185.40        98.28 o                         
  12   4   2      12155.03      12201.57       114.78 o                         
  14   4   2       3235.70       3138.17        51.11 o                         
  16   4   2       2404.23       2106.66        47.67 o                         
  18   4   2       2996.50       2826.88        67.12 o                         
  20   4   2       2112.12       1920.01        66.79 o                         
  22   4   2       1293.11       1239.79        74.98 o                         
  24   4   2        566.95        484.77        74.31 o                         
  26   4   2        504.06        468.67        79.19 o                         
   1   5   2     101522.55      99993.87       647.62 o                         
   3   5   2     402227.94     386228.72      2485.66 o                         
   5   5   2     370454.00     362610.81      2584.09 o                         
   7   5   2     136602.39     135322.28       980.97 o                         
   9   5   2      93644.51      94714.65       644.34 o                         
  11   5   2      97634.70      97451.02       696.93 o                         
  13   5   2     126086.92     124606.07       936.75 o                         
  15   5   2      81288.54      79650.56       649.42 o                         
  17   5   2      51509.55      50308.10       440.05 o                         
  19   5   2      15725.70      16649.80       223.89 o                         
  21   5   2      29459.94      28964.74       332.88 o                         
  23   5   2      21959.15      22054.61       461.24 o                         
  25   5   2       9676.85       9407.37       193.22 o                         
   0   6   2       2102.03       2160.16        59.10 o                         
   2   6   2       9996.47      10534.30       112.88 o                         
   4   6   2      30303.22      32223.21       252.13 o                         
   6   6   2      12592.19      12917.92       120.86 o                         
   8   6   2       3013.39       3105.40        51.31 o                         
  10   6   2       4416.45       4558.00        62.26 o                         
  12   6   2       5960.15       5992.44        73.04 o                         
  14   6   2       5411.11       5782.38        85.10 o                         
  16   6   2       3137.01       3159.64        70.53 o                         
  18   6   2       1003.63       1082.70        58.11 o                         
  20   6   2        977.13        960.92        70.39 o                         
  22   6   2       1148.49       1075.35        73.42 o                         
  24   6   2        588.92        611.75        79.27 o                         
  26   6   2        377.93        558.30        84.92 o                         
   1   7   2      84007.76      85381.06       603.21 o                         
   3   7   2     211313.48     207799.45      1459.72 o                         
   5   7   2     256200.86     249736.38      1747.91 o                         
   7   7   2     108836.91     104682.12       735.58 o                         
   9   7   2      41137.18      41243.36       311.95 o                         
  11   7   2      82005.97      80815.30       576.73 o                         
  13   7   2      93669.56      93018.83       676.24 o                         
  15   7   2      59073.49      59838.06       525.32 o                         
  17   7   2      26736.80      25933.04       254.13 o                         
  19   7   2      17234.45      16755.39       201.98 o                         
  21   7   2      16869.73      17200.57       221.57 o                         
  23   7   2      19124.28      19556.98       319.01 o                         
  25   7   2       9915.46      10002.15       194.28 o                         
   0   8   2       4220.73       4135.11        91.23 o                         
   2   8   2       4450.85       4126.61        66.84 o                         
   4   8   2       8311.11       8041.58        98.97 o                         
   6   8   2       5747.89       5710.20        81.26 o                         
   8   8   2       1766.86       1769.02        47.55 o                         
  10   8   2       2881.07       2751.39        55.87 o                         
  12   8   2       4905.14       5001.54        80.24 o                         
  14   8   2       2028.16       2137.01        60.97 o                         
  16   8   2       1016.85       1136.51        59.03 o                         
  18   8   2        825.92        871.26        55.52 o                         
  20   8   2       1072.90       1133.30        73.32 o                         
  22   8   2        731.05        819.60        67.64 o                         
  24   8   2        430.77        566.94        77.33 o                         
   1   9   2      67435.20      68291.96       540.99 o                         
   3   9   2      76632.08      75103.86       589.94 o                         
   5   9   2     119318.33     122290.90       907.88 o                         
   7   9   2      43478.64      43340.53       389.57 o                         
   9   9   2      40181.69      39977.61       314.55 o                         
  11   9   2      42091.41      42755.54       343.18 o                         
  13   9   2      50445.62      50554.55       430.89 o                         
  15   9   2      26340.13      25900.78       262.80 o                         
  17   9   2      14166.15      13694.95       179.74 o                         
  19   9   2      12944.29      12794.13       172.19 o                         
  21   9   2      13746.22      13793.99       239.63 o                         
  23   9   2       6263.62       6371.11       130.94 o                         
   0  10   2       1399.50       1255.03        84.85 o                         
   2  10   2       1995.57       2048.76        61.83 o                         
   4  10   2       4469.47       4454.22        81.76 o                         
   6  10   2       2762.61       2700.73        66.97 o                         
   8  10   2       1257.86       1222.77        54.04 o                         
  10  10   2       1088.25       1142.86        60.71 o                         
  12  10   2       1980.40       2004.31        70.69 o                         
  14  10   2       1571.21       1643.63        70.06 o                         
  16  10   2        758.11        810.41        59.48 o                         
  18  10   2        735.59        796.22        71.63 o                         
  20  10   2        594.89        536.83        81.51 o                         
  22  10   2        334.58        265.91        86.72 o                         
  24  10   2        337.49        230.95        94.95 o                         
   1  11   2      56978.01      59192.30       501.44 o                         
   3  11   2      26560.99      26135.79       263.65 o                         
   5  11   2      29860.24      29629.94       273.64 o                         
   7  11   2      20155.06      21079.99       230.71 o                         
   9  11   2      42085.11      42174.09       404.59 o                         
  11  11   2      33067.42      32651.54       330.73 o                         
  13  11   2      13318.91      13848.68       243.09 o                         
  15  11   2       6993.08       7262.99       189.09 o                         
  17  11   2      10264.25      10109.03       170.71 o                         
  19  11   2      13131.90      12685.03       203.60 o                         
  21  11   2       7544.17       7259.10       177.60 o                         
  23  11   2       2358.46       2591.11       130.93 o                         
   0  12   2       1610.44       1781.64       125.16 o                         
   2  12   2       3107.97       3005.30       101.20 o                         
   4  12   2       1516.45       1338.66        77.79 o                         
   6  12   2        528.77        418.54        65.24 o                         
   8  12   2       2348.01       2420.13        95.25 o                         
  10  12   2       2146.92       2133.15        94.21 o                         
  12  12   2        996.51        951.54        89.55 o                         
  14  12   2        633.75        534.60        83.04 o                         
  16  12   2        501.80        396.98        83.16 o                         
  18  12   2        625.47        610.33        86.72 o                         
  20  12   2        761.38        654.58       138.67 o                         
  22  12   2        259.63        121.06       107.15 o                         
   1  13   2      22976.09      21861.22       427.37 o                         
   3  13   2      45924.62      44470.57       662.72 o                         
   5  13   2       1079.38       1385.23       107.77 o                         
   7  13   2      28241.54      29126.68       422.45 o                         
   9  13   2      29010.64      29698.61       621.69 o                         
  11  13   2      12024.06      11987.79       284.95 o                         
  13  13   2       8742.92       8533.82       201.94 o                         
  15  13   2       3921.85       4133.78       144.13 o                         
  17  13   2       9352.28       9902.03       215.22 o                         
  19  13   2       7300.18       7211.00       240.36 o                         
  21  13   2       4312.38       4263.42       152.63 o                         
   0  14   2       2273.89       1877.11       240.30 o                         
   2  14   2       1779.46       1557.06       159.73 o                         
   4  14   2       1029.24       1107.45       169.57 o                         
   6  14   2       1379.97       1175.42       155.17 o                         
   8  14   2       1649.33       1808.81       150.57 o                         
  10  14   2       1164.55       1155.88       135.97 o                         
  12  14   2        762.43        783.43       139.89 o                         
  14  14   2        460.80        350.18       121.48 o                         
  16  14   2        449.60        281.34       125.68 o                         
  18  14   2        716.06        900.44       127.68 o                         
  20  14   2        256.68        193.65       131.89 o                         
   1  15   2      24026.08      23395.04       531.34 o                         
   3  15   2       5670.32       5490.73       250.68 o                         
   5  15   2      13472.25      12115.62       364.83 o                         
   7  15   2       9508.15      10025.50       409.69 o                         
   9  15   2      17571.47      17237.46       795.14 o                         
  11  15   2       7185.58       6490.93      1075.54 o                         
  13  15   2       6344.37       5879.29       292.58 o                         
  15  15   2       3113.39       2792.00       224.03 o                         
  17  15   2       4684.43       4761.97       263.38 o                         
  19  15   2       7214.71       8169.53       254.22 o                         
   0  16   2       1575.10       1495.22       268.17 o                         
   2  16   2        928.98        696.43       170.79 o                         
   4  16   2        461.34        460.78       166.76 o                         
   6  16   2        652.36        370.46       165.15 o                         
   8  16   2        733.66        572.68       170.41 o                         
  10  16   2        888.86       1470.38       249.70 o                         
  12  16   2        298.62        434.73       232.61 o                         
  14  16   2        229.93        439.78       190.38 o                         
  16  16   2        237.46       -120.46       183.55 o                         
   1  17   2       6145.00       5769.14       289.72 o                         
   3  17   2       6326.93       6057.28       286.89 o                         
   5  17   2      11049.41      10541.30       369.98 o                         
   7  17   2       7838.01       7464.24       314.07 o                         
   9  17   2       1907.69       2123.52       299.42 o                         
  11  17   2       6950.30       7332.01       425.97 o                         
  13  17   2       1121.21       1034.23       231.98 o                         
  15  17   2       7197.45       7037.91       522.72 o                         
   0  18   2        201.95         91.48       241.26 o                         
   2  18   2        184.59         22.02       179.91 o                         
   4  18   2        200.86        110.60       180.67 o                         
   6  18   2        343.69        342.61       260.70 o                         
   8  18   2        123.40        -48.94       252.61 o                         
  10  18   2        121.02        241.73       260.04 o                         
  12  18   2         70.68        186.75       259.64 o                         
  14  18   2         86.19        -18.11       221.21 o                         
   1  19   2       2308.39       2506.57       244.70 o                         
   3  19   2       2069.74       2062.95       244.41 o                         
   5  19   2       5831.94       5833.95       316.87 o                         
   7  19   2       1158.73       1041.58       260.70 o                         
   9  19   2       2031.53       1783.54       317.69 o                         
  11  19   2        952.21       1356.23       317.04 o                         
   0  20   2         44.20       -294.39       294.39 o                         
   2  20   2         20.50       -203.98       203.98 o                         
   4  20   2         30.80        103.51       216.43 o                         
   6  20   2         58.82       -111.99       237.42 o                         
   8  20   2         19.04       -278.18       316.30 o                         
   1  21   2        371.81        -26.84       228.08 o                         
   1   1   3       4334.01       4434.56        41.31 o                         
   3   1   3      32361.34      33465.98       223.19 o                         
   5   1   3         76.59         14.86        18.94 o                         
   7   1   3      20213.05      20439.79       179.67 o                         
   9   1   3       9455.35       8697.16        97.08 o                         
  11   1   3        930.11        938.41        35.77 o                         
  13   1   3        839.11        842.16        37.31 o                         
  15   1   3       1211.54       1149.45        41.05 o                         
  17   1   3       1639.22       1637.68        51.25 o                         
  19   1   3       1779.28       1912.86        66.69 o                         
  21   1   3        151.23        123.33        62.88 o                         
  23   1   3          8.37        -61.09        85.31 o                         
  25   1   3        310.72        199.03        92.03 o                         
  27   1   3        278.80        210.47        84.82 o                         
   0   2   3         74.15         32.93        16.17 o                         
   2   2   3      37918.84      40865.71       255.15 o                         
   4   2   3        306.60        387.60        16.85 o                         
   6   2   3        205.60        195.97        16.93 o                         
   8   2   3       3366.99       3451.76        48.84 o                         
  10   2   3      13248.82      12943.56       119.20 o                         
  12   2   3        497.43        644.58        36.33 o                         
  14   2   3        181.79        117.97        34.17 o                         
  16   2   3        694.95        777.62        43.74 o                         
  18   2   3        936.32        928.63        45.52 o                         
  20   2   3       1046.60       1076.34        58.61 o                         
  22   2   3        320.42        350.63        61.89 o                         
  24   2   3        337.84        272.84        66.52 o                         
  26   2   3        265.15        421.48        87.10 o                         
   1   3   3     150776.69     158882.86       950.78 o                         
   3   3   3       8479.79       9608.25        75.74 o                         
   5   3   3       2713.80       2619.87        39.69 o                         
   7   3   3      25050.29      25469.98       201.34 o                         
   9   3   3      48313.08      49274.72       381.05 o                         
  11   3   3      29325.77      30672.20       247.90 o                         
  13   3   3       1838.48       1969.40        38.67 o                         
  15   3   3       1677.18       1546.35        46.03 o                         
  17   3   3      12583.10      12166.36       139.15 o                         
  19   3   3       6473.11       6704.05       112.21 o                         
  21   3   3       1904.42       2063.25        96.02 o                         
  23   3   3         29.25         12.02        67.22 o                         
  25   3   3         11.08        -31.72        73.28 o                         
   0   4   3       4568.10       4637.13        64.09 o                         
   2   4   3      15439.49      15831.77       116.70 o                         
   4   4   3         54.05         89.56        17.97 o                         
   6   4   3         15.39          0.81        18.84 o                         
   8   4   3       7982.09       8066.26        83.97 o                         
  10   4   3       6330.03       6631.25        95.72 o                         
  12   4   3         24.89         52.53        26.76 o                         
  14   4   3       2150.86       2320.56        45.18 o                         
  16   4   3       2190.56       2025.92        54.20 o                         
  18   4   3       5876.68       5599.77        96.85 o                         
  20   4   3        904.47       1003.30        66.85 o                         
  22   4   3         62.28        -39.60        62.63 o                         
  24   4   3          2.43        -20.24        90.71 o                         
  26   4   3        309.16        391.17        94.69 o                         
   1   5   3      12309.42      11954.13       103.58 o                         
   3   5   3        273.62        363.08        22.68 o                         
   5   5   3       7203.23       7944.59        82.14 o                         
   7   5   3          8.61          9.15        22.81 o                         
   9   5   3      13171.82      13446.20       121.93 o                         
  11   5   3       2148.74       2296.42        47.58 o                         
  13   5   3       1763.78       1616.68        45.49 o                         
  15   5   3       2189.88       2321.28        60.61 o                         
  17   5   3       1545.21       1733.39        52.18 o                         
  19   5   3        759.17        974.77        69.03 o                         
  21   5   3        167.34        258.09        70.08 o                         
  23   5   3        202.85        158.92        73.80 o                         
  25   5   3        221.06        260.58        89.52 o                         
   0   6   3       7972.38       8606.20       114.08 o                         
   2   6   3       4990.12       5612.34        67.24 o                         
   4   6   3        879.37        900.26        36.65 o                         
   6   6   3       1801.24       2347.51        47.80 o                         
   8   6   3        624.11        723.86        32.73 o                         
  10   6   3        172.82        172.29        28.24 o                         
  12   6   3        216.22        159.24        28.81 o                         
  14   6   3          6.80         -7.70        34.87 o                         
  16   6   3         75.68         11.88        44.11 o                         
  18   6   3        221.26        296.80        45.29 o                         
  20   6   3        125.72        139.83        61.57 o                         
  22   6   3        114.29        173.23        78.48 o                         
  24   6   3          2.88        -48.24        80.26 o                         
  26   6   3         47.29        -31.40       123.51 o                         
   1   7   3       2192.79       2190.74        51.57 o                         
   3   7   3       8568.47       8897.35        98.46 o                         
   5   7   3       4161.28       3746.99        65.04 o                         
   7   7   3       1801.80       1664.59        45.75 o                         
   9   7   3       3000.78       2969.42        54.67 o                         
  11   7   3       1093.81        992.33        40.22 o                         
  13   7   3        837.20        649.07        38.98 o                         
  15   7   3        895.72        829.42        55.29 o                         
  17   7   3        675.87        594.03        50.38 o                         
  19   7   3        161.55         48.18        50.78 o                         
  21   7   3        256.39         74.70        60.51 o                         
  23   7   3        139.52        145.64        64.78 o                         
  25   7   3         35.21        122.41        77.52 o                         
   0   8   3       1720.33       1570.07        63.25 o                         
   2   8   3       7783.49       9075.53       106.12 o                         
   4   8   3       6919.16       7517.46        99.76 o                         
   6   8   3         43.46         47.22        34.55 o                         
   8   8   3       9569.22       9415.83       107.32 o                         
  10   8   3        167.77        134.95        33.98 o                         
  12   8   3       1373.66       1423.66        49.17 o                         
  14   8   3        403.66        303.04        43.59 o                         
  16   8   3          6.35         40.35        53.82 o                         
  18   8   3        577.48        569.15        58.92 o                         
  20   8   3        360.20        321.10        55.91 o                         
  22   8   3        143.70         49.67        71.34 o                         
  24   8   3         68.31        -10.45        72.68 o                         
   1   9   3      24124.30      24670.50       227.59 o                         
   3   9   3        105.69        129.18        32.65 o                         
   5   9   3         22.20         15.72        36.33 o                         
   7   9   3       1896.87       2114.94        65.59 o                         
   9   9   3       8332.48       8528.41       105.96 o                         
  11   9   3      13352.22      12924.83       143.30 o                         
  13   9   3       1255.71       1592.21        61.84 o                         
  15   9   3         39.58        -46.42        46.42 o                         
  17   9   3       1108.88       1256.87        73.38 o                         
  19   9   3       2005.04       1753.69        78.14 o                         
  21   9   3       1013.60        786.73        79.57 o                         
  23   9   3        304.05        452.18        90.20 o                         
   0  10   3       1647.79       1573.79        85.03 o                         
   2  10   3        464.75        384.63        40.42 o                         
   4  10   3        320.48        303.50        44.26 o                         
   6  10   3       3849.07       3813.20        76.73 o                         
   8  10   3       3257.07       3371.91        73.85 o                         
  10  10   3       3465.78       3485.93        76.52 o                         
  12  10   3       5683.58       5840.56       104.15 o                         
  14  10   3        994.46        717.61        62.73 o                         
  16  10   3        121.75        107.85        52.58 o                         
  18  10   3         57.61         60.28        67.39 o                         
  20  10   3        161.48         51.47        72.64 o                         
  22  10   3         83.91        205.59        85.31 o                         
   1  11   3        432.57        464.47        47.44 o                         
   3  11   3       4522.78       4543.58       101.72 o                         
   5  11   3        443.48        443.46        51.18 o                         
   7  11   3        739.46        613.39        58.94 o                         
   9  11   3        904.41        896.01        64.86 o                         
  11  11   3        709.02        840.87        69.44 o                         
  13  11   3        664.60        645.29        74.49 o                         
  15  11   3       1017.41       1028.86        79.84 o                         
  17  11   3         82.09         -2.34        62.64 o                         
  19  11   3        375.36        485.73        83.66 o                         
  21  11   3        838.32        998.05        91.78 o                         
  23  11   3        251.63        312.17       101.82 o                         
   0  12   3        317.64        163.60       123.63 o                         
   2  12   3        334.81        246.52        61.17 o                         
   4  12   3       6423.28       6422.28       146.46 o                         
   6  12   3        368.27        400.98        68.79 o                         
   8  12   3        628.64        430.19        71.24 o                         
  10  12   3         19.78        -63.86        63.86 o                         
  12  12   3        863.73        906.91        89.18 o                         
  14  12   3        729.57        736.04        87.87 o                         
  16  12   3         27.28        -55.55        78.01 o                         
  18  12   3          9.25        -73.07        94.15 o                         
  20  12   3        630.55        778.12       102.62 o                         
  22  12   3          1.92         40.28       105.62 o                         
   1  13   3       5558.97       5003.32       209.91 o                         
   3  13   3       1105.96       1113.34       110.72 o                         
   5  13   3      11744.91      11389.25       239.53 o                         
   7  13   3       1962.91       1961.63       119.79 o                         
   9  13   3       1427.84       1329.53       106.65 o                         
  11  13   3       2798.76       2671.72       124.40 o                         
  13  13   3       2478.53       2829.96       135.68 o                         
  15  13   3       1164.75       1199.17       111.69 o                         
  17  13   3        691.57        752.34       108.69 o                         
  19  13   3        636.42        768.06       130.97 o                         
  21  13   3        254.78        310.51       121.56 o                         
   0  14   3       1017.25        790.32       210.75 o                         
   2  14   3        744.24        676.94       128.92 o                         
   4  14   3       2481.74       2414.98       173.06 o                         
   6  14   3        124.98         43.54       122.29 o                         
   8  14   3       1189.45        828.65       132.91 o                         
  10  14   3       1172.36       1081.60       151.95 o                         
  12  14   3       1328.36       1283.59       138.77 o                         
  14  14   3         15.06       -118.45       119.89 o                         
  16  14   3        122.34        128.52       122.25 o                         
  18  14   3        154.23        -12.29       136.79 o                         
  20  14   3        956.63       1085.23       153.39 o                         
   1  15   3       4784.93       4298.49       229.57 o                         
   3  15   3       1896.80       1540.16       182.84 o                         
   5  15   3          7.73         34.96       146.48 o                         
   7  15   3       1149.18        996.62       163.79 o                         
   9  15   3       4830.20       4758.98       272.56 o                         
  11  15   3       2357.94       2054.46       283.53 o                         
  13  15   3         67.32        204.62       171.41 o                         
  15  15   3        351.27        355.55       171.13 o                         
  17  15   3         84.79         -2.17       180.99 o                         
   0  16   3       1534.89       1455.42       265.25 o                         
   2  16   3         27.98        -37.84       160.32 o                         
   4  16   3        377.82        534.13       170.79 o                         
   6  16   3         36.32         -9.44       152.08 o                         
   8  16   3         88.83        337.94       185.04 o                         
  10  16   3        764.54        471.85       227.25 o                         
  12  16   3        242.79          4.70       179.70 o                         
  14  16   3          3.54        -42.48       185.97 o                         
  16  16   3         16.43        -10.91       271.34 o                         
   1  17   3        358.91         84.84       170.51 o                         
   3  17   3        172.35        554.92       185.43 o                         
   5  17   3        157.18        224.48       173.59 o                         
   7  17   3        164.11         89.11       347.41 o                         
   9  17   3        102.32        169.95       241.03 o                         
  11  17   3         91.14       -132.76       200.38 o                         
  13  17   3        114.40        112.55       208.11 o                         
  15  17   3        116.55        119.70       205.07 o                         
   0  18   3        500.40        297.46       306.12 o                         
   2  18   3        282.71         61.85       181.75 o                         
   4  18   3         20.37        -92.04       180.23 o                         
   6  18   3        130.14         64.77       185.74 o                         
   8  18   3        142.51         99.61       219.63 o                         
  10  18   3         18.00         46.73       267.93 o                         
  12  18   3         71.76        -72.03       218.64 o                         
   1  19   3         29.33        -74.25       194.67 o                         
   3  19   3        387.03         87.88       196.45 o                         
   5  19   3        383.43        377.48       211.35 o                         
   7  19   3        149.92        -62.33       220.36 o                         
   9  19   3          4.90       -263.50       263.50 o                         
  11  19   3        122.63       -226.67       226.67 o                         
   0  20   3        467.59        495.57       314.86 o                         
   2  20   3         16.40        -75.55       204.51 o                         
   4  20   3          6.50        -23.80       204.22 o                         
   6  20   3         88.61       -231.87       231.87 o                         
   0   0   4    1409501.50    1215044.50     14992.10 o                         
   2   0   4       4893.07       6829.90        90.74 o                         
   4   0   4      31338.51      31775.61       344.57 o                         
   6   0   4      77505.30      78605.08       812.65 o                         
   8   0   4      71782.34      68884.98       715.83 o                         
  10   0   4     165457.42     167274.22      2082.85 o                         
  12   0   4      46202.65      48604.75       638.92 o                         
  14   0   4      10638.73      10855.84       252.07 o                         
  16   0   4      26559.68      26683.33       411.92 o                         
  18   0   4      42459.35      42683.49       710.92 o                         
  20   0   4      23894.36      24074.24       530.21 o                         
  22   0   4       7011.90       7597.92       313.75 o                         
  24   0   4       7128.40       7725.09       276.15 o                         
  26   0   4       3343.10       3622.87       243.82 o                         
   1   1   4      75200.90      76063.45       502.84 o                         
   3   1   4       2263.87       2298.99        33.93 o                         
   5   1   4      11002.51      11357.48       100.93 o                         
   7   1   4      35852.83      36257.02       284.93 o                         
   9   1   4      31329.66      30882.05       271.85 o                         
  11   1   4      13289.95      13445.56       149.29 o                         
  13   1   4       5052.59       5134.59        81.88 o                         
  15   1   4       8463.19       8226.46       124.56 o                         
  17   1   4      10792.89      10773.73       148.69 o                         
  19   1   4       4993.66       5044.84       100.84 o                         
  21   1   4       2644.59       2691.02        96.82 o                         
  23   1   4       2192.25       2222.87       132.91 o                         
  25   1   4       1583.36       1467.66       115.70 o                         
   0   2   4     121902.44     121680.99      1033.89 o                         
   2   2   4     223874.66     229938.31      1488.18 o                         
   4   2   4      84553.02      87709.31       624.20 o                         
   6   2   4      71364.56      72069.87       547.33 o                         
   8   2   4     206359.61     209141.36      1543.66 o                         
  10   2   4      73057.76      72566.70       632.46 o                         
  12   2   4      62342.30      64743.16       570.92 o                         
  14   2   4      27113.39      27798.57       267.05 o                         
  16   2   4      65973.70      64114.84       651.27 o                         
  18   2   4      21182.76      21358.27       238.86 o                         
  20   2   4      25811.70      25806.49       314.56 o                         
  22   2   4      11248.49      11273.17       183.89 o                         
  24   2   4       7447.83       7452.23       290.21 o                         
  26   2   4       7686.83       8067.89       241.35 o                         
   1   3   4      72455.22      72698.04       465.40 o                         
   3   3   4      43889.09      45577.22       306.75 o                         
   5   3   4      23223.03      23740.67       187.65 o                         
   7   3   4      48167.88      49466.03       375.22 o                         
   9   3   4      43775.97      44098.24       346.83 o                         
  11   3   4      18772.31      18761.75       176.97 o                         
  13   3   4      13943.49      14163.27       142.90 o                         
  15   3   4      18575.98      18290.45       201.14 o                         
  17   3   4      12410.13      12003.04       150.95 o                         
  19   3   4       5366.94       5177.12        97.66 o                         
  21   3   4       5534.73       5471.76       122.19 o                         
  23   3   4       4044.61       3961.97       107.08 o                         
  25   3   4       2180.44       2082.19        98.32 o                         
   0   4   4     218238.61     213042.58      1734.41 o                         
   2   4   4     229438.97     223681.59      1485.40 o                         
   4   4   4     220297.48     217992.12      1355.48 o                         
   6   4   4     130599.80     128349.56       885.84 o                         
   8   4   4     204488.28     204234.86      1430.31 o                         
  10   4   4      79734.70      79601.52       574.67 o                         
  12   4   4      87229.10      84690.17       667.65 o                         
  14   4   4      89956.85      89704.35       685.06 o                         
  16   4   4      42349.07      42364.81       377.73 o                         
  18   4   4      39765.04      38970.25       391.45 o                         
  20   4   4      16149.49      16868.78       198.56 o                         
  22   4   4      21018.98      20358.16       260.88 o                         
  24   4   4      15291.22      15496.50       301.18 o                         
  26   4   4       5312.96       5233.47       177.76 o                         
   1   5   4      61707.93      63203.47       413.72 o                         
   3   5   4      59986.96      61231.62       420.49 o                         
   5   5   4      53930.89      53865.36       382.72 o                         
   7   5   4      60700.71      60387.74       458.89 o                         
   9   5   4      38709.70      38684.62       290.34 o                         
  11   5   4      17446.01      17238.92       147.67 o                         
  13   5   4      27803.16      27940.51       250.11 o                         
  15   5   4      24102.30      24180.58       237.58 o                         
  17   5   4      10836.28      10241.63       127.42 o                         
  19   5   4       6837.75       6450.27       122.98 o                         
  21   5   4       5529.37       5477.56       134.51 o                         
  23   5   4       5940.01       5813.08       143.70 o                         
  25   5   4       3473.91       3608.43       141.20 o                         
   0   6   4      83178.11      83148.56       797.10 o                         
   2   6   4     183764.73     187228.94      1285.58 o                         
   4   6   4     213150.19     209083.17      1399.19 o                         
   6   6   4     241539.45     240169.41      1731.01 o                         
   8   6   4      93600.77      93522.26       679.08 o                         
  10   6   4      45732.57      46874.35       358.68 o                         
  12   6   4      76888.68      77611.20       555.49 o                         
  14   6   4     101087.52      99978.90       790.30 o                         
  16   6   4      53970.61      53590.71       458.99 o                         
  18   6   4      17742.96      18149.07       235.14 o                         
  20   6   4      13434.53      13901.15       264.17 o                         
  22   6   4      18248.43      19073.47       362.66 o                         
  24   6   4      14723.26      15144.13       255.76 o                         
   1   7   4      37132.22      37791.19       299.41 o                         
   3   7   4      36205.04      36421.41       282.38 o                         
   5   7   4      36995.24      37121.89       295.64 o                         
   7   7   4      37087.75      38190.13       312.32 o                         
   9   7   4      16257.73      16067.19       148.74 o                         
  11   7   4      15072.66      14822.40       144.67 o                         
  13   7   4      20662.37      20405.36       187.17 o                         
  15   7   4      15122.61      14690.25       172.17 o                         
  17   7   4       6563.01       6415.61       124.01 o                         
  19   7   4       4246.20       3874.79        88.26 o                         
  21   7   4       4371.14       4092.26       105.08 o                         
  23   7   4       4396.98       4463.33       124.99 o                         
  25   7   4       2307.75       2318.70       110.45 o                         
   0   8   4      64985.89      65237.57       677.35 o                         
   2   8   4      75544.76      76566.23       602.09 o                         
   4   8   4      89023.22      87867.93       728.18 o                         
   6   8   4      93506.29      93324.69       705.38 o                         
   8   8   4      30021.30      30248.57       261.61 o                         
  10   8   4      59159.53      59630.94       434.31 o                         
  12   8   4      24832.54      24790.17       218.27 o                         
  14   8   4      55413.20      55244.88       477.27 o                         
  16   8   4      20102.82      20025.77       229.88 o                         
  18   8   4       8733.49       8411.52       136.75 o                         
  20   8   4      12125.24      12494.33       171.24 o                         
  22   8   4      10943.45      11709.68       209.71 o                         
  24   8   4       8054.90       8770.92       202.97 o                         
   1   9   4       8901.07       8728.86       121.71 o                         
   3   9   4      15939.80      16200.12       187.88 o                         
   5   9   4      14599.26      14783.80       163.51 o                         
   7   9   4       8650.51       8736.88       113.42 o                         
   9   9   4       9396.28       9397.57       113.21 o                         
  11   9   4       3834.81       3734.56        75.93 o                         
  13   9   4       6385.31       5934.67       101.43 o                         
  15   9   4       8550.66       8665.42       124.07 o                         
  17   9   4       2041.17       2299.58       101.16 o                         
  19   9   4       1351.03       1318.60        78.56 o                         
  21   9   4       2060.77       1990.58        88.61 o                         
  23   9   4       2005.86       1927.21       108.88 o                         
   0  10   4      21684.02      22753.13       321.62 o                         
   2  10   4      33531.27      33510.16       307.57 o                         
   4  10   4      20902.88      21478.57       219.40 o                         
   6  10   4      21429.20      21176.36       212.24 o                         
   8  10   4      22108.55      22018.30       218.43 o                         
  10  10   4      19386.57      19536.65       205.53 o                         
  12  10   4      10526.03      10735.90       153.95 o                         
  14  10   4      16416.01      16564.64       199.62 o                         
  16  10   4       5202.05       5702.04       152.96 o                         
  18  10   4      10553.08      10656.20       193.69 o                         
  20  10   4       3066.35       3046.64       108.19 o                         
  22  10   4       5900.23       6596.49       156.73 o                         
   1  11   4       7610.12       7848.72       125.41 o                         
   3  11   4       1771.50       1679.26        70.97 o                         
   5  11   4       2799.36       2616.30        89.01 o                         
   7  11   4       5095.97       5197.88       108.98 o                         
   9  11   4       2442.18       2679.54        82.79 o                         
  11  11   4       4143.52       3869.62       113.22 o                         
  13  11   4       1659.68       1482.65        82.34 o                         
  15  11   4        854.05        932.66        79.62 o                         
  17  11   4       1848.48       1832.89       103.56 o                         
  19  11   4        973.92        845.94        91.07 o                         
  21  11   4        828.57        780.07        96.16 o                         
   0  12   4      27942.36      26489.16       617.92 o                         
   2  12   4      25871.59      24434.02       333.48 o                         
   4  12   4       1219.62       1206.86        92.18 o                         
   6  12   4      11126.78      11262.00       291.66 o                         
   8  12   4      15762.22      16336.82       247.32 o                         
  10  12   4      16769.85      16419.04       246.39 o                         
  12  12   4      11857.05      10781.44       204.67 o                         
  14  12   4        980.92       1106.94        98.73 o                         
  16  12   4       4369.84       4583.54       144.58 o                         
  18  12   4       6977.34       7498.06       207.30 o                         
  20  12   4       4693.80       4161.19       162.75 o                         
   1  13   4       5497.87       5241.41       198.71 o                         
   3  13   4       1809.86       1630.95       138.65 o                         
   5  13   4       2655.02       2192.07       131.71 o                         
   7  13   4       3021.97       2722.20       132.32 o                         
   9  13   4       3311.51       3724.19       136.90 o                         
  11  13   4       2466.64       2437.81       122.22 o                         
  13  13   4        947.91       1091.57       119.77 o                         
  15  13   4       1111.16       1010.87       119.75 o                         
  17  13   4       1529.92       1907.24       128.93 o                         
  19  13   4        905.52        981.74       151.41 o                         
   0  14   4      38911.05      38470.46      2195.00 o                         
   2  14   4       7211.03       7124.40       290.19 o                         
   4  14   4      10680.35      10309.74       286.37 o                         
   6  14   4      12517.88      12165.38       317.05 o                         
   8  14   4      10775.44      11250.31       299.64 o                         
  10  14   4      15255.92      14181.36       307.06 o                         
  12  14   4       6091.96       5656.45       225.54 o                         
  14  14   4       2062.21       1944.18       152.69 o                         
  16  14   4       7311.41       7770.33       260.90 o                         
  18  14   4       5285.11       6055.47       208.81 o                         
   1  15   4       5172.71       4554.41       233.99 o                         
   3  15   4       3315.74       3414.47       351.85 o                         
   5  15   4       1461.10       1588.45       185.00 o                         
   7  15   4       2868.37       2858.34       192.66 o                         
   9  15   4       4543.30       4741.79       239.06 o                         
  11  15   4       2685.41       2699.01       232.36 o                         
  13  15   4        861.98       1127.53       198.98 o                         
  15  15   4        993.54        998.65       195.63 o                         
  17  15   4       1414.74       1050.44       189.73 o                         
   0  16   4       9009.13       9234.88       471.55 o                         
   2  16   4      12049.95      12237.71       384.70 o                         
   4  16   4      12439.28      12372.20       472.89 o                         
   6  16   4       4247.77       4267.86       249.40 o                         
   8  16   4      14377.06      13310.39       664.01 o                         
  10  16   4       6102.24       6503.96       324.78 o                         
  12  16   4       4200.32       3998.84       276.82 o                         
  14  16   4       4257.75       4817.14       319.08 o                         
  16  16   4       4866.15       4992.26       294.71 o                         
   1  17   4       1969.41       2082.61       211.20 o                         
   3  17   4       2209.96       1900.78       210.32 o                         
   5  17   4       2285.68       2389.37       222.25 o                         
   7  17   4       1874.44       1806.82       235.53 o                         
   9  17   4       1629.52       1262.24       233.87 o                         
  11  17   4        845.02        842.43       222.56 o                         
  13  17   4       1235.50       1258.69       233.05 o                         
  15  17   4        955.17        586.95       216.37 o                         
   0  18   4       4068.21       4107.75       379.17 o                         
   2  18   4       1811.52       1744.82       229.50 o                         
   4  18   4       7889.36       8021.13       390.58 o                         
   6  18   4       4486.63       4453.26       319.46 o                         
   8  18   4       3622.04       4001.22       423.78 o                         
  10  18   4        408.28        489.82       232.38 o                         
  12  18   4       3035.82       3617.76       307.27 o                         
   1  19   4        425.58        349.44       206.18 o                         
   3  19   4        957.54        805.73       221.24 o                         
   5  19   4        524.81        526.89       248.09 o                         
   7  19   4        490.26        515.44       322.50 o                         
   9  19   4        388.53        924.44       256.69 o                         
   0  20   4         97.50         -7.35       319.95 o                         
   2  20   4        829.90        728.09       233.09 o                         
   4  20   4       2249.65       2322.54       270.27 o                         
   6  20   4        185.75        -26.09       252.21 o                         
   1   1   5       2397.36       2263.57        38.95 o                         
   3   1   5        541.38        611.46        22.09 o                         
   5   1   5       2403.84       2641.87        46.25 o                         
   7   1   5        754.26        631.78        27.60 o                         
   9   1   5        185.08        119.94        25.69 o                         
  11   1   5         42.65         77.18        25.85 o                         
  13   1   5          8.55         13.77        35.92 o                         
  15   1   5        461.72        424.27        47.38 o                         
  17   1   5         26.12         45.75        48.44 o                         
  19   1   5        436.12        405.31        81.41 o                         
  21   1   5         45.94         87.50        59.32 o                         
  23   1   5         29.11        -58.96        87.50 o                         
  25   1   5          0.02         43.05       115.45 o                         
   0   2   5       9251.66       9039.54       115.44 o                         
   2   2   5       6968.73       7242.63        81.20 o                         
   4   2   5      20133.63      20430.49       166.32 o                         
   6   2   5        352.52        251.30        25.11 o                         
   8   2   5       1509.58       1581.22        50.50 o                         
  10   2   5       6517.19       6530.16        79.09 o                         
  12   2   5         22.08          9.54        29.33 o                         
  14   2   5       5238.69       5348.44        94.48 o                         
  16   2   5        121.88        182.21        49.24 o                         
  18   2   5       1369.66       1329.04       108.47 o                         
  20   2   5        237.03        154.40        64.47 o                         
  22   2   5          3.49        -44.10        53.49 o                         
  24   2   5        686.57        628.16        98.37 o                         
  26   2   5        111.60         90.46       109.10 o                         
   1   3   5       3256.28       3872.94        49.53 o                         
   3   3   5        770.54        722.65        27.11 o                         
   5   3   5       2172.39       2055.31        45.97 o                         
   7   3   5       1337.25       1404.74        39.61 o                         
   9   3   5          2.24        -16.55        27.50 o                         
  11   3   5        838.10       1022.31        44.47 o                         
  13   3   5         27.24        -21.34        30.02 o                         
  15   3   5       2282.54       2322.57        73.08 o                         
  17   3   5       1708.27       1663.43        69.22 o                         
  19   3   5        255.74        212.10        58.81 o                         
  21   3   5         79.09        118.55        60.84 o                         
  23   3   5         11.16         45.85        69.36 o                         
  25   3   5        303.19        286.80        80.59 o                         
   0   4   5       7278.70       7677.23       114.83 o                         
   2   4   5       3395.76       3807.19        57.34 o                         
   4   4   5       5953.04       5691.07        65.82 o                         
   6   4   5       4041.31       4672.36        62.11 o                         
   8   4   5       9153.16       9109.24        94.23 o                         
  10   4   5       7156.69       7778.30        87.88 o                         
  12   4   5       2340.87       2281.19        66.31 o                         
  14   4   5         93.71         31.20        33.61 o                         
  16   4   5        545.12        679.57        59.39 o                         
  18   4   5       3591.71       3737.33        90.86 o                         
  20   4   5        248.31        200.41        65.32 o                         
  22   4   5        117.99        208.57        80.92 o                         
  24   4   5        380.59        207.47        86.84 o                         
  26   4   5        236.46        206.89       111.48 o                         
   1   5   5       2253.25       2136.95        55.84 o                         
   3   5   5       3718.05       4346.56        60.37 o                         
   5   5   5       1842.82       1834.83        45.41 o                         
   7   5   5       2924.75       3201.84        53.94 o                         
   9   5   5       3259.01       3446.96        56.95 o                         
  11   5   5        347.15        261.15        29.06 o                         
  13   5   5       2365.75       2391.61        60.82 o                         
  15   5   5        698.78        802.14        54.97 o                         
  17   5   5         10.84         16.43        46.59 o                         
  19   5   5        130.19         -4.88        65.02 o                         
  21   5   5        269.19        294.63        71.82 o                         
  23   5   5          6.24         20.23       101.64 o                         
  25   5   5         56.61        -71.82        89.25 o                         
   0   6   5       2322.14       1821.98        55.98 o                         
   2   6   5       3100.92       3181.57        71.37 o                         
   4   6   5       4888.47       5261.01        73.30 o                         
   6   6   5       1859.54       2172.18        47.56 o                         
   8   6   5        406.97        424.16        34.57 o                         
  10   6   5       1172.78       1230.00        41.72 o                         
  12   6   5         15.79        -15.03        30.26 o                         
  14   6   5         72.59         48.55        43.81 o                         
  16   6   5        145.99        203.39        46.70 o                         
  18   6   5        617.44        731.77        49.65 o                         
  20   6   5        102.20        264.90        75.36 o                         
  22   6   5        139.35        117.16        74.66 o                         
  24   6   5        133.37        -18.25        90.44 o                         
   1   7   5        240.34        257.63        28.86 o                         
   3   7   5        196.44        263.87        29.86 o                         
   5   7   5         29.27         35.59        31.41 o                         
   7   7   5       2384.31       2663.18        57.27 o                         
   9   7   5        403.69        330.75        37.29 o                         
  11   7   5        210.57        153.17        37.33 o                         
  13   7   5        504.53        436.82        43.92 o                         
  15   7   5        252.65        314.96        53.67 o                         
  17   7   5         66.62        128.34        53.17 o                         
  19   7   5          3.27         13.70        53.42 o                         
  21   7   5         24.23        -36.82        66.58 o                         
  23   7   5         23.13        -45.42        84.36 o                         
   0   8   5          9.20        -42.41        42.41 o                         
   2   8   5        886.92       1060.32        43.49 o                         
   4   8   5       8424.80       8898.47       115.54 o                         
   6   8   5       2381.37       2133.53        57.25 o                         
   8   8   5        227.76        266.68        40.91 o                         
  10   8   5         11.70         23.26        38.24 o                         
  12   8   5        656.25        636.31        50.53 o                         
  14   8   5       4820.82       4643.16        89.03 o                         
  16   8   5        636.18        586.23        62.48 o                         
  18   8   5        238.34        232.53        66.26 o                         
  20   8   5        162.68         18.35        64.06 o                         
  22   8   5        353.78        503.66        87.09 o                         
  24   8   5        226.41         33.31        96.68 o                         
   1   9   5        220.06        209.47        33.53 o                         
   3   9   5       2953.06       2959.97        67.25 o                         
   5   9   5         17.57         68.61        40.91 o                         
   7   9   5        670.58        705.97        49.84 o                         
   9   9   5       1299.70       1338.72        58.92 o                         
  11   9   5       3117.80       3150.29        75.49 o                         
  13   9   5       2477.94       2586.04        75.94 o                         
  15   9   5        778.63        796.60        61.54 o                         
  17   9   5         12.42         43.16        67.02 o                         
  19   9   5         41.53         61.61        71.05 o                         
  21   9   5         38.97         87.52        72.00 o                         
  23   9   5        468.81        331.47       103.97 o                         
   0  10   5        751.41        795.00        90.64 o                         
   2  10   5        254.55        203.10        44.99 o                         
   4  10   5       1683.96       1501.99        63.99 o                         
   6  10   5       5834.29       5640.99       105.84 o                         
   8  10   5        144.03        138.08        53.81 o                         
  10  10   5       2458.09       2604.27        80.66 o                         
  12  10   5       4029.47       4200.86       102.62 o                         
  14  10   5        326.15        469.35        67.76 o                         
  16  10   5        912.35        740.26        79.95 o                         
  18  10   5        225.41         50.71        80.27 o                         
  20  10   5        171.72        117.20        82.08 o                         
  22  10   5        799.52       1142.93        94.95 o                         
   1  11   5         80.00        115.92        53.32 o                         
   3  11   5       1827.70       1869.03        88.69 o                         
   5  11   5        102.06         92.67        55.58 o                         
   7  11   5       1625.20       1520.91        72.40 o                         
   9  11   5        115.75         74.44        57.22 o                         
  11  11   5         79.73        148.69        64.11 o                         
  13  11   5         15.48        -66.09        66.09 o                         
  15  11   5       1503.43       1400.96        84.20 o                         
  17  11   5         72.87         19.80        83.50 o                         
  19  11   5        194.62        297.73       101.18 o                         
  21  11   5        241.67        241.94       107.69 o                         
   0  12   5        631.93        851.66       166.17 o                         
   2  12   5        338.37        195.06        94.80 o                         
   4  12   5       3673.13       3630.88       123.12 o                         
   6  12   5         21.68        -38.12        70.48 o                         
   8  12   5        704.15        634.31        82.02 o                         
  10  12   5        312.32        380.24        87.27 o                         
  12  12   5        270.59        347.10        93.93 o                         
  14  12   5       1714.37       1850.12       114.78 o                         
  16  12   5        115.19        102.89        98.59 o                         
  18  12   5        178.78        136.02       122.89 o                         
  20  12   5         85.59         46.42       115.76 o                         
   1  13   5       2955.00       2732.71       162.13 o                         
   3  13   5       1784.15       2003.55       150.04 o                         
   5  13   5        594.32        585.35       101.36 o                         
   7  13   5        286.50        141.14        87.26 o                         
   9  13   5        160.28        146.50        89.84 o                         
  11  13   5        283.04        285.93        93.23 o                         
  13  13   5         10.65        -64.37        96.31 o                         
  15  13   5          2.06         79.38       104.33 o                         
  17  13   5        131.15        196.14       123.50 o                         
  19  13   5         47.45         59.40       137.60 o                         
   0  14   5       4345.83       3986.38       306.61 o                         
   2  14   5         10.03         77.03       136.64 o                         
   4  14   5         36.81        174.33       121.27 o                         
   6  14   5         39.24         58.20       110.02 o                         
   8  14   5        568.45        514.48       121.99 o                         
  10  14   5        764.01        239.66       116.01 o                         
  12  14   5        350.44        158.08       112.19 o                         
  14  14   5         79.90        -57.33       120.20 o                         
  16  14   5         16.74       -122.83       122.83 o                         
  18  14   5         95.96        -37.38       109.27 o                         
   1  15   5        574.88        583.06       165.28 o                         
   3  15   5         57.52        -84.65       146.54 o                         
   5  15   5        232.31        222.72       152.32 o                         
   7  15   5        161.14        185.23       125.48 o                         
   9  15   5        407.35        139.41       139.14 o                         
  11  15   5         38.02        114.87       156.11 o                         
  13  15   5        286.65        424.41       217.68 o                         
  15  15   5        168.83         84.97       178.84 o                         
  17  15   5          1.73       -166.66       166.66 o                         
   0  16   5       2215.69       2532.43       309.45 o                         
   2  16   5         42.50         74.05       161.63 o                         
   4  16   5         45.43        136.13       166.67 o                         
   6  16   5          5.41        -57.09       139.69 o                         
   8  16   5        402.39        370.53       176.70 o                         
  10  16   5        884.22        917.76       211.89 o                         
  12  16   5         11.51       -111.51       183.79 o                         
  14  16   5         38.88         65.46       240.14 o                         
  16  16   5        144.05         78.99       288.29 o                         
   1  17   5        140.82        327.87       207.60 o                         
   3  17   5         82.68       -134.30       172.64 o                         
   5  17   5         83.46       -169.84       169.84 o                         
   7  17   5        117.94        -93.71       163.61 o                         
   9  17   5         21.28        168.28       250.45 o                         
  11  17   5         12.65       -194.69       194.69 o                         
  13  17   5         94.92        -61.32       203.16 o                         
   0  18   5        371.13        309.11       309.30 o                         
   2  18   5        398.65        156.31       189.79 o                         
   4  18   5        101.58        188.55       194.46 o                         
   6  18   5         86.23       -119.08       182.42 o                         
   8  18   5       1079.81        998.01       210.18 o                         
  10  18   5         93.78       -207.93       245.22 o                         
  12  18   5         18.02        -18.56       241.33 o                         
   1  19   5         60.62       -162.40       201.45 o                         
   3  19   5         96.44        -54.93       200.48 o                         
   5  19   5         78.16        -32.24       202.12 o                         
   7  19   5         45.35         41.44       200.38 o                         
   9  19   5         14.47        -44.89       552.84 o                         
   0  20   5         40.72         71.79       322.77 o                         
   2  20   5        184.10         95.52       225.43 o                         
   4  20   5          3.19        147.94       273.08 o                         
   0   0   6     133941.48     133153.95      1836.72 o                         
   2   0   6     189154.89     189844.86      2143.48 o                         
   4   0   6     106061.70     109780.82      1133.98 o                         
   6   0   6      57545.96      58490.36       625.16 o                         
   8   0   6     101298.84     103238.30      1072.63 o                         
  10   0   6     113485.45     115450.92      1194.56 o                         
  12   0   6      54225.93      54005.07       722.36 o                         
  14   0   6      27537.31      27410.04       439.17 o                         
  16   0   6      20539.71      20653.73       759.30 o                         
  18   0   6      31306.04      30675.67       897.09 o                         
  20   0   6      22448.51      22299.46       424.99 o                         
  22   0   6       7064.94       7444.35       285.49 o                         
  24   0   6       3829.19       3724.83       200.07 o                         
  26   0   6       5185.84       5876.40       498.98 o                         
   1   1   6     179558.92     177922.80      1319.53 o                         
   3   1   6     162726.53     165493.66      1230.46 o                         
   5   1   6      64053.99      63440.83       506.13 o                         
   7   1   6      90564.38      89871.38       664.37 o                         
   9   1   6     164805.22     168754.55      1221.39 o                         
  11   1   6      68940.08      69385.36       553.00 o                         
  13   1   6      41529.00      42337.31       450.54 o                         
  15   1   6      31544.75      32135.84       396.73 o                         
  17   1   6      25938.87      26429.01       340.23 o                         
  19   1   6      40104.59      41147.58       498.10 o                         
  21   1   6      13201.77      13731.12       246.02 o                         
  23   1   6       6293.35       6652.09       178.69 o                         
  25   1   6       5590.87       6109.38       262.16 o                         
   0   2   6      71126.71      68864.88       729.12 o                         
   2   2   6      97533.03      98280.27       722.78 o                         
   4   2   6     101884.99     105224.77       771.86 o                         
   6   2   6      71024.92      71619.75       569.59 o                         
   8   2   6      57431.95      56474.14       457.52 o                         
  10   2   6      58577.94      59538.96       466.47 o                         
  12   2   6      37873.30      38011.18       358.56 o                         
  14   2   6      29339.53      28548.23       309.83 o                         
  16   2   6      18467.60      18763.37       261.08 o                         
  18   2   6      22427.26      22267.24       302.02 o                         
  20   2   6      13528.68      13621.14       211.11 o                         
  22   2   6       4369.67       4249.91       137.76 o                         
  24   2   6       4772.70       4764.45       172.48 o                         
   1   3   6     104669.48     105041.13       732.26 o                         
   3   3   6      51666.95      51511.86       374.86 o                         
   5   3   6      85764.96      87236.91       667.25 o                         
   7   3   6      80367.73      83004.22       679.77 o                         
   9   3   6      30105.53      29063.72       255.96 o                         
  11   3   6      67679.66      69491.15       576.30 o                         
  13   3   6      27496.53      27504.99       299.53 o                         
  15   3   6      20980.69      20590.46       282.59 o                         
  17   3   6      22966.48      23942.86       303.99 o                         
  19   3   6      14849.66      14716.47       220.19 o                         
  21   3   6       8935.28       9221.02       162.56 o                         
  23   3   6       5823.37       5693.04       156.45 o                         
  25   3   6       5051.96       5560.19       144.65 o                         
   0   4   6      35077.08      36612.05       392.73 o                         
   2   4   6      39083.00      40016.44       317.48 o                         
   4   4   6      37016.24      37579.26       285.52 o                         
   6   4   6      35392.88      36634.92       280.45 o                         
   8   4   6      16623.32      16284.33       148.84 o                         
  10   4   6      25193.20      25557.30       219.90 o                         
  12   4   6      34414.23      35529.25       311.33 o                         
  14   4   6       9167.21       9258.23       135.50 o                         
  16   4   6       8295.05       7911.99       141.69 o                         
  18   4   6      10489.61      10286.83       215.25 o                         
  20   4   6       7206.69       6911.18       154.45 o                         
  22   4   6       5162.28       5235.28       134.39 o                         
  24   4   6       2402.40       2296.37       123.94 o                         
   1   5   6      14676.51      14821.07       143.55 o                         
   3   5   6      68581.74      69279.24       514.41 o                         
   5   5   6      66536.55      66728.30       497.02 o                         
   7   5   6      26422.51      27090.32       226.39 o                         
   9   5   6      17366.02      17862.88       171.92 o                         
  11   5   6      13645.15      13700.98       135.93 o                         
  13   5   6      28784.93      28593.07       294.10 o                         
  15   5   6      19577.51      19099.20       235.15 o                         
  17   5   6      12725.00      12820.27       194.84 o                         
  19   5   6       1922.00       2054.98        98.96 o                         
  21   5   6       7216.07       7064.91       175.43 o                         
  23   5   6       6329.30       6483.22       157.08 o                         
  25   5   6       2175.56       2085.60       137.67 o                         
   0   6   6       3502.66       3106.88       101.69 o                         
   2   6   6      16651.72      16571.97       160.33 o                         
   4   6   6      60176.07      61830.29       443.96 o                         
   6   6   6      24468.41      24567.78       206.16 o                         
   8   6   6       5718.73       5868.99        82.51 o                         
  10   6   6      10009.04       9840.04       111.51 o                         
  12   6   6      14185.82      14148.34       149.26 o                         
  14   6   6      15163.60      15170.06       192.47 o                         
  16   6   6       9963.77       9750.43       240.43 o                         
  18   6   6       2758.82       2569.65        71.75 o                         
  20   6   6       3189.02       2869.73        90.01 o                         
  22   6   6       4643.80       4507.31       179.53 o                         
  24   6   6       2402.84       2526.07       211.28 o                         
   1   7   6      16824.97      17448.43       165.52 o                         
   3   7   6      40031.41      40444.29       322.86 o                         
   5   7   6      57361.24      58040.07       433.35 o                         
   7   7   6      26481.48      26579.59       229.39 o                         
   9   7   6       6660.97       6937.64        99.17 o                         
  11   7   6      17670.44      17943.88       181.53 o                         
  13   7   6      22124.37      22280.16       224.74 o                         
  15   7   6      16854.29      17419.84       251.31 o                         
  17   7   6       6567.38       6631.58       202.50 o                         
  19   7   6       3561.49       3744.24       117.68 o                         
  21   7   6       3847.78       3986.51       127.67 o                         
  23   7   6       5931.20       6387.56       154.27 o                         
   0   8   6      24919.95      25949.08       331.50 o                         
   2   8   6      23471.17      23418.47       232.34 o                         
   4   8   6      38157.89      38377.41       368.84 o                         
   6   8   6      29844.47      30603.19       254.54 o                         
   8   8   6      11379.76      11676.80       132.11 o                         
  10   8   6      15124.34      14709.00       172.83 o                         
  12   8   6      24057.03      23488.08       239.31 o                         
  14   8   6      11086.04      10873.86       152.00 o                         
  16   8   6       6485.99       6114.24       130.43 o                         
  18   8   6       4791.65       4487.49       124.12 o                         
  20   8   6       5713.71       5484.29       191.01 o                         
  22   8   6       3984.88       3744.05       133.12 o                         
   1   9   6      33619.20      34496.16       316.59 o                         
   3   9   6      31540.21      31943.50       281.81 o                         
   5   9   6      47218.17      48215.23       395.11 o                         
   7   9   6      20498.30      20358.52       212.44 o                         
   9   9   6      23139.11      23540.42       251.70 o                         
  11   9   6      17273.64      17606.48       222.50 o                         
  13   9   6      21202.18      22145.31       286.83 o                         
  15   9   6      12564.86      13158.09       186.47 o                         
  17   9   6       6904.34       6964.70       147.51 o                         
  19   9   6       6000.09       6113.38       140.84 o                         
  21   9   6       6586.55       7222.82       188.06 o                         
  23   9   6       2749.18       3288.42       138.98 o                         
   0  10   6      25058.86      25938.89       363.35 o                         
   2  10   6      27123.98      27567.34       255.75 o                         
   4  10   6      40896.31      40630.37       409.01 o                         
   6  10   6      29349.77      29604.66       296.24 o                         
   8  10   6      18428.33      18673.30       221.81 o                         
  10  10   6      14406.00      13811.51       190.09 o                         
  12  10   6      18002.81      18104.67       249.52 o                         
  14  10   6      13998.46      13876.89       248.39 o                         
  16  10   6       7452.11       7421.51       158.54 o                         
  18  10   6       6484.91       6765.60       158.60 o                         
  20  10   6       4759.80       4620.15       162.55 o                         
  22  10   6       2609.40       2713.23       160.79 o                         
   1  11   6      41959.49      41793.61       495.50 o                         
   3  11   6      19277.72      19475.18       308.53 o                         
   5  11   6      22554.47      22926.98       305.60 o                         
   7  11   6      17462.00      17587.32       244.13 o                         
   9  11   6      28483.04      28663.94       368.37 o                         
  11  11   6      21978.88      21841.31       311.01 o                         
  13  11   6      10071.53      10641.06       209.71 o                         
  15  11   6       6000.00       6252.69       186.00 o                         
  17  11   6       7945.01       8283.68       211.11 o                         
  19  11   6       8125.34       7952.10       263.04 o                         
  21  11   6       4637.20       4732.59       175.41 o                         
   0  12   6      15263.45      15643.19       379.19 o                         
   2  12   6      25120.82      24276.12       418.04 o                         
   4  12   6      14104.08      13412.31       239.54 o                         
   6  12   6       6584.96       6865.91       159.44 o                         
   8  12   6      18531.39      18994.84       316.34 o                         
  10  12   6      15637.02      15059.06       265.46 o                         
  12  12   6       7829.52       7431.41       193.93 o                         
  14  12   6       5289.49       5257.54       165.31 o                         
  16  12   6       4003.72       4146.64       181.59 o                         
  18  12   6       4099.96       4217.70       281.34 o                         
  20  12   6       4575.43       4790.72       242.20 o                         
   1  13   6      13422.18      13159.55       321.72 o                         
   3  13   6      26450.47      25076.37       506.42 o                         
   5  13   6        725.49       1021.49       115.84 o                         
   7  13   6      17105.02      17159.98       411.21 o                         
   9  13   6      15841.12      15779.51       295.75 o                         
  11  13   6       7313.74       7155.23       187.67 o                         
  13  13   6       5368.86       5656.19       204.87 o                         
  15  13   6       2343.98       2580.80       137.48 o                         
  17  13   6       5252.62       5443.08       184.01 o                         
  19  13   6       3794.28       4182.58       208.81 o                         
   0  14   6       6704.95       7312.59       596.32 o                         
   2  14   6       5047.94       4974.50       215.44 o                         
   4  14   6       2633.74       2230.24       151.12 o                         
   6  14   6       4011.69       3634.44       180.73 o                         
   8  14   6       5023.05       4922.04       249.60 o                         
  10  14   6       3476.44       3249.68       184.36 o                         
  12  14   6       2396.53       2397.37       163.89 o                         
  14  14   6       1380.68       1384.63       134.21 o                         
  16  14   6       1358.30       1350.23       150.54 o                         
  18  14   6       2698.16       2924.30       216.38 o                         
   1  15   6       6401.96       7158.74       292.76 o                         
   3  15   6       1047.78        968.82       152.91 o                         
   5  15   6       4875.47       4157.19       209.09 o                         
   7  15   6       1965.05       1969.01       166.91 o                         
   9  15   6       5080.15       4749.33       216.00 o                         
  11  15   6       1501.16       1466.73       181.48 o                         
  13  15   6       2065.22       1938.07       192.34 o                         
  15  15   6        888.03        996.55       203.85 o                         
  17  15   6       1200.72       1287.83       246.24 o                         
   0  16   6       2518.97       2607.17       308.78 o                         
   2  16   6       1097.97       1089.52       162.69 o                         
   4  16   6        328.60        460.59       153.86 o                         
   6  16   6        737.56        524.79       220.53 o                         
   8  16   6        970.19       1093.14       189.49 o                         
  10  16   6       1754.12       1960.46       204.34 o                         
  12  16   6        364.19        146.62       168.05 o                         
  14  16   6        351.34        138.04       286.04 o                         
   1  17   6        639.21        574.97       169.97 o                         
   3  17   6        980.66        999.33       178.70 o                         
   5  17   6       2168.45       2065.67       200.78 o                         
   7  17   6       1384.31       1283.57       200.74 o                         
   9  17   6         80.50         63.90       201.06 o                         
  11  17   6       1784.18       2170.87       259.43 o                         
  13  17   6         74.37        -36.37       201.25 o                         
   0  18   6        559.23        359.90       273.99 o                         
   2  18   6        550.74        325.50       176.46 o                         
   4  18   6        700.82        715.51       184.98 o                         
   6  18   6       1311.72       1315.57       226.13 o                         
   8  18   6        322.19        652.75       207.82 o                         
  10  18   6        429.51        280.66       226.17 o                         
   1  19   6        418.08        117.86       211.46 o                         
   3  19   6        526.74        671.49       220.82 o                         
   5  19   6       2344.07       2274.61       352.94 o                         
   7  19   6        144.69        -32.83       197.60 o                         
   0  20   6        887.75        219.76       323.84 o                         
   2  20   6        636.71        578.54       238.37 o                         
   1   1   7       7242.83       7469.84        96.27 o                         
   3   1   7         64.41        116.31        22.52 o                         
   5   1   7      19844.26      20434.39       189.90 o                         
   7   1   7        636.00        539.24        37.64 o                         
   9   1   7        181.54        284.03        34.47 o                         
  11   1   7       2288.91       2409.55        57.59 o                         
  13   1   7       2488.19       2424.03        70.65 o                         
  15   1   7        626.47        696.04        69.22 o                         
  17   1   7        371.81        449.07        71.70 o                         
  19   1   7         64.45         31.32        68.85 o                         
  21   1   7        112.27        141.78        85.33 o                         
  23   1   7        827.77        954.74        91.30 o                         
  25   1   7         24.13        106.98        85.17 o                         
   0   2   7       2251.46       2222.21       120.26 o                         
   2   2   7       7159.60       8093.24        90.62 o                         
   4   2   7         13.34        -24.54        24.54 o                         
   6   2   7         82.04         31.53        29.59 o                         
   8   2   7        308.19        318.94        36.46 o                         
  10   2   7       2169.52       2180.71        56.04 o                         
  12   2   7         39.48         45.13        39.97 o                         
  14   2   7         30.22        -32.96        47.47 o                         
  16   2   7        162.64         50.88        65.76 o                         
  18   2   7         19.48         19.51        69.22 o                         
  20   2   7        238.12        222.87        71.49 o                         
  22   2   7        279.44        424.50        81.88 o                         
  24   2   7        112.00        183.75        70.71 o                         
   1   3   7        170.75        139.16        29.10 o                         
   3   3   7      20148.80      21477.89       183.41 o                         
   5   3   7      43845.46      43753.45       361.66 o                         
   7   3   7       5752.61       5993.11        98.94 o                         
   9   3   7         45.81         64.62        37.42 o                         
  11   3   7        576.71        600.20        51.46 o                         
  13   3   7       5978.77       6020.32       120.67 o                         
  15   3   7      16561.86      16150.30       280.71 o                         
  17   3   7          2.72        -52.87        68.77 o                         
  19   3   7         20.01        -16.76        66.17 o                         
  21   3   7        486.74        365.02        79.90 o                         
  23   3   7       1290.17       1069.70        91.56 o                         
  25   3   7        956.74        986.36       162.42 o                         
   0   4   7        169.41         50.83        44.45 o                         
   2   4   7       2728.59       2723.20        64.43 o                         
   4   4   7          1.91        -24.28        25.55 o                         
   6   4   7          4.74        -28.46        31.03 o                         
   8   4   7        750.77        803.01        46.01 o                         
  10   4   7        682.54        781.41        43.59 o                         
  12   4   7          4.74        -41.53        43.13 o                         
  14   4   7       2237.20       2097.72        77.19 o                         
  16   4   7       2116.96       1923.98        80.10 o                         
  18   4   7       1612.36       1458.11        85.14 o                         
  20   4   7        184.55        160.54        68.91 o                         
  22   4   7          4.44          1.22        86.94 o                         
  24   4   7         10.92         67.08        95.79 o                         
   1   5   7        339.45        225.04        33.75 o                         
   3   5   7       2351.92       2445.22        53.03 o                         
   5   5   7        122.02        128.60        34.24 o                         
   7   5   7       1706.57       1799.82        51.79 o                         
   9   5   7       1372.42       1398.76        49.80 o                         
  11   5   7         27.03         -5.67        40.33 o                         
  13   5   7       2381.49       2302.81        65.63 o                         
  15   5   7          2.69        -32.76        58.06 o                         
  17   5   7          6.92        -36.85        60.01 o                         
  19   5   7        258.37        257.65        76.00 o                         
  21   5   7         15.17        -60.37        79.14 o                         
  23   5   7        679.71        634.78       110.54 o                         
   0   6   7       6008.79       6347.28       138.83 o                         
   2   6   7       1871.19       2070.74        58.36 o                         
   4   6   7        139.34        170.42        29.59 o                         
   6   6   7       1125.15       1300.33        48.28 o                         
   8   6   7        431.67        389.70        41.88 o                         
  10   6   7         14.38        -23.08        40.11 o                         
  12   6   7         53.57         -4.42        45.49 o                         
  14   6   7         49.58         90.48        59.11 o                         
  16   6   7         12.01        -60.03        60.03 o                         
  18   6   7          0.48        -64.27        64.27 o                         
  20   6   7         19.69         -8.64        70.15 o                         
  22   6   7          7.05        -46.19        82.44 o                         
  24   6   7          2.18         11.34        83.61 o                         
   1   7   7       6782.35       6621.87       107.30 o                         
   3   7   7       6239.36       5789.98        91.30 o                         
   5   7   7       8846.05       8734.62       111.27 o                         
   7   7   7       3784.82       3532.34        72.90 o                         
   9   7   7       3002.39       3091.68        72.02 o                         
  11   7   7       4952.93       5001.27       120.91 o                         
  13   7   7       2487.30       2543.04        90.53 o                         
  15   7   7       1693.99       1667.62        92.64 o                         
  17   7   7        897.96        933.33        85.00 o                         
  19   7   7       1064.74       1113.72        86.84 o                         
  21   7   7        581.52        652.93        88.84 o                         
  23   7   7        225.32        183.87        94.06 o                         
   0   8   7        118.66        101.47        61.36 o                         
   2   8   7       2284.84       2354.05        65.94 o                         
   4   8   7       1646.27       1786.46        63.74 o                         
   6   8   7          5.87        -41.11        41.11 o                         
   8   8   7       2629.26       2465.59        81.30 o                         
  10   8   7        820.67        884.23        64.07 o                         
  12   8   7        670.58        687.90        65.69 o                         
  14   8   7         72.66         13.88        59.90 o                         
  16   8   7          9.48          7.71        76.85 o                         
  18   8   7         80.37        -13.31        75.97 o                         
  20   8   7        114.22         94.31        72.39 o                         
  22   8   7        133.74         93.42       103.74 o                         
   1   9   7        459.89        311.82        47.88 o                         
   3   9   7      16610.11      16952.01       179.68 o                         
   5   9   7      19836.76      19641.87       211.47 o                         
   7   9   7       4802.66       4505.93        99.38 o                         
   9   9   7        506.07        556.28        61.88 o                         
  11   9   7        515.10        607.72        86.41 o                         
  13   9   7      10505.73      10819.10       178.76 o                         
  15   9   7       3540.63       3541.33        96.35 o                         
  17   9   7       1090.85       1042.55        97.43 o                         
  19   9   7        114.05         49.44        92.55 o                         
  21   9   7        188.29        316.44        97.19 o                         
   0  10   7          4.88        -29.18        70.55 o                         
   2  10   7         30.86         11.46        57.38 o                         
   4  10   7          8.49         -3.81        59.01 o                         
   6  10   7       1902.55       1855.82        84.47 o                         
   8  10   7        397.91        426.64        70.89 o                         
  10  10   7        942.83       1016.76        84.48 o                         
  12  10   7       2747.02       2616.71       107.23 o                         
  14  10   7       1002.55       1024.95       101.02 o                         
  16  10   7        279.62        109.71        90.41 o                         
  18  10   7         10.19        -21.43       100.75 o                         
  20  10   7         50.32          1.37       119.28 o                         
  22  10   7         11.22       -125.68       125.68 o                         
   1  11   7        282.52        545.36        82.67 o                         
   3  11   7       3675.79       3456.45       117.28 o                         
   5  11   7        825.04        734.42        76.19 o                         
   7  11   7        523.93        494.86        80.65 o                         
   9  11   7        952.33        962.43        94.04 o                         
  11  11   7       1147.45       1032.34        97.98 o                         
  13  11   7        847.30        957.39       102.55 o                         
  15  11   7        344.43        275.94        93.81 o                         
  17  11   7         12.76        -44.36       119.73 o                         
  19  11   7         51.22        -74.70       123.77 o                         
  21  11   7        581.15        718.87       150.42 o                         
   0  12   7        359.98        531.51       138.50 o                         
   2  12   7         59.93        175.68        90.61 o                         
   4  12   7       1276.31       1258.86       110.41 o                         
   6  12   7        558.15        468.95        88.26 o                         
   8  12   7        856.87        797.96        96.74 o                         
  10  12   7        195.26        255.76        91.49 o                         
  12  12   7        162.84        289.87        99.31 o                         
  14  12   7         65.83         51.93        96.60 o                         
  16  12   7         16.29         50.25        96.21 o                         
  18  12   7         58.16        341.21       124.12 o                         
  20  12   7        404.54        471.38       164.39 o                         
   1  13   7        872.09        984.81       121.67 o                         
   3  13   7       1207.61       1328.22       114.20 o                         
   5  13   7        202.89         87.33       106.01 o                         
   7  13   7       1952.29       1845.65       135.82 o                         
   9  13   7        680.73        711.47       141.45 o                         
  11  13   7         98.15        160.23       109.27 o                         
  13  13   7         32.49       -104.87       104.87 o                         
  15  13   7        258.15        174.13       107.27 o                         
  17  13   7        218.62        268.86       106.68 o                         
  19  13   7          3.83         40.75       145.03 o                         
   0  14   7         85.72        190.94       232.20 o                         
   2  14   7        186.36        306.09       120.64 o                         
   4  14   7        856.12        764.03       143.90 o                         
   6  14   7        248.53         81.89       110.45 o                         
   8  14   7        691.52        522.51       138.31 o                         
  10  14   7        129.08       -126.66       126.66 o                         
  12  14   7        296.03        299.46       151.39 o                         
  14  14   7         23.09        119.44       152.60 o                         
  16  14   7        140.12        275.08       137.07 o                         
  18  14   7          9.28         44.55       369.12 o                         
   1  15   7         12.13         62.73       120.83 o                         
   3  15   7         19.18        -91.41       137.92 o                         
   5  15   7       1999.91       2239.01       183.81 o                         
   7  15   7        471.69        248.48       161.30 o                         
   9  15   7        231.83        280.77       142.72 o                         
  11  15   7         50.81         70.65       157.80 o                         
  13  15   7        444.05        541.38       171.19 o                         
  15  15   7        202.88        383.58       168.65 o                         
   0  16   7        480.73        238.46       199.92 o                         
   2  16   7         15.03       -147.48       147.48 o                         
   4  16   7         99.77        131.02       153.35 o                         
   6  16   7          1.29       -155.36       155.36 o                         
   8  16   7          8.31       -100.67       165.65 o                         
  10  16   7        124.06        -57.11       191.16 o                         
  12  16   7         55.52         19.92       168.02 o                         
  14  16   7          9.37         80.72       170.08 o                         
   1  17   7        731.93        715.30       193.41 o                         
   3  17   7         50.48        -80.12       157.62 o                         
   5  17   7         72.53       -114.89       168.07 o                         
   7  17   7        368.46        272.61       186.04 o                         
   9  17   7        252.55        174.78       226.30 o                         
  11  17   7        465.57        270.67       222.42 o                         
   0  18   7        709.79        695.32       305.07 o                         
   2  18   7        107.32         11.38       192.35 o                         
   4  18   7         83.53        -12.66       191.94 o                         
   6  18   7          8.76        127.85       195.31 o                         
   8  18   7         19.94         75.39       226.99 o                         
  10  18   7        126.02         17.79       226.69 o                         
   1  19   7        662.09        328.86       223.57 o                         
   3  19   7        793.76        608.23       318.87 o                         
   5  19   7        325.89        143.26       214.87 o                         
   0   0   8     262405.97     266029.59      4063.07 o                         
   2   0   8       2915.08       2643.50        83.23 o                         
   4   0   8      39284.91      39142.23       531.96 o                         
   6   0   8      32788.34      32651.59       433.73 o                         
   8   0   8      21490.58      21136.19       285.69 o                         
  10   0   8      53126.18      53810.09       597.28 o                         
  12   0   8      19293.63      19028.57       284.30 o                         
  14   0   8       5842.56       5867.24       194.72 o                         
  16   0   8       7650.92       7928.89       410.06 o                         
  18   0   8      14529.46      14063.52       326.83 o                         
  20   0   8       8378.53       8471.02       250.82 o                         
  22   0   8       2018.57       2217.61       144.84 o                         
  24   0   8       2352.26       2753.14       398.40 o                         
   1   1   8     142959.34     144739.38      1201.89 o                         
   3   1   8      42708.77      42903.45       362.46 o                         
   5   1   8      62780.59      63931.95       519.73 o                         
   7   1   8      83465.79      83859.45       716.56 o                         
   9   1   8      74957.20      74847.39       623.20 o                         
  11   1   8      48453.15      49702.64       448.33 o                         
  13   1   8      24326.02      24534.03       265.91 o                         
  15   1   8      25525.00      24894.77       337.84 o                         
  17   1   8      28483.99      27815.72       395.81 o                         
  19   1   8      16233.89      15994.14       253.25 o                         
  21   1   8       9275.55       8942.18       183.99 o                         
  23   1   8       6706.51       6684.17       194.10 o                         
   0   2   8      25337.04      23546.41       332.49 o                         
   2   2   8      59169.67      59372.20       459.06 o                         
   4   2   8      25332.29      24618.93       208.64 o                         
   6   2   8      14694.02      14559.50       159.27 o                         
   8   2   8      44036.58      44929.42       393.52 o                         
  10   2   8      20538.11      20658.79       214.10 o                         
  12   2   8      22355.08      22428.81       249.75 o                         
  14   2   8       5016.89       4993.41       122.26 o                         
  16   2   8      15708.37      15544.30       332.35 o                         
  18   2   8       4735.49       5116.31       136.17 o                         
  20   2   8       9314.57       9451.88       201.28 o                         
  22   2   8       2636.97       2811.88       207.96 o                         
  24   2   8       1511.98       1608.20       110.95 o                         
   1   3   8      74731.19      74555.75       583.91 o                         
   3   3   8      61773.58      62127.15       444.15 o                         
   5   3   8      37567.66      37441.51       306.33 o                         
   7   3   8      57108.14      57298.82       678.27 o                         
   9   3   8      53382.88      53572.47       479.70 o                         
  11   3   8      29884.39      29847.16       316.23 o                         
  13   3   8      21229.69      21269.38       309.99 o                         
  15   3   8      25110.01      24802.75       335.28 o                         
  17   3   8      18306.43      18048.81       293.91 o                         
  19   3   8       8553.59       8842.07       191.86 o                         
  21   3   8       8898.72       8712.43       193.67 o                         
  23   3   8       6140.65       6141.94       206.16 o                         
   0   4   8      16886.08      16921.01       247.19 o                         
   2   4   8      23286.50      22878.01       205.86 o                         
   4   4   8      36959.54      36724.94       295.16 o                         
   6   4   8      17269.90      17286.80       172.42 o                         
   8   4   8      23587.72      24008.22       236.89 o                         
  10   4   8       8031.92       7976.44       115.70 o                         
  12   4   8      14743.42      14459.97       186.63 o                         
  14   4   8      14940.64      14925.88       210.51 o                         
  16   4   8       5499.08       6138.29       129.34 o                         
  18   4   8       8205.10       8570.98       183.90 o                         
  20   4   8       2004.88       2173.55       113.59 o                         
  22   4   8       3696.40       3921.15       162.31 o                         
  24   4   8       3046.13       3380.65       154.61 o                         
   1   5   8      33832.79      34361.00       298.24 o                         
   3   5   8      44815.38      45439.71       379.00 o                         
   5   5   8      40320.27      39487.59       317.77 o                         
   7   5   8      40535.08      40056.70       341.46 o                         
   9   5   8      26523.80      26459.41       251.18 o                         
  11   5   8      11838.68      12231.88       156.38 o                         
  13   5   8      24895.44      25365.02       281.32 o                         
  15   5   8      20674.14      20437.98       281.69 o                         
  17   5   8       8326.71       8280.95       221.43 o                         
  19   5   8       6208.11       6209.65       170.42 o                         
  21   5   8       4869.46       5270.48       160.66 o                         
  23   5   8       5671.36       5798.08       266.07 o                         
   0   6   8       3793.27       3551.57       107.52 o                         
   2   6   8      21584.39      22213.15       221.06 o                         
   4   6   8      25858.64      25455.02       238.41 o                         
   6   6   8      28541.72      29377.44       259.52 o                         
   8   6   8       8390.02       8488.85       117.45 o                         
  10   6   8       4946.16       5169.72       112.68 o                         
  12   6   8      11168.66      11477.91       163.25 o                         
  14   6   8      14631.17      14366.03       217.49 o                         
  16   6   8       7381.85       7380.90       280.17 o                         
  18   6   8       2380.97       2571.43       110.33 o                         
  20   6   8       2239.17       2287.06       110.46 o                         
  22   6   8       3194.93       3451.56       124.87 o                         
   1   7   8      28477.11      28184.77       270.83 o                         
   3   7   8      32638.75      32214.16       291.35 o                         
   5   7   8      33345.08      34071.33       325.03 o                         
   7   7   8      32846.01      33162.45       320.36 o                         
   9   7   8      12712.54      12824.28       172.39 o                         
  11   7   8      14427.60      13942.45       193.90 o                         
  13   7   8      21368.43      21271.44       268.69 o                         
  15   7   8      14686.76      14951.14       241.56 o                         
  17   7   8       6313.98       6247.36       206.57 o                         
  19   7   8       4513.29       4458.55       143.70 o                         
  21   7   8       4500.59       4682.06       168.32 o                         
  23   7   8       4808.80       4857.37       171.15 o                         
   0   8   8      10877.57      11496.24       214.06 o                         
   2   8   8      14478.60      14718.85       198.06 o                         
   4   8   8      18719.64      19191.04       223.30 o                         
   6   8   8      21466.98      21674.91       254.98 o                         
   8   8   8       3878.08       3832.77        99.76 o                         
  10   8   8      14213.64      14427.06       300.77 o                         
  12   8   8       4214.38       4408.82       131.36 o                         
  14   8   8      12902.85      13152.13       213.06 o                         
  16   8   8       4208.11       4237.85       148.68 o                         
  18   8   8       2123.72       1969.81       121.75 o                         
  20   8   8       2833.38       2964.58       171.65 o                         
  22   8   8       1875.02       2076.35       154.88 o                         
   1   9   8      20007.71      19209.49       245.36 o                         
   3   9   8      33712.32      33862.68       360.79 o                         
   5   9   8      30649.83      31087.08       435.71 o                         
   7   9   8      17863.95      18019.51       249.75 o                         
   9   9   8      21282.52      20784.63       301.34 o                         
  11   9   8       9814.36       9784.32       201.76 o                         
  13   9   8      13347.89      12633.32       401.68 o                         
  15   9   8      16968.77      17219.29       392.08 o                         
  17   9   8       4858.75       5077.84       196.91 o                         
  19   9   8       3713.23       3633.10       153.02 o                         
  21   9   8       4431.11       4274.84       144.35 o                         
   0  10   8      11357.72      11165.61       283.00 o                         
   2  10   8      14296.02      14469.50       326.36 o                         
   4  10   8       8505.07       8770.77       168.76 o                         
   6  10   8       7865.35       7960.67       160.81 o                         
   8  10   8       8918.90       9213.61       222.24 o                         
  10  10   8       9949.73      10008.29       266.11 o                         
  12  10   8       4360.07       4552.79       145.44 o                         
  14  10   8       5664.47       5783.46       170.91 o                         
  16  10   8       1283.93       1514.29       130.26 o                         
  18  10   8       4832.32       4813.89       181.02 o                         
  20  10   8       1150.14       1083.22       135.96 o                         
   1  11   8      26698.97      26463.46       372.20 o                         
   3  11   8      11586.81      11556.72       312.63 o                         
   5  11   8      14381.73      14521.58       248.73 o                         
   7  11   8      19253.55      19453.89       284.53 o                         
   9  11   8      10663.55      10761.40       211.36 o                         
  11  11   8      15581.78      15275.75       291.67 o                         
  13  11   8       7713.57       7330.63       196.56 o                         
  15  11   8       4435.86       4372.09       166.63 o                         
  17  11   8       7064.11       7428.23       263.22 o                         
  19  11   8       3800.58       3580.69       191.36 o                         
   0  12   8       7267.63       7281.22       279.63 o                         
   2  12   8      11675.76      11580.57       228.05 o                         
   4  12   8        765.41        881.34       115.64 o                         
   6  12   8       4810.56       4917.76       174.69 o                         
   8  12   8       5947.90       6233.93       230.99 o                         
  10  12   8       5663.49       6043.40       172.87 o                         
  12  12   8       4447.36       4451.12       162.15 o                         
  14  12   8        405.19        639.49       109.42 o                         
  16  12   8       1806.81       1896.45       136.50 o                         
  18  12   8       2189.94       2413.39       180.05 o                         
   1  13   8      13216.73      13225.91       272.98 o                         
   3  13   8       5539.88       5489.96       204.49 o                         
   5  13   8       7370.34       7022.88       212.04 o                         
   7  13   8       7730.80       7738.04       239.71 o                         
   9  13   8       8343.06       8051.08       263.43 o                         
  11  13   8       6440.51       6753.52       260.31 o                         
  13  13   8       2865.77       2583.55       157.72 o                         
  15  13   8       3021.68       2835.37       196.84 o                         
  17  13   8       3671.46       3879.99       255.62 o                         
   0  14   8       9382.18       8660.05       362.68 o                         
   2  14   8        620.64        692.55       134.24 o                         
   4  14   8       1783.63       1641.48       155.14 o                         
   6  14   8       2090.05       2028.19       177.16 o                         
   8  14   8       1556.63       1659.02       163.67 o                         
  10  14   8       2952.80       2769.38       185.70 o                         
  12  14   8       1235.58       1383.97       183.17 o                         
  14  14   8        222.24        500.01       162.69 o                         
  16  14   8       1297.02       1334.85       259.23 o                         
   1  15   8       5174.49       5304.96       236.34 o                         
   3  15   8       3254.73       3212.46       244.21 o                         
   5  15   8       1259.49       1156.54       201.57 o                         
   7  15   8       2894.28       2633.34       213.31 o                         
   9  15   8       4813.54       4449.57       223.32 o                         
  11  15   8       2767.91       2751.13       214.54 o                         
  13  15   8        788.44        596.84       182.00 o                         
  15  15   8       1086.58        804.48       182.63 o                         
   0  16   8        400.02        692.95       271.67 o                         
   2  16   8       1019.35       1138.52       173.53 o                         
   4  16   8       1792.83       1864.27       193.33 o                         
   6  16   8        208.09         34.54       173.94 o                         
   8  16   8       1915.09       1952.98       232.40 o                         
  10  16   8        348.41        661.78       219.16 o                         
  12  16   8        346.74        124.80       176.85 o                         
   1  17   8       1333.75       1033.80       206.35 o                         
   3  17   8       1490.08       1508.90       193.60 o                         
   5  17   8       1637.48       1906.42       248.12 o                         
   7  17   8       1323.21       1458.21       218.42 o                         
   9  17   8       1250.12       1143.28       245.51 o                         
  11  17   8        463.28         39.84       214.83 o                         
   0  18   8        839.86        688.67       301.01 o                         
   2  18   8         82.04        143.34       197.34 o                         
   4  18   8       1549.63       1291.32       233.47 o                         
   6  18   8        681.57        800.22       211.35 o                         
   8  18   8        570.57        818.24       274.55 o                         
   1  19   8        523.65        497.37       226.23 o                         
   3  19   8       1356.58       1301.79       281.19 o                         
   1   1   9         76.57         95.71        38.75 o                         
   3   1   9       1051.07       1102.93        48.90 o                         
   5   1   9        675.98        701.89        45.27 o                         
   7   1   9         43.46         22.25        35.18 o                         
   9   1   9        128.51        102.79        44.13 o                         
  11   1   9          8.88          9.14        47.85 o                         
  13   1   9          0.08        -51.76        51.76 o                         
  15   1   9        423.11        489.46        80.19 o                         
  17   1   9        169.29        264.64        92.08 o                         
  19   1   9        154.72        172.92       103.63 o                         
  21   1   9         13.74         70.53       111.06 o                         
  23   1   9          1.24        -46.76       144.67 o                         
   0   2   9      12190.80      11694.05       206.77 o                         
   2   2   9       6057.44       5807.90       108.58 o                         
   4   2   9       1197.41       1397.63        50.41 o                         
   6   2   9       2224.91       2257.35        62.10 o                         
   8   2   9       3159.96       3037.98        75.73 o                         
  10   2   9       4865.70       4792.42       103.81 o                         
  12   2   9       1984.14       2138.23        76.94 o                         
  14   2   9        652.09        690.54        77.03 o                         
  16   2   9        849.17        814.09       101.99 o                         
  18   2   9       1888.48       2284.02       184.64 o                         
  20   2   9        405.58        583.29       121.10 o                         
  22   2   9        141.52       -103.05       103.85 o                         
  24   2   9         33.78         22.41       102.28 o                         
   1   3   9        718.41        581.76        45.29 o                         
   3   3   9        477.05        469.97        37.38 o                         
   5   3   9        190.02        233.89        39.43 o                         
   7   3   9          7.37         43.69        37.09 o                         
   9   3   9       1900.53       1969.40        68.26 o                         
  11   3   9         14.71         27.60        55.42 o                         
  13   3   9          0.28         64.92        64.83 o                         
  15   3   9        649.51        541.49        83.60 o                         
  17   3   9        285.17        240.30       116.04 o                         
  19   3   9        753.40        664.33       101.74 o                         
  21   3   9         32.13        -94.92        94.92 o                         
  23   3   9          6.89         40.10       111.05 o                         
   0   4   9       8776.03       8788.52       169.78 o                         
   2   4   9       4356.58       4128.38        78.73 o                         
   4   4   9         36.62         29.14        35.18 o                         
   6   4   9         16.29         54.03        41.98 o                         
   8   4   9       7077.13       6994.61       108.77 o                         
  10   4   9       7300.53       7391.77       131.65 o                         
  12   4   9         54.47         -6.20        61.67 o                         
  14   4   9        266.00        186.10        70.63 o                         
  16   4   9        159.74        210.10        95.32 o                         
  18   4   9       2111.59       2438.12       130.23 o                         
  20   4   9        403.65        388.09       107.25 o                         
  22   4   9        155.93        112.71       102.28 o                         
   1   5   9        159.74        211.27        45.34 o                         
   3   5   9        540.87        461.69        42.21 o                         
   5   5   9       1121.27       1168.65        51.07 o                         
   7   5   9       1610.49       1434.19        61.51 o                         
   9   5   9        455.18        543.53        60.29 o                         
  11   5   9        259.64        142.54        60.57 o                         
  13   5   9        330.60        202.37        69.67 o                         
  15   5   9        169.84        -19.10        78.05 o                         
  17   5   9         25.71        -13.60        84.32 o                         
  19   5   9         63.68         69.63        91.11 o                         
  21   5   9        250.19        248.51       105.50 o                         
  23   5   9         11.66        -98.15        98.15 o                         
   0   6   9       1113.32       1179.27        88.40 o                         
   2   6   9        418.92        344.66        46.50 o                         
   4   6   9       1731.84       1989.39        68.47 o                         
   6   6   9       1058.72        918.93        66.13 o                         
   8   6   9         45.34         61.60        59.16 o                         
  10   6   9        274.33        244.55        64.22 o                         
  12   6   9          3.90        -66.10        66.10 o                         
  14   6   9         42.44        -18.00        74.88 o                         
  16   6   9        138.60        191.94        88.51 o                         
  18   6   9        122.26         79.87        90.34 o                         
  20   6   9         19.16         23.57        97.34 o                         
  22   6   9         70.98        138.70        95.96 o                         
   1   7   9        193.93        123.57        51.11 o                         
   3   7   9        604.32        505.65        62.43 o                         
   5   7   9        856.97        858.51        72.06 o                         
   7   7   9       1804.36       2000.76        90.41 o                         
   9   7   9         81.25         45.37        67.49 o                         
  11   7   9         13.74         32.21        71.92 o                         
  13   7   9        750.30        597.73        92.18 o                         
  15   7   9        240.36        220.05        99.94 o                         
  17   7   9        100.46         73.12        98.24 o                         
  19   7   9         19.04        -92.18       107.11 o                         
  21   7   9          1.08         12.41       100.39 o                         
   0   8   9        900.51       1086.61        96.50 o                         
   2   8   9       1651.33       1787.41        83.66 o                         
   4   8   9        397.04        208.37        65.42 o                         
   6   8   9         25.56          9.51        63.92 o                         
   8   8   9        324.55        337.37        73.23 o                         
  10   8   9        716.84        727.21        84.90 o                         
  12   8   9       1617.37       1785.94       105.59 o                         
  14   8   9       1292.10       1340.59       106.16 o                         
  16   8   9         16.51        -12.58       101.07 o                         
  18   8   9        405.66        384.69       112.76 o                         
  20   8   9        262.14        286.52       109.16 o                         
   1   9   9        187.74        177.11        69.33 o                         
   3   9   9       1481.68       1536.23        89.71 o                         
   5   9   9         19.15        -48.84        67.99 o                         
   7   9   9        166.28         64.04        72.70 o                         
   9   9   9       2022.84       2147.57       106.40 o                         
  11   9   9        355.88        299.94        87.42 o                         
  13   9   9        811.83        817.30       101.95 o                         
  15   9   9         48.60        -36.40        90.33 o                         
  17   9   9          5.16        -81.61       107.68 o                         
  19   9   9        286.79        393.18       113.68 o                         
  21   9   9          9.17        124.68        94.31 o                         
   0  10   9       1568.78       1817.04       146.51 o                         
   2  10   9          7.88        -79.58        79.58 o                         
   4  10   9         49.06          9.30        77.90 o                         
   6  10   9        778.40        638.27        88.72 o                         
   8  10   9        100.76        114.33        88.56 o                         
  10  10   9       2128.86       2035.21       122.86 o                         
  12  10   9        438.16        441.96       109.86 o                         
  14  10   9         64.30         22.02       102.51 o                         
  16  10   9        274.17        194.89        97.56 o                         
  18  10   9        307.07        420.19       134.55 o                         
  20  10   9        277.04        391.48       136.18 o                         
   1  11   9         42.46         40.42        95.63 o                         
   3  11   9        330.33        349.10        91.57 o                         
   5  11   9        484.95        577.87       106.17 o                         
   7  11   9        216.86        170.22        97.59 o                         
   9  11   9          2.84         17.01        95.37 o                         
  11  11   9          2.20        -28.43        97.34 o                         
  13  11   9        250.15        190.06       111.52 o                         
  15  11   9        193.25         15.44       107.52 o                         
  17  11   9         22.63          3.41       157.54 o                         
  19  11   9         43.04         83.82       138.19 o                         
   0  12   9         32.45        159.43       143.22 o                         
   2  12   9        683.08        466.41       108.09 o                         
   4  12   9       1396.78       1176.22       122.19 o                         
   6  12   9        181.06        163.81       108.21 o                         
   8  12   9       1182.16       1112.93       137.47 o                         
  10  12   9          7.57         -4.77       107.62 o                         
  12  12   9        182.38         49.68       122.42 o                         
  14  12   9       1012.71       1270.16       169.23 o                         
  16  12   9        316.73        413.17       203.50 o                         
  18  12   9         18.02       -127.60       138.02 o                         
   1  13   9        368.39        407.81       114.41 o                         
   3  13   9       1770.61       1733.48       173.33 o                         
   5  13   9         39.79        -79.84       122.15 o                         
   7  13   9         72.47        -50.00       121.50 o                         
   9  13   9          0.63         80.89       190.71 o                         
  11  13   9         25.54         79.78       147.86 o                         
  13  13   9         76.37         75.01       151.75 o                         
  15  13   9        221.00        220.27       154.50 o                         
  17  13   9          5.05        -56.66       144.40 o                         
   0  14   9       6766.99       6463.09       331.79 o                         
   2  14   9        190.84        -27.86       132.31 o                         
   4  14   9        317.63        222.64       135.05 o                         
   6  14   9        667.38        530.94       154.94 o                         
   8  14   9       1098.88        865.03       153.71 o                         
  10  14   9       1146.58       1072.65       163.95 o                         
  12  14   9        565.11        434.82       170.96 o                         
  14  14   9         75.19        -72.68       159.84 o                         
  16  14   9        264.66        287.43       166.63 o                         
   1  15   9          9.38         81.89       147.58 o                         
   3  15   9         47.28        -55.02       137.73 o                         
   5  15   9          5.13       -149.26       149.26 o                         
   7  15   9         11.39        -45.22       160.75 o                         
   9  15   9          0.52          7.47       172.62 o                         
  11  15   9          9.35        -25.51       169.21 o                         
  13  15   9        123.54        100.44       173.02 o                         
   0  16   9       1951.09       2112.40       675.24 o                         
   2  16   9        311.36        101.01       185.37 o                         
   4  16   9          4.92       -154.95       167.68 o                         
   6  16   9         93.63        125.29       194.74 o                         
   8  16   9        652.80        514.15       191.41 o                         
  10  16   9        942.55        860.07       239.02 o                         
  12  16   9          6.28       -121.20       207.93 o                         
   1  17   9         80.19         91.17       219.18 o                         
   3  17   9         48.04       -212.06       212.06 o                         
   5  17   9         31.07        208.81       196.12 o                         
   7  17   9         77.30        101.79       192.12 o                         
   9  17   9         12.75       -218.63       218.63 o                         
   0  18   9        209.07        182.63       287.20 o                         
   2  18   9         44.31        283.84       240.94 o                         
   4  18   9         93.30        399.69       250.86 o                         
   6  18   9         46.05         90.25       254.63 o                         
   0   0  10      23254.95      21911.84       434.77 o                         
   2   0  10      35571.36      34394.04       441.35 o                         
   4   0  10      14779.95      14759.64       264.41 o                         
   6   0  10       8452.98       8120.07       177.10 o                         
   8   0  10      24756.00      24899.09       464.32 o                         
  10   0  10      28802.18      29389.00       496.91 o                         
  12   0  10      10797.18      10327.96       243.93 o                         
  14   0  10       6515.93       5827.79       238.49 o                         
  16   0  10       5253.89       4983.47       288.15 o                         
  18   0  10      10612.06      10332.11       400.94 o                         
  20   0  10       7872.94       7910.13       354.62 o                         
  22   0  10       2420.04       2136.01       222.61 o                         
   1   1  10      10510.50      10281.93       141.40 o                         
   3   1  10       5147.93       4986.78        85.77 o                         
   5   1  10       1476.08       1424.74        58.46 o                         
   7   1  10       4238.93       4108.73       153.48 o                         
   9   1  10      12170.14      12243.09       274.51 o                         
  11   1  10       2576.87       2665.60       101.62 o                         
  13   1  10       1722.58       1684.77       110.29 o                         
  15   1  10       2149.91       2073.18       145.65 o                         
  17   1  10       1042.75        821.39       132.50 o                         
  19   1  10       3073.45       3023.89       172.01 o                         
  21   1  10        753.03        787.83       136.10 o                         
  23   1  10        525.65        462.96       128.73 o                         
   0   2  10      34102.44      33065.77       458.65 o                         
   2   2  10      40952.26      40963.68       361.77 o                         
   4   2  10      36588.95      37604.23       360.35 o                         
   6   2  10      28854.74      28511.35       287.82 o                         
   8   2  10      29105.76      29074.34       332.59 o                         
  10   2  10      28406.45      28377.78       364.53 o                         
  12   2  10      16562.84      16431.05       285.04 o                         
  14   2  10      16594.56      15991.38       319.66 o                         
  16   2  10       9676.15       9393.65       274.64 o                         
  18   2  10      12272.86      11397.48       307.07 o                         
  20   2  10       8300.83       8058.00       257.58 o                         
  22   2  10       2764.49       2571.51       155.65 o                         
   1   3  10       9546.28       9597.20       130.05 o                         
   3   3  10       3912.44       3404.03        98.76 o                         
   5   3  10       7009.40       6442.83       119.84 o                         
   7   3  10      10954.21      10789.99       181.00 o                         
   9   3  10       1817.83       1639.48        93.12 o                         
  11   3  10       6509.28       6305.69       160.00 o                         
  13   3  10       2160.46       2309.89       125.48 o                         
  15   3  10       2991.85       2889.14       168.00 o                         
  17   3  10       2594.51       2550.42       284.95 o                         
  19   3  10        998.98       1116.52       120.11 o                         
  21   3  10        992.20       1077.09       121.09 o                         
  23   3  10        813.31        856.56       125.23 o                         
   0   4  10      69654.56      71127.27       835.52 o                         
   2   4  10      68151.73      67647.27       565.07 o                         
   4   4  10      61607.09      60224.41       541.51 o                         
   6   4  10      65817.49      64688.28       629.43 o                         
   8   4  10      39718.97      39180.40       429.93 o                         
  10   4  10      39141.54      38049.80       440.39 o                         
  12   4  10      47665.73      47101.46       551.75 o                         
  14   4  10      19628.65      19039.83       287.85 o                         
  16   4  10      17532.01      17261.24       325.35 o                         
  18   4  10      16070.84      15847.07       313.56 o                         
  20   4  10       9975.20      10117.72       271.75 o                         
  22   4  10       8162.50       8215.49       266.72 o                         
   1   5  10       4568.04       4462.89        92.94 o                         
   3   5  10      10772.26      10367.62       158.48 o                         
   5   5  10       9455.28       9492.17       159.66 o                         
   7   5  10       6212.48       6266.11       136.26 o                         
   9   5  10       4884.51       4738.68       131.06 o                         
  11   5  10       1372.58       1293.46        86.54 o                         
  13   5  10       5874.90       5963.48       182.11 o                         
  15   5  10       3771.25       3835.69       149.46 o                         
  17   5  10       2912.54       2635.38       135.77 o                         
  19   5  10        183.58        126.45       100.93 o                         
  21   5  10       1254.52       1379.27       124.07 o                         
   0   6  10      39755.87      39157.48       542.15 o                         
   2   6  10      54822.39      54511.78       526.46 o                         
   4   6  10      94881.05      94986.51       898.95 o                         
   6   6  10      58897.00      58585.34       610.78 o                         
   8   6  10      31731.03      31857.84       501.40 o                         
  10   6  10      33429.17      32870.50       400.38 o                         
  12   6  10      31407.60      30482.83       434.18 o                         
  14   6  10      30304.10      29789.75       435.80 o                         
  16   6  10      22366.34      21431.79       377.29 o                         
  18   6  10       8573.77       8336.80       220.83 o                         
  20   6  10       7688.27       7472.48       259.52 o                         
  22   6  10       8787.50       9529.39       317.91 o                         
   1   7  10       3895.79       3832.01       115.44 o                         
   3   7  10       5202.01       5327.82       129.52 o                         
   5   7  10       9392.95       9697.25       168.76 o                         
   7   7  10       6459.07       6154.37       142.11 o                         
   9   7  10       1028.50       1057.44        89.03 o                         
  11   7  10       2823.19       2958.98       139.65 o                         
  13   7  10       3056.62       3362.06       146.03 o                         
  15   7  10       3811.72       3825.13       137.41 o                         
  17   7  10       1323.19       1524.55       128.27 o                         
  19   7  10        518.90        450.33       116.03 o                         
  21   7  10        438.00        460.60       112.75 o                         
   0   8  10      26125.47      25864.40       482.79 o                         
   2   8  10      22134.65      22021.76       352.35 o                         
   4   8  10      32132.45      32536.62       386.36 o                         
   6   8  10      28603.18      28655.56       370.15 o                         
   8   8  10      12962.22      13105.44       222.23 o                         
  10   8  10      14188.81      13716.03       230.34 o                         
  12   8  10      21114.82      21018.13       327.07 o                         
  14   8  10      10890.49      10918.18       317.30 o                         
  16   8  10       7713.12       7746.58       276.68 o                         
  18   8  10       4939.58       4586.40       180.33 o                         
  20   8  10       5295.03       5184.31       195.52 o                         
   1   9  10       3591.28       3636.91       132.01 o                         
   3   9  10       1864.79       1935.48       111.60 o                         
   5   9  10       3170.57       3099.34       156.81 o                         
   7   9  10       1193.12       1178.53        98.62 o                         
   9   9  10       3827.06       3859.12       172.40 o                         
  11   9  10        899.87        937.62       129.81 o                         
  13   9  10       1607.31       1723.28       130.77 o                         
  15   9  10       1216.96       1213.40       113.77 o                         
  17   9  10        567.43        368.85       135.83 o                         
  19   9  10        487.76        379.50       137.03 o                         
   0  10  10       5926.50       5961.62       252.07 o                         
   2  10  10       5233.15       4984.48       234.86 o                         
   4  10  10      10170.28      10166.98       230.71 o                         
   6  10  10       6828.90       6744.31       272.84 o                         
   8  10  10       4617.22       4593.89       149.76 o                         
  10  10  10       3278.44       3123.44       145.72 o                         
  12  10  10       5093.65       5054.60       192.68 o                         
  14  10  10       4395.03       4540.95       187.94 o                         
  16  10  10       2070.50       2547.68       142.93 o                         
  18  10  10       2314.77       2324.64       174.99 o                         
   1  11  10       2907.42       2853.80       164.48 o                         
   3  11  10        163.17        283.34       112.93 o                         
   5  11  10        893.46        900.34       114.74 o                         
   7  11  10        670.67        970.11       125.06 o                         
   9  11  10       1551.61       1573.64       155.75 o                         
  11  11  10       1244.45       1378.07       129.83 o                         
  13  11  10        286.03        434.38       134.24 o                         
  15  11  10        141.51        109.94       118.83 o                         
  17  11  10        595.76        690.97       153.49 o                         
   0  12  10       2371.76       2888.18       212.74 o                         
   2  12  10       7424.00       7326.41       225.55 o                         
   4  12  10       2793.08       2928.50       166.17 o                         
   6  12  10        642.94        515.82       131.19 o                         
   8  12  10       6100.60       6186.89       236.13 o                         
  10  12  10       4579.53       4512.54       210.20 o                         
  12  12  10       1731.26       1798.70       189.21 o                         
  14  12  10       1398.88       1064.69       173.21 o                         
  16  12  10       1191.53       1272.49       146.42 o                         
   1  13  10        567.85        715.17       136.87 o                         
   3  13  10       2622.50       2641.34       168.11 o                         
   5  13  10        720.72        493.14       154.77 o                         
   7  13  10       1621.25       1600.16       165.72 o                         
   9  13  10       1048.85       1105.69       164.28 o                         
  11  13  10        394.84        376.27       168.25 o                         
  13  13  10        265.93        197.89       167.60 o                         
  15  13  10         31.28        215.21       165.65 o                         
   0  14  10       7292.70       8558.16       401.66 o                         
   2  14  10       5680.01       6116.87       237.24 o                         
   4  14  10       3304.46       3295.89       214.65 o                         
   6  14  10       4618.68       4854.37       301.85 o                         
   8  14  10       5237.60       5437.68       275.88 o                         
  10  14  10       3745.31       3830.76       314.71 o                         
  12  14  10       2959.86       3077.14       226.00 o                         
  14  14  10       1718.45       1516.69       228.70 o                         
   1  15  10        708.38        850.22       182.41 o                         
   3  15  10         81.44         46.38       147.91 o                         
   5  15  10       1440.63       1831.95       212.60 o                         
   7  15  10        101.94        108.09       179.72 o                         
   9  15  10        743.86       1105.24       279.25 o                         
  11  15  10         64.72       -119.23       218.01 o                         
   0  16  10       6961.80       8073.57       822.89 o                         
   2  16  10       5084.54       5753.92       304.97 o                         
   4  16  10       3464.92       3650.98       262.82 o                         
   6  16  10       4074.83       4210.25       273.73 o                         
   8  16  10       3665.82       3951.46       265.72 o                         
  10  16  10       4797.59       4228.93       314.25 o                         
   1  17  10        178.70        423.73       210.69 o                         
   3  17  10        445.97        449.11       249.04 o                         
   5  17  10        561.47        638.02       211.14 o                         
   7  17  10        488.24        433.11       208.08 o                         
   0  18  10       1652.41       1447.76       344.96 o                         
   1   1  11         50.44          3.97        38.30 o                         
   3   1  11       4667.85       4279.54       100.99 o                         
   5   1  11       1460.60       1340.08        77.19 o                         
   7   1  11        790.21        876.25        81.43 o                         
   9   1  11       1302.56       1146.46        98.91 o                         
  11   1  11        133.90         46.70        84.89 o                         
  13   1  11          3.29        -93.29        93.29 o                         
  15   1  11        225.75        224.70       101.50 o                         
  17   1  11         20.24         53.69       132.07 o                         
  19   1  11         83.55        233.68       141.41 o                         
  21   1  11        236.33          3.92       197.65 o                         
   0   2  11       5317.97       4814.22       154.54 o                         
   2   2  11          3.89        -52.46        52.51 o                         
   4   2  11        796.49        837.08        73.04 o                         
   6   2  11        594.11        539.10        70.53 o                         
   8   2  11        709.96        619.26        82.02 o                         
  10   2  11        237.59        123.46        86.62 o                         
  12   2  11        521.09        431.21        92.30 o                         
  14   2  11         89.34         17.27        97.24 o                         
  16   2  11        141.92         98.59       131.32 o                         
  18   2  11        408.71        481.34       143.70 o                         
  20   2  11         71.09       -100.95       137.24 o                         
  22   2  11          2.31       -117.44       117.44 o                         
   1   3  11       5047.71       4879.36       125.68 o                         
   3   3  11        524.32        329.21        61.18 o                         
   5   3  11         91.13        -36.94        64.33 o                         
   7   3  11       1309.20       1252.01       103.74 o                         
   9   3  11       3499.32       3283.73       119.53 o                         
  11   3  11       1367.35       1194.85        94.27 o                         
  13   3  11        433.90        350.65       103.90 o                         
  15   3  11        664.09        607.73       112.29 o                         
  17   3  11       1170.90        893.90       151.44 o                         
  19   3  11       1010.98       1127.35       136.04 o                         
  21   3  11         40.17        -86.98       159.15 o                         
   0   4  11        961.39        803.01        93.10 o                         
   2   4  11        131.87         31.61        61.40 o                         
   4   4  11        414.07        376.38        66.85 o                         
   6   4  11        252.34        152.64        71.99 o                         
   8   4  11        402.08        308.06        74.61 o                         
  10   4  11        301.88        272.43        77.94 o                         
  12   4  11        463.98        414.93        85.07 o                         
  14   4  11        410.15        367.36        93.63 o                         
  16   4  11       1848.76       1589.43       124.01 o                         
  18   4  11         14.29        -78.90       103.61 o                         
  20   4  11         66.56        131.55       106.65 o                         
   1   5  11       1053.33        798.66        73.27 o                         
   3   5  11         58.58        -21.38        64.10 o                         
   5   5  11        131.46         63.05        65.03 o                         
   7   5  11         13.97        -65.17        70.96 o                         
   9   5  11       1314.89       1199.93        94.49 o                         
  11   5  11        426.48        292.17        79.81 o                         
  13   5  11         15.16         18.83        94.93 o                         
  15   5  11         78.13        -59.56        86.68 o                         
  17   5  11         17.66       -104.34       104.34 o                         
  19   5  11        543.11        508.67       157.42 o                         
  21   5  11         50.78        191.43       114.79 o                         
   0   6  11       1373.76       1288.04       131.36 o                         
   2   6  11       1121.29       1197.06        87.09 o                         
   4   6  11          1.47        -69.19        69.19 o                         
   6   6  11        821.53        884.56        83.37 o                         
   8   6  11         14.52         24.19        76.14 o                         
  10   6  11          1.18         26.88        78.32 o                         
  12   6  11         43.50         36.18        84.14 o                         
  14   6  11        169.51        173.40        97.06 o                         
  16   6  11         44.64       -106.94       106.94 o                         
  18   6  11          9.14        -10.08       110.42 o                         
  20   6  11          7.24         57.46       114.36 o                         
   1   7  11        215.28        213.30        84.00 o                         
   3   7  11         19.75        150.72        75.86 o                         
   5   7  11        207.56         52.03        81.28 o                         
   7   7  11        270.86        299.72        87.54 o                         
   9   7  11        153.56        125.18        82.20 o                         
  11   7  11         31.71         57.95        86.41 o                         
  13   7  11         23.60         -1.69        94.83 o                         
  15   7  11         21.25        -44.33        96.96 o                         
  17   7  11         17.25         46.14       111.78 o                         
  19   7  11          2.43       -113.66       113.66 o                         
   0   8  11       2503.72       2504.64       210.17 o                         
   2   8  11          0.65        -83.30        83.30 o                         
   4   8  11       1223.14       1236.80       114.80 o                         
   6   8  11        546.67        653.45        96.20 o                         
   8   8  11          7.64         28.91        89.13 o                         
  10   8  11       1685.99       1803.70       119.42 o                         
  12   8  11          2.33         82.56       107.59 o                         
  14   8  11        357.60        378.89       105.97 o                         
  16   8  11        227.84        200.24       120.77 o                         
  18   8  11        110.17        148.92       136.45 o                         
   1   9  11       1017.81       1179.78       114.51 o                         
   3   9  11        105.20        -21.78        96.88 o                         
   5   9  11       1070.51        964.23       114.16 o                         
   7   9  11        109.18         64.92        91.76 o                         
   9   9  11        742.73        738.52       104.55 o                         
  11   9  11        157.13        136.45       105.31 o                         
  13   9  11        586.63        469.00       116.31 o                         
  15   9  11          4.80          8.52       110.90 o                         
  17   9  11          7.10       -101.88       131.33 o                         
  19   9  11        112.32        197.79       143.28 o                         
   0  10  11        494.31        681.97       154.12 o                         
   2  10  11        119.44          2.54       111.47 o                         
   4  10  11         30.80         90.96       107.34 o                         
   6  10  11        806.11        859.22       127.72 o                         
   8  10  11        104.83        146.16       116.60 o                         
  10  10  11         46.36       -109.92       109.92 o                         
  12  10  11        961.72       1159.31       136.33 o                         
  14  10  11        285.56        255.29       121.88 o                         
  16  10  11        423.05        362.94       130.67 o                         
  18  10  11         48.33       -143.67       143.67 o                         
   1  11  11         29.72        -28.11       103.74 o                         
   3  11  11       1402.02       1406.85       141.80 o                         
   5  11  11        380.97        420.05       122.16 o                         
   7  11  11        533.64        504.22       125.55 o                         
   9  11  11        417.41        445.52       143.76 o                         
  11  11  11        671.28        488.56       157.13 o                         
  13  11  11        344.12        349.32       158.90 o                         
  15  11  11        105.00        -77.58       123.16 o                         
  17  11  11         20.55         65.07       154.25 o                         
   0  12  11        333.93        202.90       164.64 o                         
   2  12  11        182.68          4.97       140.46 o                         
   4  12  11         13.70         58.63       124.22 o                         
   6  12  11        710.43        904.07       155.68 o                         
   8  12  11        167.38        106.08       139.33 o                         
  10  12  11          2.72        141.54       145.37 o                         
  12  12  11         62.27         88.17       166.42 o                         
  14  12  11         45.83         19.33       191.36 o                         
  16  12  11         36.17         75.95       161.78 o                         
   1  13  11        602.82        670.46       163.84 o                         
   3  13  11        482.85        398.35       140.12 o                         
   5  13  11       1771.71       1911.45       244.60 o                         
   7  13  11         17.44        125.47       166.83 o                         
   9  13  11        661.04        348.03       184.87 o                         
  11  13  11        484.61        606.32       182.18 o                         
  13  13  11        422.02        331.71       236.08 o                         
   0  14  11        108.18        137.65       225.75 o                         
   2  14  11         72.89       -115.30       153.56 o                         
   4  14  11          2.78        121.49       163.60 o                         
   6  14  11        553.29        609.67       186.38 o                         
   8  14  11         56.41         33.19       177.27 o                         
  10  14  11        152.15        617.58       223.46 o                         
  12  14  11         20.15        250.73       183.71 o                         
   1  15  11        375.98        127.16       175.94 o                         
   3  15  11        843.61        577.79       211.90 o                         
   5  15  11         12.28         -6.45       182.71 o                         
   7  15  11        100.92        217.60       187.19 o                         
   9  15  11        844.38        903.20       208.50 o                         
  11  15  11        392.75         93.23       218.45 o                         
   0  16  11         86.47         -6.53       269.53 o                         
   2  16  11         53.65         52.73       226.64 o                         
   4  16  11          1.99        -27.87       214.90 o                         
   6  16  11          8.32        -85.13       193.36 o                         
   8  16  11          0.23        299.62       201.13 o                         
   1  17  11        112.31        301.13       239.26 o                         
   3  17  11          5.70       -225.58       225.58 o                         
   0   0  12      12330.86      11560.67       411.42 o                         
   2   0  12       2313.02       2290.00       175.80 o                         
   4   0  12       3053.86       2560.99       157.49 o                         
   6   0  12        222.98         98.15       121.98 o                         
   8   0  12         21.39       -108.77       126.31 o                         
  10   0  12       1992.70       1944.56       171.69 o                         
  12   0  12        322.01        207.96       160.02 o                         
  14   0  12         94.61        118.91       151.42 o                         
  16   0  12          8.38        -95.76       195.12 o                         
  18   0  12        637.51        470.41       217.31 o                         
  20   0  12        368.41        192.53       217.69 o                         
   1   1  12      55030.45      53600.15       521.54 o                         
   3   1  12      22897.71      22402.73       274.97 o                         
   5   1  12      31563.03      30068.55       356.68 o                         
   7   1  12      32559.30      31613.07       414.04 o                         
   9   1  12      31875.00      32411.07       452.91 o                         
  11   1  12      25417.58      25162.10       377.89 o                         
  13   1  12      12919.01      12230.37       321.99 o                         
  15   1  12      11590.77      10732.97       295.69 o                         
  17   1  12      13454.51      13131.03       354.80 o                         
  19   1  12       8709.00       8806.54       298.02 o                         
  21   1  12       5044.61       5192.39       234.52 o                         
   0   2  12         46.09        -49.69        92.95 o                         
   2   2  12       2690.99       2470.76       101.80 o                         
   4   2  12        350.47        135.52        69.73 o                         
   6   2  12         27.30        -78.97        78.97 o                         
   8   2  12       1129.23       1001.42        96.39 o                         
  10   2  12        304.84        191.12        87.55 o                         
  12   2  12       1607.34       1338.61       130.55 o                         
  14   2  12         92.90        -66.60       108.85 o                         
  16   2  12        447.41        466.13       153.26 o                         
  18   2  12          7.59         83.89       151.88 o                         
  20   2  12        976.11        980.26       169.01 o                         
   1   3  12      29959.12      29842.36       356.91 o                         
   3   3  12      30923.35      30891.67       366.10 o                         
   5   3  12      20109.44      20057.36       257.04 o                         
   7   3  12      25310.93      25313.76       353.99 o                         
   9   3  12      23044.46      23061.96       332.34 o                         
  11   3  12      16647.32      16570.28       270.91 o                         
  13   3  12      11172.67      10822.42       238.66 o                         
  15   3  12      11590.65      11714.58       293.73 o                         
  17   3  12       9628.96       9219.92       268.56 o                         
  19   3  12       4790.04       4932.05       204.74 o                         
   0   4  12         84.45         40.73       104.03 o                         
   2   4  12        202.00        200.20        79.47 o                         
   4   4  12       2626.57       2433.45       101.92 o                         
   6   4  12        575.21        514.36        84.10 o                         
   8   4  12        302.30        161.89        80.39 o                         
  10   4  12         11.48        -31.54        79.34 o                         
  12   4  12        718.14        449.52        91.98 o                         
  14   4  12        528.17        447.44        99.82 o                         
  16   4  12         15.04        -35.31       107.44 o                         
  18   4  12        525.56        594.53       121.54 o                         
  20   4  12         21.65       -112.54       112.54 o                         
   1   5  12      15734.54      15898.17       263.54 o                         
   3   5  12      23307.94      23440.56       321.70 o                         
   5   5  12      18799.09      18785.06       278.70 o                         
   7   5  12      16835.80      16742.79       258.98 o                         
   9   5  12      13902.52      13829.94       232.35 o                         
  11   5  12       6864.40       6705.41       170.11 o                         
  13   5  12      13248.66      13583.36       256.41 o                         
  15   5  12       9745.59       9257.93       221.40 o                         
  17   5  12       4244.05       3956.94       172.92 o                         
  19   5  12       4164.90       3836.35       176.13 o                         
   0   6  12        213.95        210.17       172.88 o                         
   2   6  12        956.41        806.90        97.21 o                         
   4   6  12        757.39        677.93        97.54 o                         
   6   6  12        678.18        570.41        96.73 o                         
   8   6  12         26.27        169.76        89.79 o                         
  10   6  12         91.08         64.50        83.89 o                         
  12   6  12        324.70        291.48        98.09 o                         
  14   6  12        264.56        215.97       105.40 o                         
  16   6  12        112.68         78.17       114.24 o                         
  18   6  12          8.16         17.39       115.10 o                         
   1   7  12      12355.32      13152.89       363.15 o                         
   3   7  12      16129.27      16043.39       296.84 o                         
   5   7  12      15923.89      16257.55       291.85 o                         
   7   7  12      15739.56      15719.97       330.84 o                         
   9   7  12       5884.89       6014.45       169.07 o                         
  11   7  12       7855.28       8011.39       202.06 o                         
  13   7  12      10587.61      10967.78       271.27 o                         
  15   7  12       6865.04       6991.04       218.48 o                         
  17   7  12       3576.30       3499.37       193.48 o                         
  19   7  12       2864.00       2847.56       228.50 o                         
   0   8  12         14.00        103.14       142.89 o                         
   2   8  12         90.54        141.26        99.17 o                         
   4   8  12        251.54        385.98       106.42 o                         
   6   8  12        912.60        752.97       121.11 o                         
   8   8  12        279.76        284.57        99.06 o                         
  10   8  12        560.46        685.63       112.02 o                         
  12   8  12         26.74         12.49       112.64 o                         
  14   8  12        401.61        629.80       126.85 o                         
  16   8  12         26.29        125.21       126.65 o                         
  18   8  12         19.33        -21.56       174.26 o                         
   1   9  12       9751.82       9436.11       234.19 o                         
   3   9  12      16038.17      16445.27       333.99 o                         
   5   9  12      13756.59      13906.06       300.46 o                         
   7   9  12       7301.25       7641.81       270.56 o                         
   9   9  12      11993.15      11758.33       294.85 o                         
  11   9  12       5113.42       5137.39       187.80 o                         
  13   9  12       6165.17       6248.85       460.68 o                         
  15   9  12       8254.26       9204.19       339.12 o                         
  17   9  12       2373.74       2496.54       187.90 o                         
   0  10  12        188.22        156.37       159.14 o                         
   2  10  12        177.35        297.76       125.38 o                         
   4  10  12          5.58        119.42       130.65 o                         
   6  10  12          8.04        -53.15       119.77 o                         
   8  10  12         75.00         83.36       139.74 o                         
  10  10  12        449.38        457.14       147.67 o                         
  12  10  12          8.96        250.68       159.68 o                         
  14  10  12         95.36        214.54       150.56 o                         
  16  10  12        145.55        437.45       128.80 o                         
   1  11  12      12789.05      12978.76       309.92 o                         
   3  11  12       5847.50       5817.48       217.24 o                         
   5  11  12       7705.65       8221.53       328.87 o                         
   7  11  12      10112.80      10001.46       268.44 o                         
   9  11  12       4606.62       4620.97       224.46 o                         
  11  11  12       8411.62       7908.99       326.40 o                         
  13  11  12       4003.92       4301.86       247.68 o                         
  15  11  12       2153.88       2557.14       217.57 o                         
   0  12  12         49.77        315.33       287.93 o                         
   2  12  12        965.35       1091.30       151.58 o                         
   4  12  12         96.37        182.17       145.79 o                         
   6  12  12         76.90         25.73       149.03 o                         
   8  12  12        174.14        418.25       176.94 o                         
  10  12  12        106.94        196.01       161.82 o                         
  12  12  12        154.70       -133.73       181.15 o                         
  14  12  12         20.92         -2.92       169.97 o                         
   1  13  12       7159.28       7573.52       274.83 o                         
   3  13  12       3052.10       2892.60       204.00 o                         
   5  13  12       4066.48       4311.45       222.69 o                         
   7  13  12       3983.19       4091.86       264.91 o                         
   9  13  12       4623.05       5009.50       282.53 o                         
  11  13  12       3670.17       3621.28       250.84 o                         
  13  13  12       1608.88       1799.78       219.70 o                         
   0  14  12       1195.10       1035.77       258.51 o                         
   2  14  12         18.75       -167.15       173.88 o                         
   4  14  12        128.35        -30.39       166.98 o                         
   6  14  12        101.90        223.70       190.53 o                         
   8  14  12         27.13        -98.06       186.18 o                         
  10  14  12        170.20         22.31       216.52 o                         
   1  15  12       2553.36       2437.41       213.85 o                         
   3  15  12       1902.01       1679.32       242.42 o                         
   5  15  12        933.63        930.97       218.94 o                         
   7  15  12       1681.77       1646.37       251.14 o                         
   0  16  12          5.77         16.22       289.06 o                         
   2  16  12         29.46        224.09       216.71 o                         
   4  16  12        270.61        287.02       245.59 o                         
   1   1  13       1145.00       1537.10       103.62 o                         
   3   1  13        177.50        240.69        82.98 o                         
   5   1  13        522.38        604.61        95.06 o                         
   7   1  13        393.47        406.63        91.86 o                         
   9   1  13        224.10        340.68        99.87 o                         
  11   1  13        626.11        576.06       110.66 o                         
  13   1  13        347.00        224.12       125.99 o                         
  15   1  13         34.37         36.14       118.25 o                         
  17   1  13          9.52        -72.13       154.33 o                         
  19   1  13        278.67        204.97       165.45 o                         
   0   2  13         50.89       -123.04       123.04 o                         
   2   2  13        106.59         77.08        82.48 o                         
   4   2  13       3166.23       2989.67       125.99 o                         
   6   2  13         18.06        113.16        89.73 o                         
   8   2  13        254.28        208.26        91.53 o                         
  10   2  13         58.26        -24.62        91.65 o                         
  12   2  13         16.22        121.27       107.33 o                         
  14   2  13       1630.92       1643.61       168.97 o                         
  16   2  13         30.29        -92.57       118.94 o                         
  18   2  13         15.98       -158.87       158.87 o                         
   1   3  13        862.60       1077.57       108.21 o                         
   3   3  13       2397.55       2317.00       113.79 o                         
   5   3  13       2739.88       2456.99       170.79 o                         
   7   3  13       1778.63       1655.58       112.13 o                         
   9   3  13        136.19        132.72        93.39 o                         
  11   3  13        943.37        960.83       112.62 o                         
  13   3  13       1353.05       1376.30       136.73 o                         
  15   3  13        267.92        167.33        98.68 o                         
  17   3  13        799.26        875.09       186.71 o                         
  19   3  13          3.01       -118.64       118.64 o                         
   0   4  13         47.99       -126.49       126.49 o                         
   2   4  13         81.99         58.71        89.26 o                         
   4   4  13        436.16        367.58        94.69 o                         
   6   4  13       1301.09       1232.18       104.59 o                         
   8   4  13         23.21        -63.33        90.91 o                         
  10   4  13        287.40        257.17        90.82 o                         
  12   4  13        758.84        764.09       115.34 o                         
  14   4  13        109.56         89.08       100.43 o                         
  16   4  13         68.01        -39.15        97.11 o                         
  18   4  13         11.11        -74.04       118.57 o                         
   1   5  13        138.60        182.51        97.69 o                         
   3   5  13          4.61        -46.45        96.65 o                         
   5   5  13        951.59        996.63       118.29 o                         
   7   5  13        198.80        -63.48       100.91 o                         
   9   5  13        155.64         -9.39        93.57 o                         
  11   5  13        268.19        192.16       102.63 o                         
  13   5  13          5.47        -99.39        99.39 o                         
  15   5  13         74.72        253.53       109.88 o                         
  17   5  13          1.02         88.28       120.27 o                         
   0   6  13        539.53        410.32       150.98 o                         
   2   6  13        224.80         42.07       107.59 o                         
   4   6  13         62.11        -39.78       108.86 o                         
   6   6  13       1009.75        851.03       126.85 o                         
   8   6  13         11.78        -51.96       104.47 o                         
  10   6  13        184.91         -4.63       102.28 o                         
  12   6  13         94.64         13.66       109.81 o                         
  14   6  13          6.41        -33.44       119.25 o                         
  16   6  13        163.44         62.08       112.80 o                         
  18   6  13         47.26        -71.82       139.88 o                         
   1   7  13       1418.52       1435.41       124.95 o                         
   3   7  13        362.36        278.12       121.29 o                         
   5   7  13        416.51        254.90       116.41 o                         
   7   7  13        206.39        132.90       117.66 o                         
   9   7  13       1403.86       1423.81       132.97 o                         
  11   7  13        460.13        509.89       112.17 o                         
  13   7  13         79.10         -7.79       122.79 o                         
  15   7  13        188.54         84.15       129.81 o                         
  17   7  13        120.49         -7.23       144.45 o                         
   0   8  13        549.75        480.42       161.81 o                         
   2   8  13        470.71        541.26       129.75 o                         
   4   8  13       2013.39       1940.81       164.85 o                         
   6   8  13        563.51        722.88       131.54 o                         
   8   8  13        948.21        858.76       136.47 o                         
  10   8  13        253.28        323.01       136.46 o                         
  12   8  13         23.35         70.63       136.81 o                         
  14   8  13       1954.59       1810.86       156.37 o                         
  16   8  13        107.85         78.57       125.22 o                         
   1   9  13        713.12        821.73       140.70 o                         
   3   9  13        361.69        223.22       130.48 o                         
   5   9  13       1338.85       1088.76       160.36 o                         
   7   9  13       1049.64       1121.58       153.82 o                         
   9   9  13          1.66       -137.47       137.47 o                         
  11   9  13        881.40        951.74       167.67 o                         
  13   9  13         89.73        -37.45       190.70 o                         
  15   9  13        448.88        541.58       167.13 o                         
   0  10  13          6.21       -133.76       196.41 o                         
   2  10  13        946.67       1033.73       146.79 o                         
   4  10  13        648.11        435.31       150.54 o                         
   6  10  13       1028.03       1281.00       233.54 o                         
   8  10  13        471.96        296.25       147.30 o                         
  10  10  13         15.09        -85.56       142.49 o                         
  12  10  13        609.79        728.70       180.19 o                         
  14  10  13        335.12        639.46       187.05 o                         
   1  11  13         11.89       -129.36       150.93 o                         
   3  11  13        144.33        327.45       154.67 o                         
   5  11  13        146.41         63.03       155.35 o                         
   7  11  13         50.49         83.32       154.51 o                         
   9  11  13          0.18        -59.09       160.57 o                         
  11  11  13         36.04         95.67       179.99 o                         
  13  11  13         85.88        -39.15       178.66 o                         
   0  12  13          5.12         17.32       219.24 o                         
   2  12  13        138.79         28.54       172.54 o                         
   4  12  13         69.29       -111.22       155.22 o                         
   6  12  13          6.60        219.34       161.69 o                         
   8  12  13        272.88        130.58       181.89 o                         
  10  12  13          4.25        -31.84       209.23 o                         
  12  12  13          7.87        132.78       217.71 o                         
   1  13  13        848.31        783.55       206.17 o                         
   3  13  13         31.86        -39.83       179.31 o                         
   5  13  13        316.50        276.03       168.48 o                         
   7  13  13        112.76        220.19       190.71 o                         
   9  13  13        375.10        687.72       205.99 o                         
   0  14  13       1102.04        813.76       264.46 o                         
   2  14  13        303.62        699.64       208.51 o                         
   4  14  13         66.04         21.56       186.30 o                         
   6  14  13         14.81         58.09       192.26 o                         
   8  14  13          7.10       -134.44       193.94 o                         
   1  15  13         78.69         12.86       199.04 o                         
   3  15  13         98.12        227.46       247.83 o                         
   0   0  14      27342.94      26186.31       806.69 o                         
   2   0  14      31753.59      31223.44       646.66 o                         
   4   0  14      19602.68      19371.89       466.95 o                         
   6   0  14      16808.85      17125.21       435.73 o                         
   8   0  14      24014.15      24005.16       541.35 o                         
  10   0  14      21515.04      22080.05       524.42 o                         
  12   0  14      11289.20      11331.52       418.72 o                         
  14   0  14       9383.25       9537.53       381.74 o                         
  16   0  14       6813.06       6689.04       313.76 o                         
  18   0  14       7714.05       8155.63       457.58 o                         
   1   1  14        217.45        256.43       102.42 o                         
   3   1  14       1288.49       1503.71       156.99 o                         
   5   1  14        914.92        848.92       116.47 o                         
   7   1  14        605.06        534.46       115.73 o                         
   9   1  14         72.12         49.10       112.08 o                         
  11   1  14        599.53        499.55       123.07 o                         
  13   1  14        454.76        617.50       187.28 o                         
  15   1  14        139.91         73.52       129.71 o                         
  17   1  14        328.03        152.99       173.33 o                         
   0   2  14      18945.33      18812.50       457.26 o                         
   2   2  14      20854.75      20119.07       337.68 o                         
   4   2  14      16754.01      15637.52       312.80 o                         
   6   2  14      14469.65      14378.81       283.84 o                         
   8   2  14      16269.49      16666.63       308.12 o                         
  10   2  14      14147.19      14073.11       267.84 o                         
  12   2  14       7716.03       7359.48       216.58 o                         
  14   2  14       9446.15       9198.44       321.15 o                         
  16   2  14       5165.19       4785.21       190.64 o                         
  18   2  14       5289.38       4831.23       228.17 o                         
   1   3  14         68.81        -67.11        99.53 o                         
   3   3  14        206.44        226.14       125.75 o                         
   5   3  14        270.32        249.67       117.07 o                         
   7   3  14         50.28        -30.76       107.86 o                         
   9   3  14        451.25        243.25       117.25 o                         
  11   3  14         12.85        118.09       108.83 o                         
  13   3  14        241.90        208.06       120.77 o                         
  15   3  14          3.89        -97.51       106.78 o                         
  17   3  14         13.76        140.84       130.80 o                         
   0   4  14       9997.99       9983.95       356.41 o                         
   2   4  14       8764.90       8027.63       229.47 o                         
   4   4  14       7085.82       7166.21       215.62 o                         
   6   4  14      10878.00      10668.40       313.57 o                         
   8   4  14       5675.95       5524.95       184.85 o                         
  10   4  14       4711.33       4877.58       189.61 o                         
  12   4  14       8216.96       7962.45       226.66 o                         
  14   4  14       2914.77       3195.22       167.34 o                         
  16   4  14       3461.75       3571.31       177.62 o                         
   1   5  14         11.31        106.21       107.48 o                         
   3   5  14         17.63         51.33       128.29 o                         
   5   5  14          7.00        -40.95       117.76 o                         
   7   5  14         11.62          5.44       119.50 o                         
   9   5  14         78.87         96.07       115.78 o                         
  11   5  14        384.97        474.93       143.45 o                         
  13   5  14         98.21        226.09       125.64 o                         
  15   5  14          2.44        -43.70       126.97 o                         
  17   5  14         33.54         54.94       176.18 o                         
   0   6  14       3575.70       3802.66       234.80 o                         
   2   6  14       4217.45       4351.13       214.49 o                         
   4   6  14       9914.01       9520.98       462.02 o                         
   6   6  14       5487.90       5818.09       218.91 o                         
   8   6  14       2899.40       3035.18       173.28 o                         
  10   6  14       3620.18       3795.69       183.68 o                         
  12   6  14       2935.42       3192.06       187.60 o                         
  14   6  14       3704.33       3954.23       222.02 o                         
  16   6  14       3375.37       3274.01       174.63 o                         
   1   7  14         12.86       -106.11       121.45 o                         
   3   7  14        100.54        -21.66       136.11 o                         
   5   7  14          5.48        -53.21       137.36 o                         
   7   7  14         67.43        108.73       127.04 o                         
   9   7  14        204.62        -37.03       137.95 o                         
  11   7  14         13.60        -14.18       148.38 o                         
  13   7  14         45.28        155.47       146.81 o                         
  15   7  14         37.42        -81.44       158.89 o                         
   0   8  14       7650.71       7825.50       587.45 o                         
   2   8  14       5357.57       5904.42       276.08 o                         
   4   8  14       7669.94       7740.32       263.49 o                         
   6   8  14       8039.09       8937.31       336.30 o                         
   8   8  14       3721.33       3943.50       210.02 o                         
  10   8  14       3566.82       3570.06       290.21 o                         
  12   8  14       5531.65       5548.04       253.85 o                         
  14   8  14       2905.90       3177.06       238.35 o                         
   1   9  14         65.41       -128.96       153.48 o                         
   3   9  14        335.63        310.58       154.73 o                         
   5   9  14        242.28        326.28       155.29 o                         
   7   9  14        441.95        438.82       157.58 o                         
   9   9  14         57.21       -147.71       147.71 o                         
  11   9  14        384.96        156.29       182.88 o                         
  13   9  14        129.18        391.98       188.02 o                         
   0  10  14       8737.54       8776.72       459.14 o                         
   2  10  14       6407.85       6945.41       292.20 o                         
   4  10  14       8528.39       8516.98       299.79 o                         
   6  10  14       6563.84       7214.24       432.83 o                         
   8  10  14       5966.06       6603.85       285.90 o                         
  10  10  14       4260.09       3802.63       234.20 o                         
  12  10  14       4385.54       4450.46       268.03 o                         
   1  11  14         21.97        189.23       185.25 o                         
   3  11  14        863.68        692.32       195.77 o                         
   5  11  14        141.49        -39.95       160.20 o                         
   7  11  14        161.07        156.68       171.18 o                         
   9  11  14        157.04       -170.16       170.16 o                         
  11  11  14         47.11         68.23       307.99 o                         
   0  12  14       3050.52       2960.38       309.23 o                         
   2  12  14       7234.12       7524.36       332.65 o                         
   4  12  14       3960.73       4678.36       284.18 o                         
   6  12  14       1814.58       2167.09       219.04 o                         
   8  12  14       5741.54       5739.63       283.24 o                         
  10  12  14       3777.76       3849.82       321.78 o                         
   1  13  14         76.42        187.17       195.27 o                         
   3  13  14         22.11         30.39       188.03 o                         
   5  13  14        755.28        623.29       206.42 o                         
   7  13  14         15.69        211.55       202.18 o                         
   0  14  14       2073.02       2145.77       455.04 o                         
   2  14  14       1527.31       1857.36       258.42 o                         
   1   1  15         65.84         23.46       106.08 o                         
   3   1  15       1075.90        816.90       145.84 o                         
   5   1  15       1193.28       1143.02       150.46 o                         
   7   1  15         61.53         24.17       113.29 o                         
   9   1  15        148.44         80.65       119.12 o                         
  11   1  15          4.27         11.45       142.00 o                         
  13   1  15         52.19          7.45       143.10 o                         
  15   1  15         50.35         26.41       141.77 o                         
   0   2  15        498.78        423.62       170.52 o                         
   2   2  15        174.08        249.81       134.07 o                         
   4   2  15          3.95         54.46       131.67 o                         
   6   2  15          7.82       -130.97       130.97 o                         
   8   2  15          9.77        137.56       119.44 o                         
  10   2  15          0.23       -124.55       124.55 o                         
  12   2  15          2.93          5.93       148.82 o                         
  14   2  15         25.81        103.73       141.69 o                         
  16   2  15          2.39        147.26       138.16 o                         
   1   3  15        136.46        139.07       121.51 o                         
   3   3  15          1.37       -111.14       148.85 o                         
   5   3  15         43.53        -54.51       134.65 o                         
   7   3  15         34.82         18.72       126.04 o                         
   9   3  15        186.60        120.88       125.48 o                         
  11   3  15          0.91       -117.62       143.96 o                         
  13   3  15        138.91        227.46       148.48 o                         
  15   3  15        186.66         -0.58       143.14 o                         
   0   4  15         34.62       -149.14       214.56 o                         
   2   4  15          1.40        -43.14       132.74 o                         
   4   4  15          0.96        109.35       138.00 o                         
   6   4  15         17.10        -86.48       139.37 o                         
   8   4  15         24.75         20.10       130.56 o                         
  10   4  15          5.49       -128.78       128.78 o                         
  12   4  15         53.01       -115.46       144.57 o                         
  14   4  15        324.06        400.58       156.79 o                         
  16   4  15        210.62         66.56       164.23 o                         
   1   5  15        180.03        208.46       130.91 o                         
   3   5  15         43.23       -134.51       134.51 o                         
   5   5  15          3.33         72.54       138.39 o                         
   7   5  15         19.67         19.50       144.46 o                         
   9   5  15        224.33        251.72       140.06 o                         
  11   5  15         70.26        131.20       160.63 o                         
  13   5  15          9.75       -129.54       150.53 o                         
  15   5  15         26.23        -56.72       162.17 o                         
   0   6  15        573.90        579.15       219.01 o                         
   2   6  15        178.20         81.84       143.57 o                         
   4   6  15        122.65         83.50       146.13 o                         
   6   6  15         50.99         34.56       150.27 o                         
   8   6  15         21.59         43.95       136.05 o                         
  10   6  15         26.36        -53.96       145.04 o                         
  12   6  15          7.85        -91.37       163.88 o                         
  14   6  15          5.33        -91.17       152.57 o                         
   1   7  15         25.26       -157.54       157.54 o                         
   3   7  15         91.06          5.26       147.23 o                         
   5   7  15        503.66        627.39       163.87 o                         
   7   7  15          7.97       -116.98       151.57 o                         
   9   7  15         13.38        -75.90       147.70 o                         
  11   7  15         95.51        139.96       169.25 o                         
  13   7  15          5.81         -0.93       178.10 o                         
   0   8  15        338.23        576.87       246.72 o                         
   2   8  15        203.11        -46.84       166.61 o                         
   4   8  15          0.22        -67.73       157.18 o                         
   6   8  15          0.13        -40.67       155.75 o                         
   8   8  15         38.50       -102.13       169.93 o                         
  10   8  15         86.48        -59.29       196.40 o                         
  12   8  15        137.50       -108.72       169.26 o                         
   1   9  15         14.31         49.03       180.01 o                         
   3   9  15         35.27        208.48       180.78 o                         
   5   9  15        518.83        646.46       168.64 o                         
   7   9  15         11.29         56.23       162.59 o                         
   9   9  15          5.68         54.22       175.47 o                         
  11   9  15         22.45        -80.20       305.34 o                         
   0  10  15         29.71        250.03       304.59 o                         
   2  10  15          7.78        -26.98       187.19 o                         
   4  10  15        178.98        389.59       190.32 o                         
   6  10  15          6.55         51.74       170.19 o                         
   8  10  15         36.06        -28.59       181.46 o                         
  10  10  15         45.62        169.59       267.49 o                         
   1  11  15          4.24        274.65       200.42 o                         
   3  11  15        169.63       -186.49       186.49 o                         
   5  11  15         18.16        347.18       199.75 o                         
   7  11  15        259.89        299.87       188.18 o                         
   9  11  15        171.00        -90.72       239.75 o                         
   0  12  15        329.09        224.84       317.61 o                         
   2  12  15         66.32         28.91       189.42 o                         
   4  12  15          6.60         46.80       192.32 o                         
   6  12  15         80.67         58.61       215.91 o                         
   0   0  16        184.52       -330.94       330.94 o                         
   2   0  16       1780.80       1442.65       322.34 o                         
   4   0  16        242.77        195.13       208.55 o                         
   6   0  16        397.97        721.39       232.79 o                         
   8   0  16        418.03        771.23       234.97 o                         
  10   0  16         44.24        -71.05       209.71 o                         
  12   0  16        258.31        192.40       221.60 o                         
  14   0  16         31.86        -29.37       215.09 o                         
   1   1  16       5721.83       5488.73       229.89 o                         
   3   1  16       2297.99       2329.40       181.56 o                         
   5   1  16       4146.80       4440.24       217.47 o                         
   7   1  16       2971.76       3274.97       203.70 o                         
   9   1  16       3384.34       3384.88       211.46 o                         
  11   1  16       3478.23       3477.89       207.61 o                         
  13   1  16       1616.57       1583.74       178.10 o                         
   0   2  16       1576.60       1608.15       554.96 o                         
   2   2  16         86.81        276.02       147.23 o                         
   4   2  16        616.40        703.89       158.63 o                         
   6   2  16        881.86        820.64       165.55 o                         
   8   2  16        264.30        246.99       157.08 o                         
  10   2  16        523.87        603.50       180.79 o                         
  12   2  16         37.64       -150.93       150.93 o                         
  14   2  16        686.27        345.82       161.22 o                         
   1   3  16       5669.71       6064.01       357.77 o                         
   3   3  16       7206.34       7056.16       259.89 o                         
   5   3  16       4706.76       4644.23       263.27 o                         
   7   3  16       5321.80       5698.80       246.34 o                         
   9   3  16       4247.04       4390.39       284.65 o                         
  11   3  16       4283.44       4791.28       254.43 o                         
  13   3  16       2672.79       2965.55       206.05 o                         
   0   4  16       1538.01       1525.86       450.58 o                         
   2   4  16       2131.49       2219.48       222.47 o                         
   4   4  16        604.78        684.46       164.84 o                         
   6   4  16        927.41       1110.36       211.72 o                         
   8   4  16       1348.37       1570.96       183.47 o                         
  10   4  16       1427.04       1349.33       199.39 o                         
  12   4  16        439.98        461.97       185.35 o                         
   1   5  16       6001.53       6471.86       286.86 o                         
   3   5  16       9327.00       9669.56       468.10 o                         
   5   5  16       6965.54       7134.37       315.52 o                         
   7   5  16       5571.67       6041.29       257.72 o                         
   9   5  16       5838.00       6110.63       282.95 o                         
  11   5  16       2983.55       3385.07       232.97 o                         
  13   5  16       4878.31       5399.92       264.41 o                         
   0   6  16       2278.06       2553.26       350.97 o                         
   2   6  16        919.93        863.52       195.84 o                         
   4   6  16       1245.92       1469.81       186.76 o                         
   6   6  16       1203.67       1391.45       188.23 o                         
   8   6  16       1284.08       1565.59       192.70 o                         
  10   6  16        640.18        950.31       219.76 o                         
  12   6  16        619.06        516.06       184.28 o                         
   1   7  16       4490.54       4147.41       256.80 o                         
   3   7  16       5774.65       5702.02       284.19 o                         
   5   7  16       5345.36       5925.86       263.86 o                         
   7   7  16       5537.64       5382.62       365.63 o                         
   9   7  16       2127.19       2326.73       223.72 o                         
  11   7  16       3226.51       3562.55       274.27 o                         
   0   8  16        473.56        593.64       306.29 o                         
   2   8  16        489.47        540.40       196.00 o                         
   4   8  16        486.15        373.85       193.27 o                         
   6   8  16         75.59         15.72       169.09 o                         
   8   8  16        978.41       1153.88       292.55 o                         
  10   8  16         96.08       -139.80       202.12 o                         
   1   9  16       1689.08       1480.77       250.45 o                         
   3   9  16       3019.62       3543.54       283.97 o                         
   5   9  16       2434.70       2900.36       248.98 o                         
   7   9  16        931.04       1074.90       208.02 o                         
   9   9  16       2837.41       2654.40       238.32 o                         
   0  10  16         17.01        117.58       333.48 o                         
   2  10  16         52.60        -70.65       196.65 o                         
   4  10  16         90.52         65.55       197.02 o                         
   6  10  16        164.55        309.61       181.20 o                         
   1  11  16       1281.13       1298.59       258.82 o                         
   3  11  16        401.34        578.92       208.49 o                         
   1   1  17        137.20        142.74       199.55 o                         
   3   1  17        334.23        447.74       160.96 o                         
   5   1  17        102.34        -30.52       161.04 o                         
   7   1  17        176.71         96.68       165.91 o                         
   9   1  17        200.23        293.52       192.63 o                         
  11   1  17         48.05       -157.79       208.84 o                         
   0   2  17        107.58        145.62       291.41 o                         
   2   2  17         10.66        -86.16       198.88 o                         
   4   2  17        202.30         89.00       165.75 o                         
   6   2  17        166.85         -1.26       159.99 o                         
   8   2  17         16.58        220.77       173.33 o                         
  10   2  17          1.38       -194.41       203.71 o                         
  12   2  17        186.90        180.93       311.41 o                         
   1   3  17       1063.18        976.72       225.41 o                         
   3   3  17        344.70        689.45       189.28 o                         
   5   3  17        397.50        510.34       170.33 o                         
   7   3  17        428.03        513.97       177.05 o                         
   9   3  17        767.38        502.80       198.58 o                         
  11   3  17        373.23        468.82       223.72 o                         
   0   4  17         92.48        170.35       286.39 o                         
   2   4  17          3.25        -47.65       212.52 o                         
   4   4  17         58.55        319.44       170.16 o                         
   6   4  17         53.33         87.93       170.90 o                         
   8   4  17         33.15        209.63       179.38 o                         
  10   4  17        195.80        148.41       209.85 o                         
   1   5  17         67.83       -210.16       210.16 o                         
   3   5  17        149.61        178.03       196.31 o                         
   5   5  17         12.98        152.72       171.56 o                         
   7   5  17        259.81        397.12       182.39 o                         
   9   5  17         51.53        105.54       194.70 o                         
   0   6  17         78.28        273.90       325.69 o                         
   2   6  17         40.99         17.91       212.47 o                         
   4   6  17          1.93        -51.99       190.12 o                         
   6   6  17        323.86        266.93       177.17 o                         
   8   6  17         12.31         82.76       188.23 o                         
   1   7  17         71.23         72.51       228.04 o                         
   3   7  17        341.77        502.43       207.55 o                         
   5   7  17        150.35        358.95       202.18 o                         
   7   7  17        215.45        266.50       197.41 o                         
   0   8  17          5.80        161.08       334.47 o                         
   2   8  17         19.48         76.12       221.93 o                         
   4   8  17        215.60        226.29       208.06 o                         
   6   8  17          2.64        -41.71       205.45 o                         
   1   9  17        216.30        306.83       237.59 o                         
   3   9  17        213.37        175.11       239.04 o                         
   0   0  18       1983.53       2431.11       542.23 o                         
   2   0  18       2188.60       1938.07       383.50 o                         
   4   0  18       1191.64        918.13       357.80 o                         
   6   0  18       1360.51       1556.59       289.49 o                         
   8   0  18       1851.03       1976.08       308.85 o                         
   1   1  18        498.87        434.38       234.61 o                         
   3   1  18       1085.45       1273.90       255.41 o                         
   5   1  18        438.71        306.20       180.14 o                         
   7   1  18        664.33       1165.79       195.85 o                         
   0   2  18       1898.73       2816.54       416.07 o                         
   2   2  18       2349.71       1909.10       269.22 o                         
   4   2  18       1531.84       1740.97       287.89 o                         
   6   2  18       1278.01       1304.18       198.27 o                         
   8   2  18       1986.08       2337.50       226.67 o                         
   1   3  18       1021.54       1189.04       260.94 o                         
   3   3  18        702.14        957.18       300.01 o                         
   5   3  18       1178.65       1387.36       227.85 o                         
   7   3  18        454.94        825.14       191.71 o                         
   0   4  18       2381.01       2277.02       393.86 o                         
   2   4  18       1974.81       1990.34       269.33 o                         
   4   4  18       1438.79       1811.14       291.11 o                         
   6   4  18       2683.27       2902.21       266.21 o                         
   1   5  18       1036.89       1196.03       262.32 o                         
   3   5  18        913.32        955.52       358.43 o                         
   5   5  18       1044.08       1182.88       227.37 o                         
   0   6  18       1672.92       1111.84       364.20 o                         
   2   6  18       1307.56       1241.81       267.40 o                         
   4   6  18       2226.06       2167.95       280.64 o                         
                                                                                
